# Supplementary material for: The 1:2 co-crystal formed between N,N′-bis(pyridin-4-ylmeth­yl)ethanedi­amide and benzoic acid: crystal structure, Hirshfeld surface analysis and computational study
Source: Acta Crystallogr E Crystallogr Commun. 2020 Jan 1;76(Pt 1):102–10. doi: 10.1107/S2056989019016840 (PMC6944079; doi:10.1107/S2056989019016840)
Supplement: Supplementary file 1 [file e-76-00102-sup1.cif]

##############################################################################
#                                                                            #
# This CIF contains the data in a paper accepted for publication in          #
# Acta Crystallographica Section E. It conforms to the requirements of       #
# Notes for Authors for Acta Crystallographica Section E, and has been       #
# peer reviewed under the auspices of the IUCr Commission on Journals.       #
#                                                                            #
# Full details of the Crystallographic Information File format               #
# are given in the paper "The Crystallographic Information File (CIF):       #
# a New Standard Archive File for Crystallography" by S. R. Hall, F. H.      #
# Allen and I. D. Brown [Acta Cryst. (1991), A47, 655-685].                  #
#                                                                            #
# The current version of the core CIF dictionary is obtainable from          #
# ftp://ftp.iucr.org/pub/cif_core.dic.                                       #
#                                                                            #
# Software is freely available for graphical display of the structure(s)     #
# in this CIF. For information consult the CIF software page                 #
# http://www.iucr.org/resources/cif/software.                                #
#                                                                            #
# This file may be used for bona fide research purposes within the           #
# scientific community so long as proper attribution is given to the journal # 
# article from which it was obtained.                                        #
#                                                                            #
##############################################################################
data_I
_audit_creation_method     'SHELXL-2017/1'
_chemical_name_systematic
;
<i>N</i>,<i>N</i>'-bis(pyridin-4-ylmethyl)ethanediamide; bis(benzoic acid)
;
_chemical_name_common     ?
_chemical_formula_moiety     'C14 H14 N4 O2, 2(C7 H6 O2)'
_chemical_formula_sum     'C28 H26 N4 O6'
_chemical_formula_iupac     'C14 H14 N4 O2, 2C7 H6 O2'
_chemical_formula_weight     514.53
_chemical_melting_point     ?
_space_group_crystal_system     triclinic
_space_group_name_H-M_alt     'P -1'
_space_group_name_Hall     '-P 1'
loop_
    _space_group_symop_operation_xyz
    'x, y, z'
    '-x, -y, -z'
_cell_length_a     9.6543(2)
_cell_length_b     9.9235(2)
_cell_length_c     14.1670(3)
_cell_angle_alpha     100.755(2)
_cell_angle_beta     108.318(2)
_cell_angle_gamma     95.617(2)
_cell_volume     1247.90(5)
_cell_formula_units_Z     2
_cell_measurement_reflns_used     16947
_cell_measurement_theta_min     3.3320
_cell_measurement_theta_max     76.1500
_cell_measurement_temperature     100(2)
_exptl_crystal_description     prism
_exptl_crystal_colour     colourless
_exptl_crystal_size_max     0.120
_exptl_crystal_size_mid     0.073
_exptl_crystal_size_min     0.045
_exptl_crystal_density_diffrn     1.369
_exptl_crystal_density_meas     ?
_exptl_crystal_density_method     ?
_exptl_crystal_F_000     540
_exptl_absorpt_coefficient_mu     0.809
_exptl_absorpt_correction_type     gaussian
_exptl_absorpt_process_details
;
(CrysAlis PRO; Rigaku OD, 2018)
;
_exptl_absorpt_correction_T_min     0.832
_exptl_absorpt_correction_T_max     1.000
_diffrn_ambient_temperature     100(2)
_diffrn_source     'micro-focus sealed X-ray tube'
_diffrn_radiation_type     CuK\a
_diffrn_radiation_wavelength     1.54184
_diffrn_measurement_device_type     'Rigaku XtaLAB Synergy Dualflex AtlasS2'
_diffrn_measurement_method     '\w scans'
_diffrn_detector_area_resol_mean     5.2558
_diffrn_reflns_number     31534
_diffrn_reflns_av_R_equivalents     0.0306
_diffrn_reflns_av_unetI/netI     0.0185
_diffrn_reflns_theta_min     3.377
_diffrn_reflns_theta_max     76.441
_diffrn_reflns_theta_full     67.684
_diffrn_measured_fraction_theta_max     0.994
_diffrn_measured_fraction_theta_full     1.000
_diffrn_reflns_limit_h_min     -12
_diffrn_reflns_limit_h_max     12
_diffrn_reflns_limit_k_min     -12
_diffrn_reflns_limit_k_max     12
_diffrn_reflns_limit_l_min     -17
_diffrn_reflns_limit_l_max     17
_refine_special_details     ?
_reflns_number_total     5220
_reflns_number_gt     4736
_reflns_threshold_expression     'I > 2\s(I)'
_refine_ls_structure_factor_coef     Fsqd
_refine_ls_matrix_type     full
_refine_ls_R_factor_all     0.0373
_refine_ls_R_factor_gt     0.0338
_refine_ls_wR_factor_gt     0.0896
_refine_ls_wR_factor_ref     0.0932
_refine_ls_goodness_of_fit_ref     1.018
_refine_ls_restrained_S_all     1.019
_refine_ls_number_reflns     5220
_refine_ls_number_parameters     359
_refine_ls_number_restraints     4
_refine_ls_hydrogen_treatment     mixed
_refine_ls_weighting_scheme     calc
_refine_ls_weighting_details
              'w=1/[\s^2^(Fo^2^)+(0.0539P)^2^+0.3396P] where P=(Fo^2^+2Fc^2^)/3'
_atom_sites_solution_hydrogens     mixed
_atom_sites_solution_primary     direct
_atom_sites_solution_secondary     difmap
_refine_ls_shift/su_max     0.001
_refine_ls_shift/su_mean     0.000
_refine_diff_density_max     0.211
_refine_diff_density_min     -0.275
_refine_ls_extinction_method     none
_refine_ls_extinction_coef     .
loop_
    _atom_type_symbol
    _atom_type_description
    _atom_type_scat_dispersion_real
    _atom_type_scat_dispersion_imag
    _atom_type_scat_source
    'C' 'C' 0.0181 0.0091
                         'International Tables Vol C Tables 4.2.6.8 and 6.1.1.4'
    'H' 'H' 0.0000 0.0000
                         'International Tables Vol C Tables 4.2.6.8 and 6.1.1.4'
    'N' 'N' 0.0311 0.0180
                         'International Tables Vol C Tables 4.2.6.8 and 6.1.1.4'
    'O' 'O' 0.0492 0.0322
                         'International Tables Vol C Tables 4.2.6.8 and 6.1.1.4'
_computing_data_collection
;
CrysAlisPro (Rigaku OD, 2018)
;
_computing_cell_refinement
;
CrysAlisPro (Rigaku OD, 2018)
;
_computing_data_reduction
;
CrysAlisPro (Rigaku OD, 2018)
;
_computing_structure_solution
;
SHELXS (Sheldrick, 2015<i>a</i>)
;
_computing_structure_refinement
;
<i>SHELXL2017/1</i> (Sheldrick, 2015<i>b</i>)
;
_computing_molecular_graphics
;
ORTEP-3 for Windows (Farrugia, 2012), DIAMOND (Brandenburg,
2006)
;
_computing_publication_material
;
publCIF (Westrip, 2010)
;
loop_
    _atom_site_type_symbol
    _atom_site_label
    _atom_site_fract_x
    _atom_site_fract_y
    _atom_site_fract_z
    _atom_site_U_iso_or_equiv
    _atom_site_adp_type
    _atom_site_calc_flag
    _atom_site_occupancy
    _atom_site_disorder_assembly
    _atom_site_disorder_group
    O O1 0.11169(8) 0.35585(8) 0.52445(6) 0.02229(17) Uani d 1 . .
    O O2 0.49733(8) 0.39415(8) 0.58292(6) 0.02091(16) Uani d 1 . .
    N N1 -0.09947(10) 0.21060(9) 0.09622(7) 0.02157(19) Uani d 1 . .
    N N2 0.25702(9) 0.46333(9) 0.45149(6) 0.01791(18) Uani d 1 . .
    H H2N 0.3484(10) 0.4904(14) 0.4548(10) 0.024(3) Uiso d 1 . .
    N N3 0.35581(9) 0.31253(9) 0.66765(6) 0.01757(18) Uani d 1 . .
    H H3N 0.2664(11) 0.2971(14) 0.6716(11) 0.025(3) Uiso d 1 . .
    N N4 0.75967(10) 0.62970(10) 0.97336(7) 0.0225(2) Uani d 1 . .
    C C1 -0.14959(11) 0.32758(11) 0.12456(8) 0.0211(2) Uani d 1 . .
    H H1 -0.240536 0.343746 0.080891 0.025 Uiso calc 1 . .
    C C2 -0.07474(11) 0.42577(11) 0.21457(8) 0.0198(2) Uani d 1 . .
    H H2 -0.113267 0.507935 0.231404 0.024 Uiso calc 1 . .
    C C3 0.05805(11) 0.40266(11) 0.28035(8) 0.0178(2) Uani d 1 . .
    C C4 0.11019(11) 0.28206(11) 0.25088(8) 0.0209(2) Uani d 1 . .
    H H4 0.200412 0.262855 0.293315 0.025 Uiso calc 1 . .
    C C5 0.02905(12) 0.18954(11) 0.15858(8) 0.0226(2) Uani d 1 . .
    H H5 0.066421 0.107775 0.138881 0.027 Uiso calc 1 . .
    C C6 0.13776(11) 0.50952(11) 0.37960(8) 0.0190(2) Uani d 1 . .
    H H6A 0.178912 0.594422 0.363694 0.023 Uiso calc 1 . .
    H H6B 0.064816 0.535030 0.412815 0.023 Uiso calc 1 . .
    C C7 0.23279(11) 0.39410(10) 0.51848(7) 0.0168(2) Uani d 1 . .
    C C8 0.37639(11) 0.36670(10) 0.59305(7) 0.0165(2) Uani d 1 . .
    C C9 0.47933(11) 0.27763(11) 0.74404(8) 0.0198(2) Uani d 1 . .
    H H9A 0.539689 0.227162 0.709171 0.024 Uiso calc 1 . .
    H H9B 0.439995 0.214321 0.779400 0.024 Uiso calc 1 . .
    C C10 0.57768(11) 0.40374(10) 0.82273(7) 0.0179(2) Uani d 1 . .
    C C11 0.51872(12) 0.50271(12) 0.87410(9) 0.0261(2) Uani d 1 . .
    H H11 0.414595 0.494664 0.858090 0.031 Uiso calc 1 . .
    C C12 0.61289(13) 0.61374(12) 0.94915(9) 0.0274(2) Uani d 1 . .
    H H12 0.571438 0.680499 0.984407 0.033 Uiso calc 1 . .
    C C13 0.81637(12) 0.53568(12) 0.92284(8) 0.0242(2) Uani d 1 . .
    H H13 0.920690 0.547791 0.938956 0.029 Uiso calc 1 . .
    C C14 0.73011(12) 0.42117(12) 0.84793(8) 0.0224(2) Uani d 1 . .
    H H14 0.774771 0.355655 0.814404 0.027 Uiso calc 1 . .
    O O3 0.55315(9) 1.14822(8) 0.95498(6) 0.02525(18) Uani d 1 . .
    O O4 0.72142(9) 1.01211(8) 0.94323(6) 0.02496(18) Uani d 1 . .
    H H4O 0.778(2) 1.0790(17) 0.9921(12) 0.073(6) Uiso d 1 . .
    C C15 0.58610(11) 1.04164(11) 0.91631(8) 0.0187(2) Uani d 1 . .
    C C16 0.47533(12) 0.93433(11) 0.82989(8) 0.0190(2) Uani d 1 . .
    C C17 0.32865(12) 0.95458(11) 0.79630(8) 0.0212(2) Uani d 1 . .
    H H17 0.299289 1.032279 0.830770 0.025 Uiso calc 1 . .
    C C18 0.22525(12) 0.86117(12) 0.71238(9) 0.0251(2) Uani d 1 . .
    H H18 0.125298 0.875244 0.689406 0.030 Uiso calc 1 . .
    C C19 0.26769(13) 0.74743(12) 0.66210(9) 0.0277(2) Uani d 1 . .
    H H19 0.197060 0.684161 0.604343 0.033 Uiso calc 1 . .
    C C20 0.41328(14) 0.72607(12) 0.69617(9) 0.0285(3) Uani d 1 . .
    H H20 0.442188 0.648021 0.661755 0.034 Uiso calc 1 . .
    C C21 0.51726(12) 0.81880(11) 0.78076(9) 0.0234(2) Uani d 1 . .
    H H21 0.616527 0.803107 0.804782 0.028 Uiso calc 1 . .
    O O5 -0.16140(8) 0.74669(8) 0.22439(6) 0.02307(17) Uani d 1 . .
    O O6 -0.03885(9) 0.80244(9) 0.12317(6) 0.02892(19) Uani d 1 . .
    H H6O -0.1140(19) 0.747(2) 0.0769(14) 0.088(8) Uiso d 1 . .
    C C22 -0.05202(11) 0.80401(10) 0.21249(8) 0.0187(2) Uani d 1 . .
    C C23 0.08033(11) 0.88364(10) 0.30063(8) 0.0180(2) Uani d 1 . .
    C C24 0.20594(11) 0.94266(11) 0.28499(8) 0.0192(2) Uani d 1 . .
    H H24 0.209182 0.931865 0.217699 0.023 Uiso calc 1 . .
    C C25 0.32654(12) 1.01739(11) 0.36799(8) 0.0220(2) Uani d 1 . .
    H H25 0.412647 1.056907 0.357507 0.026 Uiso calc 1 . .
    C C26 0.32108(12) 1.03425(11) 0.46627(8) 0.0238(2) Uani d 1 . .
    H H26 0.402958 1.086590 0.522807 0.029 Uiso calc 1 . .
    C C27 0.19693(13) 0.97515(12) 0.48208(8) 0.0263(2) Uani d 1 . .
    H H27 0.193811 0.986854 0.549439 0.032 Uiso calc 1 . .
    C C28 0.07667(12) 0.89864(12) 0.39969(8) 0.0234(2) Uani d 1 . .
    H H28 -0.007838 0.856648 0.410794 0.028 Uiso calc 1 . .
loop_
    _atom_site_aniso_label
    _atom_site_aniso_U_11
    _atom_site_aniso_U_22
    _atom_site_aniso_U_33
    _atom_site_aniso_U_12
    _atom_site_aniso_U_13
    _atom_site_aniso_U_23
    O1 0.0163(3) 0.0268(4) 0.0250(4) 0.0018(3) 0.0078(3) 0.0085(3)
    O2 0.0161(3) 0.0251(4) 0.0224(4) 0.0018(3) 0.0071(3) 0.0073(3)
    N1 0.0217(4) 0.0236(4) 0.0177(4) 0.0029(3) 0.0053(3) 0.0035(3)
    N2 0.0144(4) 0.0222(4) 0.0158(4) 0.0011(3) 0.0041(3) 0.0041(3)
    N3 0.0153(4) 0.0199(4) 0.0159(4) 0.0001(3) 0.0042(3) 0.0037(3)
    N4 0.0231(4) 0.0248(5) 0.0158(4) -0.0006(4) 0.0035(3) 0.0036(3)
    C1 0.0189(5) 0.0246(5) 0.0190(5) 0.0039(4) 0.0040(4) 0.0072(4)
    C2 0.0193(5) 0.0200(5) 0.0205(5) 0.0045(4) 0.0064(4) 0.0055(4)
    C3 0.0171(5) 0.0206(5) 0.0168(5) 0.0014(4) 0.0068(4) 0.0058(4)
    C4 0.0189(5) 0.0245(5) 0.0188(5) 0.0056(4) 0.0050(4) 0.0058(4)
    C5 0.0241(5) 0.0230(5) 0.0207(5) 0.0072(4) 0.0072(4) 0.0039(4)
    C6 0.0187(5) 0.0203(5) 0.0171(5) 0.0039(4) 0.0045(4) 0.0046(4)
    C7 0.0166(5) 0.0166(4) 0.0151(4) 0.0012(4) 0.0048(4) 0.0008(4)
    C8 0.0166(4) 0.0147(4) 0.0154(4) 0.0005(3) 0.0041(4) 0.0005(4)
    C9 0.0199(5) 0.0194(5) 0.0178(5) 0.0021(4) 0.0033(4) 0.0051(4)
    C10 0.0193(5) 0.0200(5) 0.0138(4) 0.0020(4) 0.0038(4) 0.0061(4)
    C11 0.0174(5) 0.0309(6) 0.0248(5) 0.0033(4) 0.0044(4) -0.0005(5)
    C12 0.0249(5) 0.0285(6) 0.0241(5) 0.0046(4) 0.0065(4) -0.0020(4)
    C13 0.0171(5) 0.0319(6) 0.0211(5) 0.0005(4) 0.0041(4) 0.0058(4)
    C14 0.0213(5) 0.0258(5) 0.0199(5) 0.0044(4) 0.0077(4) 0.0035(4)
    O3 0.0264(4) 0.0233(4) 0.0216(4) 0.0062(3) 0.0047(3) -0.0006(3)
    O4 0.0220(4) 0.0262(4) 0.0213(4) 0.0050(3) 0.0038(3) -0.0017(3)
    C15 0.0226(5) 0.0211(5) 0.0139(4) 0.0036(4) 0.0071(4) 0.0057(4)
    C16 0.0239(5) 0.0191(5) 0.0151(5) 0.0011(4) 0.0077(4) 0.0062(4)
    C17 0.0250(5) 0.0207(5) 0.0196(5) 0.0028(4) 0.0091(4) 0.0067(4)
    C18 0.0233(5) 0.0277(6) 0.0231(5) -0.0008(4) 0.0054(4) 0.0095(4)
    C19 0.0312(6) 0.0246(5) 0.0219(5) -0.0066(4) 0.0061(4) 0.0030(4)
    C20 0.0346(6) 0.0211(5) 0.0271(6) -0.0005(5) 0.0121(5) -0.0009(4)
    C21 0.0249(5) 0.0216(5) 0.0238(5) 0.0025(4) 0.0096(4) 0.0042(4)
    O5 0.0201(4) 0.0254(4) 0.0238(4) 0.0009(3) 0.0082(3) 0.0061(3)
    O6 0.0266(4) 0.0374(5) 0.0158(4) -0.0093(3) 0.0058(3) -0.0004(3)
    C22 0.0203(5) 0.0175(5) 0.0187(5) 0.0035(4) 0.0070(4) 0.0045(4)
    C23 0.0203(5) 0.0158(4) 0.0174(5) 0.0041(4) 0.0055(4) 0.0038(4)
    C24 0.0216(5) 0.0196(5) 0.0171(5) 0.0048(4) 0.0067(4) 0.0049(4)
    C25 0.0192(5) 0.0218(5) 0.0233(5) 0.0023(4) 0.0053(4) 0.0050(4)
    C26 0.0234(5) 0.0226(5) 0.0194(5) 0.0054(4) 0.0010(4) 0.0011(4)
    C27 0.0315(6) 0.0310(6) 0.0156(5) 0.0068(5) 0.0072(4) 0.0042(4)
    C28 0.0251(5) 0.0267(5) 0.0205(5) 0.0034(4) 0.0102(4) 0.0066(4)
_geom_special_details
;
 All esds (except the esd in the dihedral angle between two l.s. planes)
 are estimated using the full covariance matrix.  The cell esds are taken
 into account individually in the estimation of esds in distances, angles
 and torsion angles; correlations between esds in cell parameters are only
 used when they are defined by crystal symmetry.  An approximate (isotropic)
 treatment of cell esds is used for estimating esds involving l.s. planes.
;
loop_
    _geom_bond_atom_site_label_1
    _geom_bond_atom_site_label_2
    _geom_bond_site_symmetry_2
    _geom_bond_distance
    _geom_bond_publ_flag
    O1 C7 . 1.2270(12) ?
    O2 C8 . 1.2312(12) ?
    N1 C5 . 1.3395(14) ?
    N1 C1 . 1.3421(14) ?
    N2 C7 . 1.3336(13) ?
    N2 C6 . 1.4538(13) ?
    N2 H2N . 0.881(9) ?
    N3 C8 . 1.3298(13) ?
    N3 C9 . 1.4570(13) ?
    N3 H3N . 0.883(9) ?
    N4 C12 . 1.3346(15) ?
    N4 C13 . 1.3338(15) ?
    C1 C2 . 1.3845(15) ?
    C1 H1 . 0.9500 ?
    C2 C3 . 1.3968(14) ?
    C2 H2 . 0.9500 ?
    C3 C4 . 1.3869(15) ?
    C3 C6 . 1.5157(14) ?
    C4 C5 . 1.3906(15) ?
    C4 H4 . 0.9500 ?
    C5 H5 . 0.9500 ?
    C6 H6A . 0.9900 ?
    C6 H6B . 0.9900 ?
    C7 C8 . 1.5402(14) ?
    C9 C10 . 1.5139(14) ?
    C9 H9A . 0.9900 ?
    C9 H9B . 0.9900 ?
    C10 C11 . 1.3861(15) ?
    C10 C14 . 1.3857(15) ?
    C11 C12 . 1.3894(16) ?
    C11 H11 . 0.9500 ?
    C12 H12 . 0.9500 ?
    C13 C14 . 1.3857(15) ?
    C13 H13 . 0.9500 ?
    C14 H14 . 0.9500 ?
    O3 C15 . 1.2162(13) ?
    O4 C15 . 1.3197(13) ?
    O4 H4O . 0.860(10) ?
    C15 C16 . 1.4980(14) ?
    C16 C21 . 1.3902(15) ?
    C16 C17 . 1.3929(15) ?
    C17 C18 . 1.3895(15) ?
    C17 H17 . 0.9500 ?
    C18 C19 . 1.3867(17) ?
    C18 H18 . 0.9500 ?
    C19 C20 . 1.3869(18) ?
    C19 H19 . 0.9500 ?
    C20 C21 . 1.3935(16) ?
    C20 H20 . 0.9500 ?
    C21 H21 . 0.9500 ?
    O5 C22 . 1.2237(13) ?
    O6 C22 . 1.3084(13) ?
    O6 H6O . 0.865(10) ?
    C22 C23 . 1.4991(14) ?
    C23 C24 . 1.3932(15) ?
    C23 C28 . 1.3955(15) ?
    C24 C25 . 1.3904(15) ?
    C24 H24 . 0.9500 ?
    C25 C26 . 1.3893(16) ?
    C25 H25 . 0.9500 ?
    C26 C27 . 1.3824(17) ?
    C26 H26 . 0.9500 ?
    C27 C28 . 1.3899(16) ?
    C27 H27 . 0.9500 ?
    C28 H28 . 0.9500 ?
loop_
    _geom_angle_atom_site_label_1
    _geom_angle_atom_site_label_2
    _geom_angle_atom_site_label_3
    _geom_angle_site_symmetry_1
    _geom_angle_site_symmetry_3
    _geom_angle
    _geom_angle_publ_flag
    C5 N1 C1 . . 117.75(9) ?
    C7 N2 C6 . . 121.82(9) ?
    C7 N2 H2N . . 119.7(9) ?
    C6 N2 H2N . . 118.1(9) ?
    C8 N3 C9 . . 120.98(9) ?
    C8 N3 H3N . . 120.2(9) ?
    C9 N3 H3N . . 118.8(9) ?
    C12 N4 C13 . . 118.30(9) ?
    N1 C1 C2 . . 122.96(10) ?
    N1 C1 H1 . . 118.5 ?
    C2 C1 H1 . . 118.5 ?
    C1 C2 C3 . . 119.25(10) ?
    C1 C2 H2 . . 120.4 ?
    C3 C2 H2 . . 120.4 ?
    C4 C3 C2 . . 117.79(9) ?
    C4 C3 C6 . . 123.35(9) ?
    C2 C3 C6 . . 118.85(9) ?
    C3 C4 C5 . . 119.32(10) ?
    C3 C4 H4 . . 120.3 ?
    C5 C4 H4 . . 120.3 ?
    N1 C5 C4 . . 122.91(10) ?
    N1 C5 H5 . . 118.5 ?
    C4 C5 H5 . . 118.5 ?
    N2 C6 C3 . . 114.41(8) ?
    N2 C6 H6A . . 108.7 ?
    C3 C6 H6A . . 108.7 ?
    N2 C6 H6B . . 108.7 ?
    C3 C6 H6B . . 108.7 ?
    H6A C6 H6B . . 107.6 ?
    O1 C7 N2 . . 125.93(9) ?
    O1 C7 C8 . . 121.14(9) ?
    N2 C7 C8 . . 112.92(8) ?
    O2 C8 N3 . . 124.54(9) ?
    O2 C8 C7 . . 121.86(9) ?
    N3 C8 C7 . . 113.60(9) ?
    N3 C9 C10 . . 113.22(8) ?
    N3 C9 H9A . . 108.9 ?
    C10 C9 H9A . . 108.9 ?
    N3 C9 H9B . . 108.9 ?
    C10 C9 H9B . . 108.9 ?
    H9A C9 H9B . . 107.7 ?
    C11 C10 C14 . . 117.99(9) ?
    C11 C10 C9 . . 121.18(9) ?
    C14 C10 C9 . . 120.79(9) ?
    C10 C11 C12 . . 119.57(10) ?
    C10 C11 H11 . . 120.2 ?
    C12 C11 H11 . . 120.2 ?
    N4 C12 C11 . . 122.16(11) ?
    N4 C12 H12 . . 118.9 ?
    C11 C12 H12 . . 118.9 ?
    N4 C13 C14 . . 123.03(10) ?
    N4 C13 H13 . . 118.5 ?
    C14 C13 H13 . . 118.5 ?
    C13 C14 C10 . . 118.93(10) ?
    C13 C14 H14 . . 120.5 ?
    C10 C14 H14 . . 120.5 ?
    C15 O4 H4O . . 108.5(15) ?
    O3 C15 O4 . . 123.81(9) ?
    O3 C15 C16 . . 122.06(10) ?
    O4 C15 C16 . . 114.08(9) ?
    C21 C16 C17 . . 119.87(10) ?
    C21 C16 C15 . . 121.37(10) ?
    C17 C16 C15 . . 118.72(9) ?
    C16 C17 C18 . . 120.01(10) ?
    C16 C17 H17 . . 120.0 ?
    C18 C17 H17 . . 120.0 ?
    C19 C18 C17 . . 120.12(11) ?
    C19 C18 H18 . . 119.9 ?
    C17 C18 H18 . . 119.9 ?
    C18 C19 C20 . . 119.98(10) ?
    C18 C19 H19 . . 120.0 ?
    C20 C19 H19 . . 120.0 ?
    C19 C20 C21 . . 120.18(11) ?
    C19 C20 H20 . . 119.9 ?
    C21 C20 H20 . . 119.9 ?
    C16 C21 C20 . . 119.82(11) ?
    C16 C21 H21 . . 120.1 ?
    C20 C21 H21 . . 120.1 ?
    C22 O6 H6O . . 108.4(17) ?
    O5 C22 O6 . . 123.94(9) ?
    O5 C22 C23 . . 122.33(9) ?
    O6 C22 C23 . . 113.73(9) ?
    C24 C23 C28 . . 119.83(9) ?
    C24 C23 C22 . . 121.07(9) ?
    C28 C23 C22 . . 119.10(9) ?
    C25 C24 C23 . . 119.91(10) ?
    C25 C24 H24 . . 120.0 ?
    C23 C24 H24 . . 120.0 ?
    C26 C25 C24 . . 119.98(10) ?
    C26 C25 H25 . . 120.0 ?
    C24 C25 H25 . . 120.0 ?
    C27 C26 C25 . . 120.23(10) ?
    C27 C26 H26 . . 119.9 ?
    C25 C26 H26 . . 119.9 ?
    C26 C27 C28 . . 120.18(10) ?
    C26 C27 H27 . . 119.9 ?
    C28 C27 H27 . . 119.9 ?
    C27 C28 C23 . . 119.85(10) ?
    C27 C28 H28 . . 120.1 ?
    C23 C28 H28 . . 120.1 ?
loop_
    _geom_torsion_atom_site_label_1
    _geom_torsion_atom_site_label_2
    _geom_torsion_atom_site_label_3
    _geom_torsion_atom_site_label_4
    _geom_torsion_site_symmetry_1
    _geom_torsion_site_symmetry_2
    _geom_torsion_site_symmetry_3
    _geom_torsion_site_symmetry_4
    _geom_torsion
    _geom_torsion_publ_flag
    C5 N1 C1 C2 . . . . -0.12(16) ?
    N1 C1 C2 C3 . . . . -0.91(16) ?
    C1 C2 C3 C4 . . . . 1.13(15) ?
    C1 C2 C3 C6 . . . . -178.91(9) ?
    C2 C3 C4 C5 . . . . -0.39(15) ?
    C6 C3 C4 C5 . . . . 179.65(10) ?
    C1 N1 C5 C4 . . . . 0.91(16) ?
    C3 C4 C5 N1 . . . . -0.66(17) ?
    C7 N2 C6 C3 . . . . -87.36(12) ?
    C4 C3 C6 N2 . . . . -12.00(14) ?
    C2 C3 C6 N2 . . . . 168.05(9) ?
    C6 N2 C7 O1 . . . . 3.86(16) ?
    C6 N2 C7 C8 . . . . -175.03(8) ?
    C9 N3 C8 O2 . . . . -1.50(15) ?
    C9 N3 C8 C7 . . . . 178.88(8) ?
    O1 C7 C8 O2 . . . . 173.94(9) ?
    N2 C7 C8 O2 . . . . -7.10(13) ?
    O1 C7 C8 N3 . . . . -6.43(13) ?
    N2 C7 C8 N3 . . . . 172.52(8) ?
    C8 N3 C9 C10 . . . . 75.45(12) ?
    N3 C9 C10 C11 . . . . 50.59(14) ?
    N3 C9 C10 C14 . . . . -131.57(10) ?
    C14 C10 C11 C12 . . . . -0.84(17) ?
    C9 C10 C11 C12 . . . . 177.05(10) ?
    C13 N4 C12 C11 . . . . 0.40(18) ?
    C10 C11 C12 N4 . . . . 0.64(19) ?
    C12 N4 C13 C14 . . . . -1.24(17) ?
    N4 C13 C14 C10 . . . . 1.01(17) ?
    C11 C10 C14 C13 . . . . 0.07(16) ?
    C9 C10 C14 C13 . . . . -177.84(10) ?
    O3 C15 C16 C21 . . . . 174.45(10) ?
    O4 C15 C16 C21 . . . . -3.20(14) ?
    O3 C15 C16 C17 . . . . -3.13(15) ?
    O4 C15 C16 C17 . . . . 179.22(9) ?
    C21 C16 C17 C18 . . . . -1.48(15) ?
    C15 C16 C17 C18 . . . . 176.13(9) ?
    C16 C17 C18 C19 . . . . 0.20(16) ?
    C17 C18 C19 C20 . . . . 0.61(17) ?
    C18 C19 C20 C21 . . . . -0.12(18) ?
    C17 C16 C21 C20 . . . . 1.96(16) ?
    C15 C16 C21 C20 . . . . -175.59(10) ?
    C19 C20 C21 C16 . . . . -1.17(17) ?
    O5 C22 C23 C24 . . . . 177.14(10) ?
    O6 C22 C23 C24 . . . . -3.01(14) ?
    O5 C22 C23 C28 . . . . -2.98(16) ?
    O6 C22 C23 C28 . . . . 176.87(10) ?
    C28 C23 C24 C25 . . . . -0.63(15) ?
    C22 C23 C24 C25 . . . . 179.25(9) ?
    C23 C24 C25 C26 . . . . -0.63(16) ?
    C24 C25 C26 C27 . . . . 1.00(16) ?
    C25 C26 C27 C28 . . . . -0.10(17) ?
    C26 C27 C28 C23 . . . . -1.16(17) ?
    C24 C23 C28 C27 . . . . 1.52(16) ?
    C22 C23 C28 C27 . . . . -178.36(10) ?
loop_
    _geom_hbond_atom_site_label_D
    _geom_hbond_atom_site_label_H
    _geom_hbond_atom_site_label_A
    _geom_hbond_site_symmetry_A
    _geom_hbond_distance_DH
    _geom_hbond_distance_HA
    _geom_hbond_distance_DA
    _geom_hbond_angle_DHA
    N2 H2N O2 . 0.881(11) 2.356(13) 2.7192(12) 104.9(10)
    N3 H3N O1 . 0.883(12) 2.363(14) 2.7154(12) 104.0(11)
    O4 H4O N1 1_666 0.859(17) 1.778(17) 2.6366(12) 176.9(15)
    O6 H6O N4 1_454 0.864(19) 1.719(19) 2.5731(13) 169(2)
    N2 H2N O2 2_666 0.881(11) 2.052(12) 2.8618(12) 152.4(12)
    N3 H3N O5 2_566 0.883(12) 2.116(13) 2.8516(12) 140.2(12)
    C1 H1 O3 1_444 0.95 2.58 3.2009(14) 124
    C2 H2 O5 . 0.95 2.47 3.3602(14) 155
    C6 H6B O1 2_566 0.99 2.41 3.3826(14) 166
    C12 H12 O3 2_677 0.95 2.36 3.3025(15) 171
_shelx_space_group_comment
;
The symmetry employed for this shelxl refinement is uniquely defined
by the following loop, which should always be used as a source of
symmetry information in preference to the above space-group names.
They are only intended as comments.
;
_shelx_estimated_absorpt_T_min     0.909
_shelx_estimated_absorpt_T_max     0.964
_shelx_hkl_file
;
   0   0  -1 3395.18 105.931  39
   0   0  -1 3174.57 97.8116  30
   0   0   2 19885.0 509.450  31
   0   0  -2 20855.0 509.156  30
   0   0  -3 42333.0 982.043  39
   0   0  -3 41264.5 952.643  30
   0   0   4 4263.00 191.262  31
   0   0  -4 4732.14 217.231  39
   0   0  -4 4530.29 192.195  30
   0   0  -5 13016.0 386.408  36
   0   0  -5 12779.0 447.689  39
   0   0   5 12063.4 411.322  31
   0   0   5 12632.6 485.070  34
   0   0  -5 12684.1 404.281  30
   0   0   6 5721.09 271.671  31
   0   0  -6 5707.67 236.713  36
   0   0   6 5060.89 317.952  34
   0   0  -6 5376.89 247.552  30
   0   0  -6 5683.62 298.334  39
   0   0   7 5761.34 369.663  34
   0   0  -7 5538.34 318.028  39
   0   0   7 4719.97 263.865  31
   0   0  -7 4853.13 245.288  30
   0   0  -7 5933.39 258.360  36
   0   0  -8 4819.35 247.598   6
   0   0   8 4601.59 268.163  31
   0   0  -8 4892.42 247.898  26
   0   0  -8 4591.67 226.558  13
   0   0  -8 4344.28 225.326  24
   0   0   8 5051.09 365.579  34
   0   0  -8 4970.52 253.766  36
   0   0  -8 4568.78 315.862  39
   0   0  -9 3727.90 208.375  27
   0   0   9 3878.60 232.138   3
   0   0  -9 3879.72 221.317  13
   0   0  -9 3666.00 192.813  29
   0   0  -9 3961.61 234.466  26
   0   0  -9 3733.65 204.471  23
   0   0  -9 4359.65 254.919  36
   0   0  -9 3739.15 215.313  20
   0   0  -9 4288.00 324.479  39
   0   0  -9 3914.62 234.025   6
   0   0   9 4246.28 366.789  34
   0   0 -10 462.253 101.939  26
   0   0  10 276.449 76.3495   3
   0   0 -10 345.056 95.0838   6
   0   0  10 213.828 122.403  34
   0   0 -10 269.640 93.3540  36
   0   0 -10 301.151 84.8232  12
   0   0 -10 242.520 70.6906  23
   0   0 -10 173.437 59.7161  27
   0   0 -10 216.918 77.9583  20
   0   0 -10 281.276 79.8302  13
   0   0 -10 433.401 81.6580  29
   0   0 -11 8019.26 349.992  23
   0   0 -11 8327.44 367.536  13
   0   0 -11 9696.42 427.391  36
   0   0 -11 8983.04 404.833  26
   0   0  11 7949.91 575.895  34
   0   0 -11 8748.82 340.187  29
   0   0 -11 8795.84 375.685  12
   0   0 -11 8072.42 345.925  27
   0   0 -11 8348.80 365.725  20
   0   0 -12 9528.34 413.882  11
   0   0 -12 9145.35 349.703  29
   0   0 -12 9419.10 370.971  27
   0   0 -12 8529.24 362.074  23
   0   0 -12 10174.7 450.523  36
   0   0 -12 9082.68 386.035  20
   0   0  12 9372.38 624.860  34
   0   0 -12 9131.79 393.841  12
   0   0 -12 9428.53 426.344  26
   0   0 -13 425.086 92.4361  20
   0   0 -13 525.999 97.3408  12
   0   0 -13 345.320 95.6185  11
   0   0 -13 273.893 62.4806  23
   0   0 -13 396.844 105.360  36
   0   0 -13 447.479 75.3622  27
   0   0 -14 116.122 49.8118  23
   0   0 -14-42.3539 74.9571  11
   0   0 -14-56.4712 65.7126   9
   0   0 -14-1.17696 45.7878  25
   0   0 -14-9.15701 50.0374  20
   0   0 -14 23.6083 53.2320  12
   0   0 -15 733.607 90.3073   9
   0   0 -15 617.825 75.0883  12
   0   0 -15 808.129 94.5163  11
   0   0 -15 709.895 79.8496  20
   0   0 -16 6849.48 224.426   9
   0   0 -16 6907.18 225.733  12
   0   0 -16 6528.21 208.186  20
   0   0 -16 7272.47 246.267  11
   0   1 -16 64.9407 39.2294   9
   0   1 -16 18.9417 28.8226  20
   0   1 -16-66.0721 37.1625  12
   0   1 -16 0.71132 40.2247  11
   0   1 -15 926.604 97.5471  12
   0   1 -15 1111.87 115.123  11
   0   1 -15 1075.73 108.564   9
   0   1 -15 946.305 79.4288  23
   0   1 -15 948.549 98.1232  20
   0   1 -14 11768.8 439.048  12
   0   1 -14 12040.0 440.140  20
   0   1 -14 12172.2 408.725  23
   0   1 -14 12919.6 475.002  11
   0   1 -13 183.711 69.2708  23
   0  -1  13 228.592 74.7914   3
   0   1 -13 247.570 92.0254  12
   0   1 -13 80.7215 70.2609  20
   0   1 -13 161.836 95.3107  26
   0   1 -13 267.563 65.9793  27
   0  -1  13 403.803 168.049  34
   0   1 -12 1689.61 168.580  20
   0   1 -12 1947.94 174.313  12
   0   1 -12 2016.34 190.729  26
   0  -1  12 1988.70 184.854   3
   0   1 -12 1869.28 146.507  27
   0  -1  12 2218.73 310.807  34
   0   1 -12 1687.58 150.090  23
   0   1 -12 2069.68 203.809  36
   0   1 -11 153.312 62.0402  23
   0   1 -11 233.824 86.1752  26
   0  -1  11 239.597 141.343  34
   0   1 -11 142.866 108.256  36
   0   1 -11 237.800 64.7450  27
   0  -1  11 190.294 87.8375   3
   0   1 -11 187.198 69.7939  13
   0   1 -11 218.387 83.4317   6
   0   1 -11 84.2608 69.0283  20
   0   1 -10 52.1261 52.8082  23
   0  -1  10 129.704 73.6073  31
   0   1 -10 229.436 124.753  39
   0   1 -10 167.483 63.1233  13
   0   1 -10 260.348 97.1675  36
   0  -1  10 2.98398 126.184  34
   0   1 -10 97.6980 74.5016   6
   0   1 -10 187.668 80.8779  26
   0   1 -10 80.9248 47.5711  27
   0   1  -9 7446.58 337.264  26
   0  -1   9 7514.90 485.909  34
   0   1  -9 8110.41 348.065  36
   0   1  -9 7186.31 431.510  39
   0   1  -9 7153.78 330.604   6
   0   1  -9 7715.15 312.047  13
   0  -1   9 8239.63 419.721  31
   0   1  -9 6870.94 301.041  23
   0   1  -9 7082.49 297.945  27
   0   1  -8 2229.56 164.241  26
   0   1  -8 2642.16 179.459  36
   0  -1   8 2340.93 257.867  34
   0   1  -8 2296.91 156.463  24
   0   1  -8 2732.15 237.902  39
   0  -1   8 2457.74 212.261  31
   0   1  -7 8535.99 337.655  30
   0   1  -7 9159.40 334.145  36
   0  -1   7 8460.17 397.623  31
   0  -1   7 9097.16 469.931  34
   0   1  -7 9050.18 422.583  39
   0  -1   6 469.367 100.811  31
   0  -1   6 202.035 108.981  34
   0   1  -6 246.111 66.4460  36
   0   1  -6 236.874 68.9250  30
   0   1  -6 327.101 107.756  39
   0   1  -5 29570.6 798.128  30
   0   1  -5 33977.0 783.237  36
   0  -1   5 30180.2 902.041  34
   0   1  -5 31972.0 869.592  39
   0  -1   5 26805.0 831.920  31
   0  -1   4 88353.3 2161.14  31
   0  -1   4 88037.1 2210.13  34
   0   1  -4 102133. 2186.63  39
   0  -1   4 92946.6 2042.55  33
   0   1  -4 95127.6 2044.76  38
   0   1  -4 98569.4 2133.47  30
   0   1  -3 106.886 54.1417  39
   0   1  -3 147.751 30.5039  38
   0  -1   3 138.762 66.1757  31
   0   1  -3 96.3179 50.9501  30
   0  -1   2 482.142 47.0886   1
   0   1  -2 449.579 45.0063  38
   0   1  -1 6158.43 183.116  38
   0  -1   1 6037.71 184.261   1
   0   1   0 4417.70 146.797  38
   0  -1   0 4667.33 131.897  31
   0   1   1 14160.6 353.679  38
   0   1   1 13867.5 356.227  34
   0  -1  -1 13766.2 353.977   1
   0  -1  -2 68845.9 1513.55   1
   0   1   2 68941.2 1486.12  31
   0   1   2 66848.6 1570.59  34
   0   1   2 68269.4 1509.97  38
   0   1   3 27189.0 771.648  34
   0   1   3 27696.7 660.067  38
   0  -1  -3 29280.9 662.434  33
   0  -1  -3 31633.2 752.173  30
   0   1   3 27788.6 670.144  31
   0  -1  -3 30911.5 738.920  39
   0  -1  -4 17402.9 510.141  39
   0   1   4 14122.6 515.071  34
   0  -1  -4 17180.3 504.032  30
   0   1   4 15819.2 372.470  38
   0  -1  -4 16844.8 374.681  33
   0   1   4 15411.0 430.200  31
   0  -1  -5 261.214 64.1924  36
   0   1   5 248.686 109.061  34
   0  -1  -5 120.634 59.6207  39
   0   1   5 168.771 47.9509  31
   0   1   6 3812.41 286.695  34
   0  -1  -6 4209.12 254.835  39
   0  -1  -6 4364.54 210.852  36
   0   1   6 3643.25 183.654  31
   0  -1  -7 17718.6 543.539  36
   0   1   7 15780.4 680.485  34
   0   1   7 16020.3 503.211  31
   0  -1  -8 6915.54 291.273  27
   0   1   8 6162.80 420.133  34
   0  -1  -8 7098.78 288.326  20
   0  -1  -8 6848.65 282.140  23
   0  -1  -8 6544.47 304.381  26
   0  -1  -8 6677.66 281.190  29
   0  -1  -8 7029.08 292.883  12
   0  -1  -8 7076.45 323.007  36
   0  -1  -8 6944.18 299.852  13
   0  -1  -9 2353.09 185.500  26
   0  -1  -9 2611.65 176.399  20
   0  -1  -9 2802.91 184.866  12
   0  -1  -9 2583.54 174.484  23
   0  -1  -9 2516.35 180.577  13
   0  -1  -9 3039.99 181.615  29
   0   1   9 3094.48 324.802  34
   0  -1  -9 2676.21 178.448  27
   0  -1  -9 2665.88 206.085  36
   0  -1 -10 5211.84 254.410  29
   0  -1 -10 4714.19 266.856  13
   0  -1 -10 4798.74 251.939  23
   0  -1 -10 5205.24 289.273  26
   0  -1 -10 4900.36 264.359  12
   0  -1 -10 5089.33 282.423  11
   0  -1 -10 5072.56 261.738  20
   0  -1 -10 4941.71 259.977  27
   0   1  10 5009.13 431.382  34
   0  -1 -10 5426.16 311.536  36
   0  -1 -11 2397.90 168.605  29
   0   1  11 2744.73 331.281  34
   0  -1 -11 2562.62 188.206  12
   0  -1 -11 2663.16 205.962  11
   0  -1 -11 2569.05 220.304  36
   0  -1 -11 2227.57 174.089  20
   0  -1 -12 14737.8 525.324  12
   0  -1 -12 14728.8 514.472  20
   0  -1 -12 16599.6 596.005  36
   0  -1 -12 15138.5 555.180  11
   0   1  12 15121.4 818.548  34
   0  -1 -12 14694.3 509.904  27
   0  -1 -12 14531.3 503.591  23
   0  -1 -12 14869.4 549.480   9
   0  -1 -12 14869.0 499.133  29
   0  -1 -13 2423.01 168.874  20
   0  -1 -13 2295.07 151.416  29
   0  -1 -13 2528.95 163.111  23
   0  -1 -13 2283.88 167.911  25
   0  -1 -13 2570.68 194.992   9
   0  -1 -13 2431.53 179.142  12
   0  -1 -13 2225.06 158.283  27
   0  -1 -13 2361.06 202.419  36
   0  -1 -13 2269.41 185.726  11
   0  -1 -14 3250.52 176.911  20
   0  -1 -14 3776.52 198.716  12
   0  -1 -14 3021.40 160.048  23
   0  -1 -14 3567.81 208.799  11
   0  -1 -14 3423.21 201.264   9
   0  -1 -15 610.592 79.4445  11
   0  -1 -15 546.721 70.6606   9
   0  -1 -15 437.192 60.9664  12
   0  -1 -15 410.851 53.0770  20
   0  -1 -16 1001.00 71.1178  11
   0   2 -16 441.006 62.6715   9
   0   2 -16 424.424 61.8278  12
   0   2 -16 474.211 63.9556  20
   0   2 -16 570.415 74.5363  11
   0   2 -15 4513.81 226.379  20
   0   2 -15 4615.21 193.425  23
   0   2 -15 4743.16 232.239  12
   0   2 -15 5126.44 249.123  11
   0   2 -14 1395.77 120.584  23
   0   2 -14 1481.19 146.996  12
   0   2 -14 1286.86 157.178  26
   0  -2  14 1526.05 150.526   3
   0   2 -14 1269.66 139.766  20
   0  -2  13 37835.3 1070.23   3
   0   2 -13 36132.9 1031.38  12
   0   2 -13 37576.8 1077.98  26
   0  -2  13 38814.5 1428.82  34
   0   2 -13 36965.2 1061.38   6
   0   2 -13 35120.6 983.907  23
   0   2 -13 35275.8 1023.73  20
   0   2 -12 7866.75 375.074  20
   0  -2  12 8282.52 592.234  34
   0   2 -12 8154.51 397.780   6
   0  -2  12 9287.89 429.781   3
   0   2 -12 8372.09 360.513  23
   0   2 -12 9313.52 423.498  26
   0  -2  11 1881.83 227.424  31
   0   2 -11 1314.69 133.747  23
   0   2 -11 1530.81 135.786  13
   0   2 -11 1495.27 164.751   6
   0   2 -11 1464.11 174.179  26
   0   2 -11 1823.16 252.417  39
   0  -2  11 1712.70 262.728  34
   0   2 -11 1241.53 118.625  27
   0   2 -10 10838.6 396.554  13
   0   2 -10 10981.9 446.297   6
   0   2 -10 10579.3 402.637  23
   0   2 -10 10097.8 382.717  27
   0  -2  10 10729.5 630.910  34
   0  -2  10 10775.3 558.382  31
   0   2 -10 11222.6 591.962  39
   0   2 -10 10499.4 440.192  26
   0   2 -10 10391.4 439.830  36
   0   2  -9 51834.6 1347.24   6
   0   2  -9 51206.3 1546.11  39
   0  -2   9 51193.9 1511.09  31
   0   2  -9 50297.1 1283.00  13
   0   2  -9 54501.6 1357.94  36
   0   2  -9 51987.7 1351.51  26
   0  -2   9 55616.7 1636.24  34
   0  -2   8 31028.1 1027.63  31
   0   2  -8 31560.8 887.197  26
   0   2  -8 30589.3 883.368  30
   0   2  -8 32086.5 878.857  36
   0   2  -8 32040.6 886.849   6
   0   2  -8 32773.4 1054.65  39
   0   2  -7 546.528 87.2977  30
   0   2  -7 544.793 87.7437  36
   0   2  -7 477.221 126.931  39
   0  -2   7 454.565 139.702  34
   0  -2   7 499.285 125.952  31
   0   2  -6 6211.74 325.900  39
   0  -2   6 6659.90 349.836  34
   0  -2   6 5957.39 204.924  33
   0  -2   6 6307.81 330.158  31
   0   2  -6 6440.28 212.114  38
   0   2  -6 5839.21 275.616  30
   0   2  -6 5939.14 243.729  36
   0  -2   5 32271.3 900.568  34
   0   2  -5 30496.8 757.807  38
   0  -2   5 29113.9 754.788  33
   0   2  -5 31954.4 837.746  30
   0  -2   5 30389.9 881.289  31
   0   2  -5 30509.8 770.794  36
   0   2  -5 31249.1 870.980  39
   0  -2   4 274832. 6030.03  31
   0   2  -4 264786. 5997.90  39
   0   2  -4 263586. 5925.18  38
   0  -2   4 277242. 6027.74  34
   0  -2   3 29476.3 754.661   1
   0   2  -3 30504.0 753.043  38
   0   2  -2 78842.9 1799.07  38
   0  -2   2 79706.2 1805.51   1
   0  -2   1 12304.9 362.112  31
   0   2  -1 13084.5 378.096  38
   0   2   0 19967.5 450.086  34
   0  -2   0 19578.3 488.772  31
   0   2   0 18692.5 526.433  38
   0   2   1 25016.6 626.557  38
   0  -2  -1 25130.1 635.668   1
   0   2   2 291499. 6114.69  34
   0   2   2 271205. 6105.86  38
   0  -2  -2 286057. 6111.75   1
   0  -2  -3 9253.55 294.754  33
   0   2   3 8659.38 337.493  34
   0   2   3 8751.62 291.004  38
   0   2   4 94441.4 2208.93  34
   0   2   4 92862.1 2083.20  38
   0  -2  -4 92238.9 2079.40  33
   0  -2  -5 61876.2 1486.83  36
   0  -2  -5 63351.0 1399.76  33
   0   2   5 60006.2 1603.11  34
   0   2   5 61755.5 1401.75  38
   0  -2  -6 5701.50 260.716  36
   0   2   6 5115.97 326.383  34
   0  -2  -7 4632.23 239.277  26
   0  -2  -7 4736.28 229.347  27
   0  -2  -7 5181.24 261.798  36
   0  -2  -7 4611.95 234.655  11
   0  -2  -7 4802.71 237.134  13
   0   2   7 4281.23 330.258  34
   0  -2  -7 4800.90 225.589  12
   0  -2  -7 4663.53 218.707  23
   0  -2  -8 674.769 95.4162  29
   0  -2  -8 545.851 88.6966  11
   0   2   8 363.015 127.121  34
   0  -2  -8 549.294 105.560  36
   0  -2  -8 552.864 81.0288  12
   0  -2  -8 406.211 76.2229  23
   0  -2  -8 401.685 75.8790  27
   0  -2  -8 561.122 96.1275  13
   0  -2  -8 564.355 83.7351  20
   0  -2  -9 21322.1 672.886  11
   0  -2  -9 21438.5 642.056  29
   0  -2  -9 21888.3 704.892  36
   0  -2  -9 20388.4 659.596  13
   0  -2  -9 20459.7 626.721  20
   0  -2  -9 20519.6 640.243  12
   0  -2  -9 20058.8 641.764  27
   0  -2  -9 20281.9 628.666  23
   0   2   9 19500.3 869.753  34
   0   2  10 5267.92 438.699  34
   0  -2 -10 5191.80 286.739   9
   0  -2 -10 5038.21 273.310  27
   0  -2 -10 5291.39 272.008  29
   0  -2 -10 5259.74 262.535  20
   0  -2 -10 5299.01 275.691  12
   0  -2 -10 6016.52 333.808  36
   0  -2 -10 5004.43 261.463  23
   0  -2 -10 5334.81 292.756  11
   0  -2 -11 26415.5 813.411  27
   0   2  11 27781.0 1136.98  34
   0  -2 -11 28887.2 896.267  36
   0  -2 -11 27607.8 820.956  12
   0  -2 -11 29944.0 823.147  29
   0  -2 -11 26927.7 821.538  25
   0  -2 -11 29300.4 861.232  11
   0  -2 -11 28297.2 801.965  20
   0  -2 -11 27512.5 805.273  23
   0  -2 -11 27269.8 845.232   9
   0  -2 -12 1222.61 129.408  25
   0  -2 -12 1395.48 153.874   9
   0  -2 -12 1343.40 133.336  29
   0  -2 -12 1271.31 130.452  27
   0  -2 -12 1448.07 164.066  36
   0  -2 -12 1327.01 123.534  20
   0  -2 -12 1159.57 118.866  23
   0  -2 -12 1355.06 152.480  11
   0  -2 -12 1285.73 133.148  12
   0  -2 -13 4452.32 244.425   9
   0  -2 -13 4596.78 228.234  29
   0  -2 -13 4733.74 235.856  12
   0  -2 -13 4617.67 255.107  11
   0  -2 -13 4026.09 212.768  25
   0  -2 -13 5011.92 271.494  36
   0  -2 -13 4370.78 210.989  20
   0  -2 -13 4449.01 213.192  23
   0  -2 -14 1680.19 120.641  12
   0  -2 -14 1868.47 141.295  11
   0  -2 -14 1774.88 114.395  29
   0  -2 -14 1529.15 100.814  20
   0  -2 -14 1592.60 124.236   9
   0  -2 -15 1178.47 83.1796   9
   0  -2 -15 1190.20 92.4551  11
   0  -2 -15 975.901 70.6389  12
   0   3 -16 3109.89 157.974   9
   0   3 -16 3375.35 170.476  11
   0   3 -16 3231.77 162.094  12
   0   3 -16 3092.88 158.332  20
   0   3 -15 501.784 98.7221  11
   0   3 -15 497.911 98.0832  26
   0   3 -15 364.461 57.6515  23
   0  -3  15 379.982 81.0144   3
   0   3 -15 549.828 87.6095  20
   0   3 -15 535.655 87.3146  12
   0   3 -14 575.706 118.405  26
   0  -3  14 922.607 129.760   3
   0   3 -14 757.468 117.985  20
   0   3 -14 665.944 85.6070  23
   0   3 -14 844.436 120.540  12
   0   3 -13 29941.4 926.748   6
   0   3 -13 30100.4 939.267  26
   0  -3  13 32135.1 972.108   3
   0   3 -13 29051.5 857.435  23
   0   3 -13 31550.4 912.131  20
   0  -3  13 33756.1 1273.62  34
   0   3 -12 23971.8 1001.74  39
   0   3 -12 23359.9 773.213  26
   0   3 -12 22091.3 704.027  23
   0  -3  12 25486.2 1068.72  34
   0   3 -12 22875.9 763.260   6
   0  -3  12 22151.5 939.346  31
   0   3 -11 1054.64 212.928  39
   0   3 -11 798.222 134.619   6
   0   3 -11 1010.89 137.486  26
   0   3 -11 969.222 120.538  23
   0  -3  11 792.371 177.274  31
   0  -3  11 954.094 207.201  34
   0  -3  10 1262.66 218.890  34
   0   3 -10 1328.26 212.067  39
   0   3 -10 1182.03 143.011  26
   0  -3  10 1495.95 214.039  31
   0   3 -10 1074.58 135.727   6
   0   3  -9 294.984 111.940  39
   0  -3   9 351.104 131.309  31
   0   3  -9 197.675 80.7117  26
   0  -3   9 402.444 146.910  34
   0   3  -9 297.843 82.5968   6
   0  -3   9 197.908 76.7846   4
   0  -3   8 15397.2 680.514  34
   0   3  -8 15625.7 566.241  30
   0   3  -8 17323.0 571.947   5
   0  -3   8 15625.1 684.715  31
   0   3  -8 15756.3 664.555  39
   0   3  -8 15560.3 532.986   6
   0  -3   7 4758.78 208.884  33
   0  -3   7 4839.07 332.073  31
   0   3  -7 4120.52 257.873  30
   0  -3   7 4266.93 310.971  34
   0   3  -7 4206.36 300.729  39
   0   3  -7 4587.16 209.353  38
   0  -3   6 55703.5 1487.75  34
   0  -3   6 54208.1 1489.86  31
   0  -3   6 54900.6 1345.84  33
   0   3  -6 54928.3 1424.92  30
   0   3  -6 55350.6 1344.47  38
   0   3  -6 54147.5 1461.01  39
   0  -3   5 4391.57 273.760  31
   0   3  -5 4761.87 294.130  32
   0   3  -5 4909.80 266.536  39
   0  -3   5 4428.51 258.572  34
   0   3  -5 4443.59 225.661  38
   0  -3   5 4866.63 238.390  33
   0  -3   4 21116.8 666.635  31
   0  -3   4 19983.4 609.848  34
   0   3  -4 20899.6 609.432  38
   0   3  -4 21802.6 680.088  32
   0  -3   4 19948.0 612.926   1
   0   3  -3 21394.3 658.454  32
   0  -3   3 20305.0 618.775   1
   0  -3   3 20611.8 637.305  31
   0   3  -3 22106.1 623.608  38
   0   3  -2 120568. 2848.76  32
   0  -3   2 126954. 2819.82  31
   0   3  -2 125243. 2828.42  38
   0  -3   2 124132. 2830.87   1
   0  -3   1 55588.4 1352.86  31
   0   3  -1 59505.1 1407.25  38
   0  -3   0 24107.6 700.044   1
   0   3   0 24617.4 690.981  38
   0  -3   0 24444.2 622.807  31
   0  -3  -1 35248.9 928.621   1
   0   3   1 36952.4 974.224  32
   0   3   1 33469.8 817.158  34
   0  -3  -1 36270.9 817.194  31
   0   3   1 33423.1 913.704  38
   0   3   2 114.595 83.6267  32
   0   3   2 8.94740 43.2418  34
   0  -3  -2 54.9943 58.0859   1
   0   3   2 15.8087 56.3885  38
   0   3   3 76069.1 1739.06  38
   0   3   3 79230.6 1748.21  34
   0   3   4 23581.4 668.527  38
   0   3   4 22824.1 713.997  34
   0  -3  -4 23779.2 664.523  33
   0   3   5 13798.1 546.038  34
   0  -3  -5 13942.8 438.199  33
   0   3   5 14664.2 453.589  38
   0  -3  -5 14038.1 469.469  36
   0  -3  -6 747.316 111.422  36
   0   3   6 955.305 150.033  34
   0  -3  -6 906.758 103.678   9
   0  -3  -6 833.821 90.5563  12
   0  -3  -6 788.824 99.2295  13
   0  -3  -6 956.140 99.5430  27
   0  -3  -6 1104.38 109.278  11
   0  -3  -6 832.908 91.7140  23
   0  -3  -7 4617.26 228.994  12
   0  -3  -7 4868.69 221.881  20
   0  -3  -7 4415.19 242.255  25
   0  -3  -7 4733.55 268.587  36
   0  -3  -7 4409.71 232.584  27
   0  -3  -7 4535.85 240.993  13
   0  -3  -7 4674.13 243.965  11
   0  -3  -7 4832.81 241.421  29
   0   3   7 5022.69 348.616  34
   0  -3  -7 4692.87 247.067   9
   0  -3  -7 4663.19 229.073  23
   0  -3  -8 5797.33 281.183  29
   0  -3  -8 5993.35 260.897  20
   0  -3  -8 5571.49 307.229  36
   0  -3  -8 5489.53 276.925  25
   0  -3  -8 5717.78 288.572   9
   0  -3  -8 5615.13 268.159  23
   0  -3  -8 5469.49 266.825  12
   0  -3  -8 6061.44 298.064  11
   0  -3  -8 5642.04 278.864  27
   0   3   8 5096.22 398.234  34
   0  -3  -9 14532.0 485.739  20
   0  -3  -9 14838.7 511.864  12
   0  -3  -9 15518.1 532.602  29
   0   3   9 14283.6 712.258  34
   0  -3  -9 14095.9 527.719   9
   0  -3  -9 15333.8 495.027  17
   0  -3  -9 14945.1 539.804  11
   0  -3  -9 14329.3 561.218  36
   0  -3  -9 15120.3 529.521  27
   0  -3  -9 14532.6 502.946  23
   0  -3  -9 14425.6 520.287  25
   0  -3 -10 6060.40 314.385   9
   0  -3 -10 6076.72 276.048  20
   0  -3 -10 5740.86 333.832  36
   0  -3 -10 6519.23 309.649  29
   0   3  10 5875.21 461.779  34
   0  -3 -10 6294.41 299.927  12
   0  -3 -10 6224.78 293.292  23
   0  -3 -10 6111.92 304.536  25
   0  -3 -10 5860.35 302.858  27
   0  -3 -10 6360.29 325.090  11
   0  -3 -11 46.5106 63.9096  29
   0   3  11-247.458 150.306  34
   0  -3 -11 11.3229 54.3552  25
   0  -3 -11 33.1890 50.3541  23
   0  -3 -11 19.2547 70.6032   9
   0  -3 -11 69.6951 76.2711  11
   0  -3 -11 31.3934 68.6283  27
   0  -3 -11-65.7582 51.7212  20
   0  -3 -11-34.5443 84.5579  36
   0  -3 -11 65.1701 56.6485  12
   0  -3 -12 562.130 107.503  36
   0  -3 -12 542.460 91.0787  12
   0  -3 -12 584.067 105.194  11
   0  -3 -12 494.809 83.1452  25
   0  -3 -12 305.779 68.0678  23
   0  -3 -12 700.340 83.6508  20
   0  -3 -12 661.297 102.198  29
   0  -3 -12 509.604 90.9055   9
   0  -3 -13 3128.27 186.541   9
   0  -3 -13 3714.64 208.893  11
   0  -3 -13 3509.83 181.021  12
   0  -3 -13 3754.29 191.057  29
   0  -3 -13 2845.48 155.273  23
   0  -3 -13 3368.41 209.361  36
   0  -3 -14 2156.18 128.318   9
   0  -3 -14 1929.47 111.512  12
   0  -3 -14 2136.99 133.529  11
   0  -3 -14 2429.07 123.443  29
   0  -3 -15 4483.83 162.714  11
   0   4 -16 970.613 86.2172  20
   0  -4  16 814.235 82.0269   3
   0   4 -16 825.208 80.3133  12
   0   4 -16 773.663 84.1619  11
   0   4 -15 4083.10 210.716  20
   0  -4  15 3884.01 225.792   3
   0   4 -15 3615.63 200.203  12
   0   4 -15 3844.36 222.550  26
   0   4 -15 3445.26 166.093  23
   0  -4  14 772.091 139.202   3
   0   4 -14 752.616 127.245  26
   0   4 -14 562.328 81.6672  23
   0   4 -14 664.833 105.841  20
   0   4 -14 716.797 113.469   6
   0  -4  13 3234.69 262.521   3
   0   4 -13 3464.43 248.548  26
   0   4 -13 3328.50 238.121   6
   0   4 -13 3387.87 213.652  23
   0   4 -13 3680.73 239.490  20
   0   4 -12 221.531 78.7412  23
   0  -4  12 429.666 148.345  34
   0  -4  12 271.188 126.458  31
   0   4 -12 235.570 126.045  39
   0   4 -12 234.398 93.6935   6
   0   4 -12 272.594 94.1597  26
   0   4 -11 11431.7 653.789  39
   0   4 -11 12107.7 502.211   6
   0  -4  11 12092.2 673.347  34
   0   4 -11 11318.8 490.171  26
   0  -4  11 12780.0 483.431   4
   0  -4  11 11857.2 664.234  31
   0  -4  10 506.427 139.640  34
   0  -4  10 468.033 159.727  31
   0  -4  10 335.231 85.5308   4
   0   4 -10 225.397 86.8947  26
   0   4 -10 190.160 118.695  39
   0   4 -10 417.183 109.322   6
   0  -4   9 58772.4 1750.99  31
   0   4  -9 55841.9 1706.29  39
   0   4  -9 61330.9 1552.22   5
   0  -4   9 58997.5 1722.03  34
   0  -4   9 57753.6 1496.03   4
   0   4  -9 54859.5 1490.25   6
   0  -4   8 30463.4 1078.64  31
   0  -4   8 29608.6 882.176   4
   0   4  -8 31903.4 1059.22  39
   0  -4   8 30917.4 1061.21  34
   0   4  -8 33411.5 939.231   5
   0   4  -8 29852.9 964.871  30
   0   4  -8 30746.0 890.277   6
   0   4  -7 42503.8 1146.47   5
   0   4  -7 42709.9 1259.26  39
   0  -4   7 42742.2 1137.45  33
   0   4  -7 43598.4 1143.26  38
   0  -4   7 42277.1 1243.15  34
   0   4  -7 41128.4 1217.86  30
   0   4  -7 40765.2 1108.32   6
   0  -4   7 42303.6 1300.35  31
   0   4  -6 1508.90 203.881  32
   0  -4   6 1291.75 174.600  31
   0   4  -6 1446.11 142.975  38
   0  -4   6 1179.15 148.500  34
   0   4  -6 1405.48 101.906  40
   0  -4   6 1389.25 149.204  33
   0   4  -6 1323.68 170.623  39
   0   4  -5 71486.9 1792.84  39
   0   4  -5 71490.3 1769.70  38
   0  -4   5 68328.5 1764.43  33
   0  -4   5 72701.1 1750.92  34
   0  -4   5 72192.2 1866.39  31
   0   4  -5 70482.1 1644.47  40
   0   4  -5 73774.5 1883.04  32
   0  -4   4 59695.5 1543.06  31
   0   4  -4 59462.5 1502.22  38
   0  -4   4 57194.4 1418.04  34
   0   4  -4 59160.3 1378.44  40
   0   4  -4 58023.2 1562.67  32
   0   4  -3 383.456 113.337  32
   0   4  -3 280.430 97.2847  38
   0  -4   3 272.633 53.3730  34
   0  -4   3 317.382 96.1716   1
   0   4  -3 241.868 53.9666  40
   0  -4   3 268.658 97.1092  31
   0  -4   2 4335.09 188.031  37
   0  -4   2 4057.08 233.293  31
   0  -4   2 4307.16 251.893   1
   0   4  -2 4760.79 197.917  40
   0   4  -2 3879.41 259.567  32
   0  -4   2 3616.54 124.607  34
   0   4  -2 4593.84 265.309  38
   0   4  -1 257.114 57.3046  40
   0  -4   1 181.179 89.4327   1
   0   4  -1 328.909 91.9493  38
   0  -4   1 208.719 75.8472  31
   0  -4   1 325.913 60.9209  37
   0   4  -1 315.428 111.339  32
   0  -4   0 1089.26 147.552   1
   0   4   0 1186.68 143.740  38
   0   4   0 1075.00 154.586  32
   0   4   0 1192.90 99.1590  40
   0  -4   0 1102.75 101.280  31
   0   4   1 5596.70 295.246  38
   0   4   1 5497.05 323.322  32
   0   4   1 5444.67 222.331  40
   0  -4  -1 5509.70 295.326   1
   0   4   2 49122.7 1189.14  40
   0  -4  -2 50825.2 1310.46  33
   0   4   2 50560.6 1314.96  38
   0   4   2 52342.0 1412.69  32
   0   4   2 48762.8 1180.71  34
   0   4   3 5708.59 298.699  38
   0  -4  -3 5451.61 284.052  33
   0   4   3 4945.66 213.842  40
   0   4   3 5467.07 356.614  32
   0   4   3 5405.92 247.626  34
   0   4   4 5826.94 392.004  32
   0  -4  -4 5181.42 278.342  33
   0   4   4 5417.49 220.215  40
   0   4   4 5763.02 295.210  38
   0   4   4 5560.06 279.983  34
   0   4   5 3025.60 201.911  38
   0  -4  -5 2731.92 161.968  12
   0  -4  -5 2779.50 166.423  23
   0  -4  -5 2851.17 177.076  27
   0   4   5 3034.20 225.420  34
   0  -4  -5 2770.31 177.424  11
   0   4   5 2545.55 277.941  32
   0  -4  -5 2890.88 181.805   9
   0  -4  -5 2927.57 170.779  29
   0  -4  -5 2730.34 176.129  25
   0  -4  -5 2768.88 186.905  33
   0  -4  -6 7510.17 300.830  12
   0   4   6 7311.18 396.393  34
   0  -4  -6 6698.99 307.216  27
   0  -4  -6 6936.31 303.127  29
   0  -4  -6 7344.80 321.066   9
   0   4   6 6945.27 481.684  32
   0  -4  -6 7094.34 315.220  11
   0  -4  -6 7491.97 307.294  23
   0  -4  -6 7481.04 344.138  36
   0  -4  -6 6684.39 305.539  25
   0  -4  -7 20157.3 650.323  27
   0  -4  -7 20402.3 640.433  29
   0  -4  -7 20574.2 662.086   9
   0  -4  -7 20874.2 631.083  12
   0   4   7 21227.5 802.673  34
   0   4   7 21612.3 949.222  32
   0  -4  -7 21690.9 700.376  36
   0  -4  -7 20163.1 629.902  23
   0  -4  -7 21132.2 666.532  11
   0  -4  -7 21057.0 654.182  25
   0  -4  -8 8.04901 40.6376  20
   0   4   8-87.5639 130.998  32
   0  -4  -8 6.25561 75.9215   9
   0  -4  -8 26.1592 53.9441  12
   0   4   8 211.136 104.553  34
   0  -4  -8-9.04105 59.8044  23
   0  -4  -8-4.99107 65.9423  29
   0  -4  -8 59.0633 62.9398  27
   0  -4  -8 16.4914 74.0872  11
   0  -4  -8 90.5305 92.0777  36
   0  -4  -8-6.15217 58.4044  25
   0  -4  -9 2370.69 214.951  36
   0   4   9 3147.70 363.343  32
   0  -4  -9 2606.66 184.669  23
   0  -4  -9 2587.60 199.149  27
   0  -4  -9 2550.64 176.149  17
   0  -4  -9 2682.36 211.488  11
   0  -4  -9 2718.60 196.413  29
   0  -4  -9 2813.29 208.392   9
   0  -4  -9 2572.56 162.084  20
   0  -4  -9 2412.66 177.944  12
   0  -4  -9 2650.20 197.655  25
   0  -4 -10 11690.5 450.398  25
   0  -4 -10 12013.7 471.785   9
   0  -4 -10 12744.2 473.315  29
   0   4  10 11964.3 735.416  32
   0  -4 -10 12036.3 499.708  36
   0  -4 -10 11793.5 439.358  23
   0  -4 -10 12107.2 445.138  12
   0  -4 -10 11886.3 420.743  17
   0  -4 -10 12345.1 483.358  11
   0  -4 -11 889.281 136.454  36
   0  -4 -11 910.961 119.946   9
   0  -4 -11 874.940 118.431  29
   0  -4 -11 959.213 107.277  12
   0  -4 -11 876.129 124.424  11
   0  -4 -11 921.315 111.307  25
   0  -4 -11 784.059 101.425  23
   0  -4 -12 182.690 71.6529  36
   0  -4 -12 181.482 72.3828   9
   0  -4 -12 246.866 78.1282  11
   0  -4 -12 188.038 56.5849  12
   0  -4 -12 351.580 64.9608  23
   0  -4 -12 219.416 66.5371  29
   0  -4 -13 4138.01 194.102   9
   0  -4 -13 3900.49 170.845  12
   0  -4 -13 4310.83 206.575  11
   0  -4 -13 3973.04 206.519  36
   0  -4 -13 4401.92 193.875  29
   0  -4 -14 1541.60 95.8996  11
   0  -4 -14 1568.28 84.4877  29
   0   5 -16 5817.12 214.687  20
   0   5 -16 5462.35 213.219  12
   0   5 -16 5498.51 218.484  11
   0  -5  16 5101.07 215.136   3
   0   5 -15 3847.33 199.839  12
   0  -5  15 3870.15 226.433   3
   0   5 -15 3563.71 204.950  26
   0   5 -15 3331.30 156.882  23
   0   5 -15 3765.05 196.476  20
   0   5 -14 413.385 91.1671   6
   0   5 -14 482.474 76.2492  23
   0  -5  14 600.403 119.836   3
   0   5 -14 419.890 94.8514  26
   0   5 -14 583.044 96.3944  20
   0   5 -13 16.0336 77.8310  26
   0   5 -13 15.5415 79.8532   6
   0   5 -13 86.8976 53.6916  23
   0   5 -12 598.778 159.024  39
   0   5 -12 767.603 136.782  26
   0   5 -12 968.851 151.823   6
   0  -5  12 914.969 125.095   4
   0  -5  12 892.016 189.157  31
   0   5 -12 835.302 114.807  23
   0  -5  12 827.336 181.695  34
   0   5 -11 428.061 138.791  39
   0   5 -11 418.530 111.053  26
   0  -5  11 373.985 99.0952   4
   0  -5  11 362.387 137.007  34
   0  -5  11 410.700 163.618  31
   0   5 -11 347.708 99.3129   6
   0  -5  10-6.13223 92.3602  34
   0   5 -10-74.2022 95.1264  39
   0  -5  10 88.8928 111.174  31
   0   5 -10 162.126 93.3262   6
   0  -5  10-36.4870 70.6323   4
   0   5  -9 3581.61 327.921  39
   0   5  -9 4105.20 280.304   5
   0  -5   9 3642.49 251.797   4
   0   5  -9 3741.04 256.819   6
   0  -5   9 3669.79 318.603  34
   0  -5   9 3332.96 340.113  31
   0   5  -8 19751.9 701.189  38
   0  -5   8 19906.9 774.925  34
   0   5  -8 21268.5 687.662   6
   0   5  -8 21705.7 723.639   5
   0  -5   8 21465.0 718.761  33
   0   5  -8 20010.7 780.791  30
   0  -5   8 20706.8 685.386   4
   0  -5   8 20173.6 859.591  31
   0   5  -8 20127.1 814.617  39
   0   5  -7 1596.66 162.995   5
   0   5  -7 1376.55 146.317   6
   0  -5   7 1470.15 151.398   4
   0  -5   7 1590.27 180.669  34
   0  -5   7 1522.72 220.945  31
   0  -5   7 1483.14 169.090  33
   0   5  -7 1860.63 245.300  39
   0   5  -7 1403.50 167.117  38
   0   5  -7 1458.03 119.519  40
   0  -5   6-33.7577 89.4642  33
   0  -5   6 228.514 103.258  31
   0   5  -6 210.577 77.2858   6
   0   5  -6-45.4915 112.916  32
   0  -5   6 181.477 79.5526  34
   0  -5   6 325.470 92.1484   4
   0   5  -6 272.927 98.9236  38
   0   5  -6 180.050 53.5526  40
   0   5  -6 30.5960 69.1081   5
   0   5  -5 8805.73 435.833  38
   0  -5   5 8669.41 343.738  34
   0   5  -5 8839.13 412.563  39
   0   5  -5 9293.52 488.666  32
   0  -5   5 8687.22 431.155  33
   0  -5   5 8701.15 458.841  31
   0   5  -5 8755.22 331.773  40
   0   5  -4 2997.34 266.445  32
   0   5  -4 2297.80 152.293  40
   0  -5   4 2609.06 229.106  33
   0   5  -4 2981.88 236.666  38
   0  -5   4 2535.32 232.495  31
   0   5  -3 7178.55 280.272  40
   0  -5   3 6011.23 350.078  33
   0   5  -3 7022.23 374.432  38
   0   5  -3 6301.40 382.553  32
   0  -5   3 6486.87 347.225  31
   0  -5   2 20.4441 58.9733  31
   0   5  -2 81.8571 54.7291  40
   0   5  -2-30.0700 103.314  32
   0   5  -2 39.9425 91.3729  38
   0  -5   1 20363.9 632.772  31
   0   5  -1 20190.6 759.757  32
   0   5  -1 19864.3 721.620  38
   0   5  -1 21299.9 599.681  40
   0   5   0 43325.3 1307.21  32
   0  -5   0 43735.5 1262.27  33
   0   5   0 44609.6 1110.36  40
   0  -5   0 43562.3 1110.66  31
   0   5   0 46169.3 1278.62  38
   0   5   1 5353.32 366.691  32
   0   5   1 5283.28 328.419  38
   0   5   1 5268.90 242.844  40
   0  -5  -1 5106.85 314.066  33
   0  -5  -2 64659.7 1729.76  33
   0   5   2 65531.7 1577.02  40
   0   5   2 70423.7 1873.54  32
   0   5   2 65506.6 1740.70  38
   0   5   3 77533.2 1874.96  40
   0  -5  -3 81796.4 1905.36   9
   0  -5  -3 80246.6 1883.13  23
   0   5   3 82057.7 2207.47  32
   0  -5  -3 78717.9 2033.44  33
   0  -5  -3 77636.4 1890.61  11
   0   5   3 82447.5 2059.91  38
   0  -5  -3 80937.1 1904.65  25
   0  -5  -3 82103.7 1902.26  10
   0  -5  -4 7392.39 294.509  12
   0   5   4 7393.28 299.508  40
   0  -5  -4 7519.57 322.190  25
   0  -5  -4 7406.60 317.827  11
   0   5   4 8286.00 406.858  38
   0  -5  -4 7897.28 327.932   9
   0  -5  -4 7443.87 378.431  33
   0  -5  -4 7370.83 304.744  23
   0   5   4 7335.45 485.694  32
   0  -5  -4 7344.59 296.947  29
   0   5   5 2796.93 309.350  32
   0  -5  -5 3014.87 204.127   9
   0  -5  -5 2857.48 190.039  25
   0  -5  -5 3011.70 188.747  29
   0  -5  -5 2879.75 187.587  23
   0  -5  -5 3058.22 200.269  11
   0  -5  -5 3048.17 183.940  12
   0  -5  -6 97.3294 60.6270  29
   0  -5  -6 99.7851 71.5952   9
   0  -5  -6 47.2068 58.3868  23
   0  -5  -6 149.704 70.0292  11
   0  -5  -6 187.698 61.8722  12
   0   5   6 215.701 138.808  32
   0  -5  -6 56.4693 87.7035  36
   0  -5  -6 124.148 65.9236  25
   0  -5  -7 29185.4 863.500   9
   0  -5  -7 29359.8 853.184  25
   0  -5  -7 28481.9 838.537  29
   0  -5  -7 30389.1 870.725  11
   0  -5  -7 28106.6 829.677  23
   0  -5  -7 27676.1 890.335  36
   0  -5  -7 28829.7 820.898  12
   0   5   7 29059.5 1201.38  32
   0   5   8 1371.64 259.435  32
   0  -5  -8 1199.66 136.019   9
   0  -5  -8 1586.00 155.521  25
   0  -5  -8 1242.70 135.190  29
   0  -5  -8 1241.38 157.065  36
   0  -5  -8 1129.02 124.257  12
   0  -5  -8 1245.41 132.185  23
   0  -5  -8 979.419 116.211  10
   0  -5  -8 1055.74 128.593  17
   0  -5  -8 1396.70 151.397  11
   0  -5  -9 187.227 89.4605  25
   0  -5  -9-29.0978 75.2065   9
   0  -5  -9 124.985 60.7059  10
   0  -5  -9 107.257 63.7572  23
   0  -5  -9 154.149 81.4743  29
   0  -5  -9 42.2931 51.6127  17
   0  -5  -9 46.4150 51.4440  12
   0  -5  -9 143.167 93.1995  36
   0  -5  -9 94.7328 74.0719  11
   0   5   9 83.8113 122.991  32
   0  -5 -10 149.792 57.9514  25
   0  -5 -10 238.405 67.5308  12
   0  -5 -10 147.707 79.3994  36
   0  -5 -10 190.646 73.3131  23
   0  -5 -10 146.203 76.1195  29
   0  -5 -10 222.071 58.8682  10
   0  -5 -10 248.324 84.3116   9
   0  -5 -10 209.582 61.0260  17
   0  -5 -10 185.457 78.2575  11
   0  -5 -11 144.475 76.8672  11
   0  -5 -11 316.693 75.7899  29
   0  -5 -11 123.731 67.0076  36
   0  -5 -11 233.230 75.1777   9
   0  -5 -11 145.380 51.1241  12
   0  -5 -12 126.807 57.6481   9
   0  -5 -12 63.5811 51.8891  11
   0  -5 -12 45.9803 36.1536  12
   0  -5 -12 79.7560 51.1929  36
   0  -5 -12 195.152 58.6815  29
   0  -5 -13 2912.10 143.526  11
   0  -5 -13 3257.88 141.798  29
   0  -6  16 3382.79 162.225   3
   0   6 -16 3784.25 148.724  20
   0   6 -16 3863.41 155.833  12
   0   6 -16 3628.32 158.126  11
   0   6 -15 335.503 66.1556  20
   0   6 -15 376.441 49.3843  23
   0   6 -15 252.411 64.2538   6
   0   6 -15 279.429 60.4099  12
   0  -6  15 233.996 71.2182   3
   0   6 -15 264.933 62.7447  26
   0   6 -14 997.379 117.199   6
   0   6 -14 959.183 111.545  26
   0   6 -14 930.575 94.4077  23
   0  -6  14 939.369 138.253   3
   0   6 -14 1015.75 112.527  20
   0   6 -13 78.4987 79.9191  26
   0   6 -13 165.714 60.3378  23
   0  -6  13 146.869 73.8010   4
   0   6 -13 61.4920 75.5634   6
   0  -6  12 2992.89 225.956   4
   0  -6  12 2613.97 319.571  31
   0   6 -12 2309.37 203.683  26
   0   6 -12 2805.21 231.554   6
   0   6 -12 2290.84 289.348  39
   0  -6  11 1421.94 236.344  31
   0   6 -11 1170.43 158.861   6
   0  -6  11 1171.19 164.203   4
   0   6 -11 1028.40 193.013  39
   0   6 -11 1287.53 158.952  26
   0   6 -10 288.972 107.591   5
   0  -6  10 282.375 101.383   4
   0   6 -10 187.321 101.288   6
   0   6 -10 166.296 111.500  39
   0  -6  10 175.433 113.874  31
   0  -6   9 5357.06 316.848   4
   0   6  -9 5372.42 343.560   5
   0   6  -9 5509.62 318.105   6
   0   6  -9 5199.59 400.233  39
   0  -6   9 5559.84 454.210  31
   0   6  -8 11526.6 483.673   6
   0   6  -8 12183.1 427.509  40
   0  -6   8 11950.7 494.452   4
   0  -6   8 11629.8 654.128  31
   0  -6   8 12389.8 558.645  33
   0   6  -8 12211.6 552.672  38
   0   6  -8 12334.1 523.588   5
   0   6  -8 11010.9 586.319  30
   0   6  -7 218.745 74.2386  40
   0   6  -7 189.060 84.0722   6
   0   6  -7 201.257 114.233  39
   0   6  -7 292.170 101.674   5
   0  -6   7 265.464 94.3018  33
   0  -6   7 214.791 87.3795   4
   0   6  -7 165.853 78.9110  38
   0   6  -7 159.395 129.471  32
   0  -6   7 380.343 139.843  31
   0  -6   7 236.312 77.7916   2
   0  -6   6 29288.7 819.177  21
   0  -6   6 28542.6 1032.03  31
   0   6  -6 27809.5 876.062   5
   0   6  -6 28437.2 975.957  38
   0   6  -6 27163.2 836.668   6
   0  -6   6 26511.5 798.664   2
   0   6  -6 27010.3 1052.83  32
   0  -6   6 28072.1 854.128   4
   0  -6   6 28321.6 980.375  33
   0   6  -6 28859.7 807.321  40
   0   6  -6 28184.6 948.388  39
   0   6  -5 24255.8 810.673  39
   0   6  -5 23542.3 869.006  38
   0   6  -5 23327.5 726.087   6
   0   6  -5 24102.2 939.663  32
   0  -6   5 22376.9 698.741   2
   0   6  -5 23431.4 760.240   5
   0   6  -5 23942.9 706.159  40
   0  -6   5 24074.0 741.615   4
   0  -6   5 22420.0 851.922  33
   0  -6   5 23380.3 703.703  21
   0  -6   5 24307.6 882.688  31
   0   6  -4 316.106 144.736  32
   0  -6   4 133.321 67.6715   2
   0   6  -4 50.9648 53.9762  22
   0   6  -4 58.0050 56.3182   6
   0   6  -4 159.031 98.5576  38
   0  -6   4 27.1412 93.3737  33
   0  -6   4 123.012 64.6535  21
   0  -6   4 87.9109 61.3021   4
   0   6  -4 152.253 79.9643   5
   0   6  -4 76.3676 58.1629  40
   0  -6   4 39.1239 76.4663  31
   0  -6   3 1254.31 116.715  11
   0   6  -3 1059.08 120.734  40
   0   6  -3 1052.59 114.902  22
   0   6  -3 1192.63 176.915  38
   0  -6   3 1114.27 180.601  33
   0  -6   3 1208.70 124.517  21
   0  -6   3 1128.95 123.255   2
   0   6  -3 1177.80 122.125   6
   0   6  -3 1143.44 133.440   5
   0   6  -3 1268.53 199.989  32
   0  -6   3 1289.66 162.131  31
   0  -6   2 47483.7 1324.88  31
   0   6  -2 47723.6 1242.38  22
   0  -6   2 49359.9 1225.82  11
   0   6  -2 50517.5 1255.69  40
   0  -6   2 47258.8 1422.92  33
   0   6  -2 48411.7 1438.89  38
   0  -6   2 50521.2 1236.45  10
   0  -6   2 48010.5 1240.08  21
   0  -6   2 46953.9 1242.99   2
   0   6  -2 47775.1 1478.75  32
   0   6  -1 1258.48 200.094  32
   0   6  -1 1406.44 136.166  40
   0  -6   1 1499.43 208.572  33
   0  -6   1 1487.96 126.379  11
   0  -6   1 1268.08 134.745  31
   0  -6   1 1330.04 124.472  10
   0  -6   1 1531.25 142.571   2
   0   6  -1 1270.70 187.033  38
   0  -6   0 293.565 71.9333  10
   0   6   0 200.821 70.9637  40
   0  -6   0 187.364 60.6564   2
   0   6   0 175.026 132.892  32
   0   6   0 160.504 86.3776  38
   0  -6   0 195.429 99.7050  33
   0  -6   0 215.875 62.0935  11
   0   6   1 3807.38 237.546   5
   0  -6  -1 4551.08 236.122  10
   0  -6  -1 4079.34 230.204   2
   0   6   1 4141.53 359.573  32
   0   6   1 4298.97 328.507  38
   0  -6  -1 4246.59 224.441  11
   0  -6  -1 3825.50 301.687  33
   0   6   1 3974.21 228.318  40
   0  -6  -1 4152.25 205.250  12
   0   6   2 21597.1 699.349   5
   0  -6  -2 22071.5 623.911  29
   0   6   2 21908.4 837.561  38
   0  -6  -2 21337.4 634.407  12
   0  -6  -2 22908.7 674.579  11
   0  -6  -2 22066.6 676.286   2
   0  -6  -2 22975.9 679.621  10
   0   6   2 22596.0 678.306  40
   0   6   2 21605.4 921.144  32
   0  -6  -2 23212.0 834.613  33
   0  -6  -3 2587.98 168.640  12
   0   6   3 2848.66 208.579   5
   0   6   3 2475.23 175.179  40
   0  -6  -3 2421.25 179.211  11
   0  -6  -3 2624.50 165.404  29
   0  -6  -3 2645.36 179.635   2
   0  -6  -3 2555.73 241.422  33
   0   6   3 2950.40 265.509  38
   0  -6  -3 2824.74 190.980  10
   0   6   3 2539.20 310.989  32
   0  -6  -4 15130.1 506.216  29
   0  -6  -4 15365.0 535.373  10
   0  -6  -4 15276.5 539.944  11
   0  -6  -4 15246.4 527.062  23
   0   6   4 16623.1 676.264  38
   0  -6  -4 16563.9 553.321  25
   0   6   4 16356.9 526.785  40
   0  -6  -4 16111.8 646.725  33
   0   6   4 15712.8 797.738  32
   0  -6  -4 15712.1 545.638   9
   0  -6  -4 15026.1 502.711  12
   0  -6  -5 278.123 68.8962  29
   0  -6  -5 297.163 86.2019  25
   0  -6  -5 502.895 94.9840  10
   0  -6  -5 343.358 84.4806  11
   0  -6  -5 302.350 75.8239  12
   0  -6  -5 412.567 90.9770  23
   0  -6  -5 370.056 93.4413   9
   0   6   5 264.674 168.173  32
   0   6   6 10895.3 688.076  32
   0  -6  -6 11911.3 450.267  25
   0  -6  -6 10398.9 440.131  11
   0  -6  -6 11504.0 456.327   9
   0  -6  -6 10721.8 407.519  19
   0  -6  -6 10602.4 468.127  36
   0  -6  -6 10900.2 407.911  12
   0  -6  -6 10707.5 428.536  10
   0  -6  -6 10660.3 418.036  29
   0  -6  -6 10209.1 419.479  23
   0  -6  -7 8185.27 365.626  25
   0  -6  -7 7631.34 348.353  29
   0   6   7 7800.00 581.857  32
   0  -6  -7 7825.24 357.095  17
   0  -6  -7 8369.61 400.131  36
   0  -6  -7 7713.55 349.880  10
   0  -6  -7 7885.02 370.394   9
   0  -6  -7 7658.67 346.778  23
   0  -6  -7 8218.04 375.016  11
   0  -6  -7 7795.69 332.955  12
   0  -6  -8-101.815 68.1384  29
   0  -6  -8 14.8308 57.2034  10
   0  -6  -8 177.084 83.6744   9
   0  -6  -8-62.2415 72.6314  11
   0  -6  -8 14.9467 48.2746  12
   0  -6  -8-27.5542 70.5839  36
   0   6   8-8.27978 125.926  32
   0  -6  -8-13.4274 59.1490  17
   0  -6  -9 533.787 91.7976  17
   0  -6  -9 482.643 109.265  36
   0  -6  -9 450.159 107.863  11
   0  -6  -9 651.719 112.329   9
   0  -6  -9 548.827 83.4500  12
   0  -6  -9 586.860 105.297  29
   0  -6  -9 540.777 82.7957  10
   0  -6 -10 2553.59 168.740  29
   0  -6 -10 2340.17 144.273  12
   0  -6 -10 2431.01 178.171  36
   0  -6 -10 2709.42 180.239  11
   0  -6 -10 2583.84 155.142  17
   0  -6 -11 234.910 65.3094  11
   0  -6 -11 328.407 48.0316  12
   0  -6 -11 296.470 59.3653  29
   0  -6 -12 10897.2 339.182  11
   0  -6 -12 11611.1 336.384  29
   0  -7  15 118.477 57.9058   3
   0   7 -15 27.1570 36.7852  12
   0   7 -15 70.1663 35.0135  20
   0   7 -15 51.4876 36.0678  26
   0   7 -15 10.6163 35.0261   6
   0   7 -14 3740.03 205.281   6
   0  -7  14 3564.38 230.139   3
   0   7 -14 3642.16 195.695  26
   0  -7  14 3737.82 184.117   4
   0   7 -14 3863.58 189.882  20
   0   7 -14 3268.83 166.066  23
   0   7 -13 217.871 75.7087  26
   0  -7  13 301.127 89.0271   4
   0   7 -13 149.416 71.1983   6
   0   7 -13 182.608 64.2339  23
   0   7 -12 965.449 136.756   6
   0  -7  12 1073.83 140.292   4
   0   7 -12 905.171 125.743  26
   0  -7  11 183.417 121.575  31
   0   7 -11 96.4064 84.9524   6
   0  -7  11 64.7700 89.2023   4
   0   7 -11 185.588 83.2133  26
   0   7 -11-54.5992 124.589  39
   0  -7  10 8192.37 575.721  31
   0   7 -10 8447.09 533.745  39
   0   7 -10 9290.52 468.642   5
   0  -7  10 8323.87 427.798   4
   0   7 -10 8367.96 417.319   6
   0   7  -9 4824.22 332.481   5
   0  -7   9 5699.91 463.716  31
   0   7  -9 5205.06 323.055   6
   0  -7   9 4905.57 320.132   4
   0   7  -9 5019.35 393.908  39
   0  -7   8 5249.19 276.659   2
   0   7  -8 5380.38 346.357   5
   0   7  -8 4921.56 379.200  39
   0   7  -8 5262.53 422.577  30
   0   7  -8 5026.59 270.614  40
   0  -7   8 5004.40 372.731  33
   0  -7   8 5150.22 322.460   4
   0   7  -8 5314.87 377.943  38
   0   7  -8 5120.87 318.518   6
   0  -7   8 5141.19 432.699  31
   0  -7   7 2104.14 204.139   4
   0   7  -7 1552.58 275.104  32
   0   7  -7 2203.49 208.516   6
   0   7  -7 2108.32 233.644  39
   0  -7   7 1843.90 165.477   2
   0   7  -7 2095.81 216.311   5
   0  -7   7 1716.17 248.845  31
   0   7  -7 1794.99 231.082  38
   0   7  -7 2271.57 186.883  40
   0  -7   7 2458.84 282.585  33
   0   7  -6 203.737 93.3274   6
   0  -7   6 207.984 111.940  33
   0   7  -6 243.108 122.577  38
   0  -7   6 334.720 89.0189  21
   0  -7   6 207.919 100.280   4
   0  -7   6 236.465 111.786  31
   0   7  -6 342.113 102.969   5
   0  -7   6 141.540 59.8482   2
   0   7  -6 265.287 98.5040  39
   0   7  -6 121.996 126.125  32
   0   7  -6 352.910 91.9107  40
   0  -7   5 20.5380 104.807  33
   0   7  -5 32.4647 73.8096  39
   0  -7   5 49.7005 67.9836   4
   0  -7   5 78.9371 75.0847   2
   0  -7   5 68.8234 95.6900  31
   0   7  -5 34.5003 130.298  32
   0   7  -5 107.033 110.643  38
   0  -7   5 115.322 76.0335  21
   0   7  -5-50.9649 87.1166   6
   0   7  -5 103.367 85.1889  40
   0   7  -5-9.84973 80.1199   5
   0   7  -4 20283.9 901.450  32
   0   7  -4 21661.8 686.943  40
   0   7  -4 20361.9 685.283   6
   0  -7   4 19447.3 842.388  33
   0  -7   4 20270.2 665.231  21
   0   7  -4 20273.3 859.717  38
   0   7  -4 21056.4 724.501  39
   0  -7   4 20055.3 671.088   4
   0  -7   4 20792.5 673.180   2
   0   7  -4 19510.5 704.649   5
   0  -7   4 21516.1 813.408  31
   0  -7   3 26640.1 907.501  31
   0  -7   3 28346.2 803.446  11
   0  -7   3 27076.7 807.639   4
   0   7  -3 25465.1 814.354   6
   0   7  -3 26652.3 1065.81  32
   0   7  -3 27436.1 818.958  22
   0  -7   3 26574.8 1019.39  33
   0  -7   3 25854.5 802.161  21
   0   7  -3 25316.2 843.124   5
   0   7  -3 28615.1 1040.05  38
   0  -7   3 27270.0 819.623   2
   0   7  -3 27519.3 827.840  40
   0  -7   2 8812.29 363.109  11
   0   7  -2 8366.70 506.693  38
   0   7  -2 8445.37 371.589  22
   0  -7   2 8525.03 380.414   2
   0  -7   2 8105.75 496.011  33
   0   7  -2 8856.16 387.961  40
   0   7  -2 8177.32 539.643  32
   0  -7   2 7568.60 393.848  31
   0   7  -2 8898.76 407.565   5
   0  -7   2 8444.34 318.645  17
   0  -7   2 8562.23 375.039  21
   0  -7   2 8093.30 352.660   4
   0   7  -1 3708.96 334.076  38
   0  -7   1 3976.63 230.080  11
   0  -7   1 3647.47 227.256  10
   0   7  -1 3849.26 255.158   5
   0  -7   1 3790.00 240.222  21
   0   7  -1 3351.47 218.000  22
   0  -7   1 3600.38 325.554  33
   0   7  -1 3590.32 353.388  32
   0   7  -1 3573.27 237.334  40
   0  -7   1 3654.15 233.463   2
   0   7   0 114.412 56.5312  22
   0   7   0 116.400 129.476  32
   0   7   0 313.472 98.7168   5
   0  -7   0 227.836 116.109  33
   0  -7   0 224.279 77.0001  10
   0   7   0 186.676 101.298  38
   0  -7   0 220.333 76.8332   2
   0  -7   0 179.752 67.9353  11
   0   7   0 340.568 94.0175  40
   0  -7  -1 4849.25 274.282   2
   0  -7  -1 5325.37 280.823  10
   0   7   1 4699.78 287.885   5
   0  -7  -1 5216.11 275.266  11
   0   7   1 5145.34 291.907  40
   0  -7  -1 5384.99 242.293  18
   0   7   1 5622.99 412.643  38
   0   7   1 5413.16 453.407  32
   0  -7  -1 4833.12 375.602  33
   0   7   1 5076.07 264.659  22
   0  -7  -2 4955.45 372.032  33
   0   7   2 5640.77 464.871  32
   0   7   2 5055.24 278.358  40
   0  -7  -2 4469.07 261.407  10
   0  -7  -2 4771.42 267.345   2
   0  -7  -2 4377.24 233.338  12
   0   7   2 4514.41 276.626   5
   0   7   2 5311.34 394.887  38
   0  -7  -2 4651.91 263.943  11
   0  -7  -3 4740.78 353.100  33
   0   7   3 4353.21 255.998  40
   0  -7  -3 4435.13 225.423  29
   0   7   3 4052.60 340.299  38
   0  -7  -3 4155.08 251.213  11
   0   7   3 4249.75 263.488   5
   0  -7  -3 4117.62 226.809  12
   0  -7  -3 4400.26 252.289   2
   0   7   3 4355.01 427.365  32
   0  -7  -3 4285.95 255.937  10
   0   7   4 94414.7 2115.97  40
   0  -7  -4 87899.4 2068.27  29
   0  -7  -4 84596.7 2114.34  10
   0   7   4 81823.4 2557.36  32
   0  -7  -4 82710.5 2062.37  12
   0  -7  -4 89549.6 2137.15  11
   0  -7  -4 86598.0 2087.00   2
   0   7   5 1542.70 270.350  32
   0  -7  -5 1716.56 149.042  29
   0  -7  -5 1472.97 167.559  36
   0  -7  -5 1451.43 154.406  17
   0  -7  -5 1706.33 167.879  11
   0  -7  -5 1635.32 141.985  12
   0  -7  -5 1602.14 155.754  10
   0  -7  -6 5.15350 49.4106  12
   0  -7  -6 191.914 89.3264  17
   0   7   6-35.8368 144.041  32
   0  -7  -6 33.1235 56.8652  19
   0  -7  -6 87.0259 62.1067  29
   0  -7  -6 102.858 85.7057  11
   0  -7  -6 32.2299 63.1889  10
   0  -7  -6 26.3056 71.9160  36
   0  -7  -7-40.1811 74.2560  36
   0  -7  -7-5.77513 66.3801  29
   0  -7  -7 23.4932 43.6429  12
   0  -7  -7 43.8762 49.6585  19
   0  -7  -7 25.2991 73.9106  17
   0  -7  -7 25.1058 59.8106  10
   0  -7  -7 103.754 77.4705  11
   0  -7  -8 1087.40 122.228  17
   0  -7  -8 933.455 123.511  36
   0  -7  -8 1018.95 100.060  12
   0  -7  -8 1224.28 118.398  10
   0  -7  -8 1044.28 115.037  29
   0  -7  -8 1005.29 129.887  11
   0  -7  -9 465.051 61.5742  12
   0  -7  -9 514.236 81.4717  36
   0  -7  -9 453.488 88.1335  11
   0  -7  -9 590.775 83.2469  29
   0  -7  -9 515.393 80.8865  17
   0  -7 -10 3007.25 146.843  17
   0  -7 -10 2942.26 166.858  11
   0  -7 -10 3065.35 157.486  29
   0  -7 -11 732.899 69.4944  11
   0  -7 -11 718.717 62.7026  29
   0   8 -15 80.9165 27.2040  12
   0  -8  15 139.614 45.4151   3
   0  -8  14 1326.93 97.7529   4
   0   8 -14 1364.06 106.827   6
   0   8 -14 1279.12 92.9551  26
   0  -8  14 1306.42 126.399   3
   0   8 -14 1174.26 80.4585  23
   0  -8  13 4477.29 231.650   4
   0   8 -13 4644.85 238.736   6
   0   8 -13 4401.28 197.715  20
   0   8 -13 4282.48 201.471  23
   0  -8  13 4701.09 266.431   3
   0   8 -13 4059.44 204.774  26
   0   8 -12 2502.14 191.615   6
   0   8 -12 2400.17 176.164  26
   0  -8  12 2176.14 188.282   4
   0  -8  11 2791.86 222.288   4
   0   8 -11 2642.09 217.261   6
   0   8 -11 2428.55 186.154  26
   0  -8  10 113.369 97.4221   4
   0   8 -10 150.008 88.4863   6
   0   8 -10 230.209 124.396   5
   0  -8   9 5678.19 461.586  31
   0   8  -9 6153.21 373.453   5
   0  -8   9 6054.82 360.758   4
   0   8  -9 6187.49 355.791   6
   0   8  -8 551.246 146.795   5
   0  -8   8 203.664 113.216   4
   0   8  -8 278.394 124.989  38
   0   8  -8 159.801 105.106   6
   0  -8   8 350.285 136.563  31
   0  -8   8 398.649 90.2266   2
   0  -8   8 319.645 105.794  33
   0   8  -8 425.316 88.4070  40
   0  -8   7 603.779 155.059  31
   0   8  -7 573.332 116.912  40
   0  -8   7 698.511 137.955   4
   0   8  -7 632.618 135.509   6
   0   8  -7 676.850 167.878  38
   0   8  -7 622.151 147.321   5
   0  -8   7 465.466 128.208  33
   0   8  -7 476.927 178.447  32
   0  -8   7 618.847 106.519   2
   0   8  -6 1255.28 225.256  38
   0  -8   6 930.567 148.041   4
   0  -8   6 1094.17 198.705  31
   0   8  -6 819.393 145.185   6
   0   8  -6 640.661 191.871  32
   0   8  -6 807.656 158.886   5
   0   8  -6 741.927 127.750  40
   0  -8   6 950.817 195.343  33
   0  -8   6 856.237 136.241   2
   0  -8   6 998.113 127.476  21
   0   8  -5 553.287 176.156  32
   0  -8   5 975.948 185.435  31
   0  -8   5 779.862 135.611   2
   0  -8   5 696.239 128.008   4
   0  -8   5 816.823 182.491  33
   0   8  -5 1209.62 172.248  40
   0  -8   5 843.526 126.968  21
   0   8  -5 685.328 167.863  38
   0   8  -5 809.434 147.850   6
   0   8  -5 980.596 164.855   5
   0   8  -4 678.063 138.561  40
   0  -8   4 639.690 112.650   4
   0   8  -4 986.099 160.722   5
   0   8  -4 708.000 188.129  32
   0   8  -4 692.759 174.669  38
   0  -8   4 611.152 154.532  33
   0  -8   4 704.692 123.706  21
   0  -8   4 893.859 138.188   2
   0  -8   4 845.545 162.908  31
   0   8  -4 768.655 135.892   6
   0  -8   3 122.009 127.557  33
   0   8  -3 37.9087 98.0073  38
   0   8  -3-0.85445 81.8619  40
   0   8  -3-61.3557 86.7660   5
   0  -8   3-8.77617 61.7016   4
   0  -8   3 51.3152 88.8245   2
   0  -8   3 41.9906 81.3956  21
   0   8  -3-8.10375 134.008  32
   0   8  -3-7.95868 90.7506   6
   0  -8   2 90.6645 71.0045  11
   0  -8   2 122.900 94.4843   2
   0   8  -2 197.489 98.1958   5
   0  -8   2 22.9104 96.2854  33
   0   8  -2 237.225 98.6685  40
   0   8  -2 265.033 151.242  32
   0  -8   2 153.392 63.4194   4
   0  -8   2 130.160 57.1766  17
   0   8  -2 205.625 103.701   6
   0   8  -2 112.814 104.114  38
   0  -8   2 121.789 74.4980  21
   0   8  -1 3141.73 338.622  38
   0  -8   1 3253.76 201.287  17
   0   8  -1 3364.73 225.245  22
   0   8  -1 3156.37 249.351   5
   0  -8   1 3065.72 342.831  33
   0  -8   1 3246.65 239.977   2
   0   8  -1 3097.94 359.622  32
   0   8  -1 3829.83 261.849  40
   0  -8   1 3671.22 238.169  11
   0  -8   1 3386.66 244.545  21
   0  -8   0 2917.27 230.325  21
   0   8   0 2876.68 228.344   5
   0  -8   0 3076.51 216.716  11
   0  -8   0 2804.77 309.895  33
   0  -8   0 3009.80 228.221   2
   0   8   0 2764.24 197.384  22
   0  -8   0 2779.58 189.008  17
   0   8   0 2808.28 341.546  32
   0  -8   0 2887.75 218.167  10
   0   8   0 2675.00 309.745  38
   0   8   0 2686.89 222.479  40
   0  -8  -1 10194.3 452.039  21
   0  -8  -1 10887.2 603.409  33
   0   8   1 9964.65 453.201   5
   0  -8  -1 10392.9 413.904  17
   0   8   1 10104.5 450.191  40
   0   8   1 10377.7 611.829  38
   0  -8  -1 10504.5 381.226  18
   0   8   1 10494.0 674.674  32
   0  -8  -1 10563.9 442.867  10
   0  -8  -1 10400.9 444.874   2
   0  -8  -1 10437.3 434.875  11
   0  -8  -2 45339.0 1263.81  10
   0   8   2 46794.0 1545.66  38
   0  -8  -2 46479.3 1264.66  11
   0   8   2 49108.3 1296.45  40
   0   8   2 45279.3 1280.31   5
   0  -8  -2 46937.4 1242.77  17
   0   8   2 45065.1 1656.05  32
   0  -8  -2 49358.5 1279.93   2
   0  -8  -2 45671.8 1281.65  21
   0  -8  -2 45879.8 1491.69  33
   0   8   3 52025.8 1806.66  32
   0  -8  -3 49520.9 1383.29  21
   0  -8  -3 50491.1 1574.70  33
   0  -8  -3 52863.7 1360.25   2
   0  -8  -3 51942.9 1379.06  11
   0  -8  -3 51830.3 1361.93  17
   0  -8  -3 51985.8 1377.23  10
   0   8   3 50875.9 1625.74  38
   0   8   3 54222.8 1385.87  40
   0   8   4 2551.90 349.938  32
   0  -8  -4 1979.21 190.896  36
   0  -8  -4 2372.82 170.710   2
   0  -8  -4 2480.64 160.296  29
   0  -8  -4 2146.67 190.784  11
   0  -8  -4 2199.21 191.947  21
   0  -8  -4 2325.88 194.321  17
   0  -8  -4 2516.27 196.521  10
   0  -8  -5 510.356 110.083  36
   0  -8  -5 576.726 86.9189  29
   0  -8  -5 611.831 93.1553  19
   0  -8  -5 668.681 116.804  17
   0  -8  -5 578.942 106.820  21
   0  -8  -5 676.373 108.649  10
   0  -8  -5 732.844 125.534  11
   0  -8  -6 1385.38 124.664  19
   0  -8  -6 1421.50 124.371  29
   0  -8  -6 1247.79 143.102  36
   0  -8  -6 1384.76 134.220  10
   0  -8  -6 1486.16 146.381  17
   0  -8  -6 1177.47 123.180  21
   0  -8  -6 1164.81 136.756  11
   0  -8  -7 370.767 83.6539  17
   0  -8  -7 488.568 78.1683  29
   0  -8  -7 455.151 72.7523  21
   0  -8  -7 395.435 75.0895  10
   0  -8  -7 459.138 90.7839  11
   0  -8  -7 283.574 77.0192  36
   0  -8  -8 32.9506 52.1655  11
   0  -8  -8 80.7129 45.8645  29
   0  -8  -8 89.3788 51.4557  36
   0  -8  -8 60.2660 48.3687  17
   0  -8  -9 3414.67 155.322  17
   0  -8  -9 3157.89 146.479  29
   0  -8  -9 3494.89 172.154  11
   0  -8 -10 391.170 46.8875  11
   0  -9  14 38.2977 37.5305   3
   0  -9  13 225.050 65.8655   3
   0   9 -13 88.9390 43.1589   6
   0   9 -13 225.035 44.2925  23
   0  -9  13 168.986 48.6216   4
   0   9 -12 1321.33 129.080   6
   0  -9  12 1401.07 129.518   4
   0   9 -12 1061.68 93.6716  26
   0  -9  11 563.512 109.363   4
   0   9 -11 493.910 100.133   6
   0   9 -11 474.846 81.0586  26
   0   9 -10 1550.37 135.151  26
   0   9 -10 1623.03 182.976   5
   0  -9  10 1401.41 163.971   4
   0   9 -10 1449.73 169.006   6
   0   9  -9 5058.87 322.051   5
   0  -9   9 5281.53 255.951   2
   0   9  -9 5273.30 308.697   6
   0  -9   9 4888.49 308.854   4
   0   9  -8-90.5483 70.4331  40
   0  -9   8 15.4047 61.6317   2
   0   9  -8 60.5607 112.568   5
   0  -9   8 22.8341 97.8068   4
   0   9  -8 64.9138 99.9899   6
   0   9  -7 598.062 148.573   5
   0  -9   7 601.887 107.396   2
   0   9  -7 628.034 141.169   6
   0   9  -7 453.269 169.495  32
   0  -9   7 1019.12 194.604  31
   0   9  -7 853.220 185.419  38
   0   9  -7 748.572 122.753  40
   0  -9   7 504.160 144.747  33
   0  -9   7 486.870 124.972   4
   0  -9   6 398.099 121.605  33
   0   9  -6 492.725 109.349  40
   0   9  -6 566.581 138.981   5
   0  -9   6 458.925 118.395   4
   0   9  -6 294.494 146.839  32
   0   9  -6 548.435 129.321   6
   0   9  -6 442.372 164.891  38
   0  -9   6 576.852 118.413   2
   0  -9   5 13317.4 524.780   4
   0   9  -5 13417.5 541.996  40
   0   9  -5 12575.3 557.460   5
   0   9  -5 11692.6 736.358  32
   0  -9   5 13012.5 528.218   2
   0   9  -5 12336.3 707.729  38
   0  -9   5 13290.9 522.905  21
   0   9  -5 12356.3 536.003   6
   0  -9   5 12258.5 690.144  33
   0  -9   4 3126.10 338.311  33
   0  -9   4 2891.52 240.422   2
   0  -9   4 3373.17 265.062   4
   0   9  -4 3068.74 344.446  38
   0   9  -4 3468.49 266.060   6
   0   9  -4 3690.87 266.673  40
   0   9  -4 3252.73 265.007   5
   0  -9   4 3202.93 240.843  21
   0   9  -4 2713.02 349.489  32
   0  -9   3 899.115 199.654  33
   0   9  -3 660.967 134.345   5
   0  -9   3 838.079 121.416   4
   0   9  -3 750.004 144.728  40
   0   9  -3 704.955 192.976  38
   0  -9   3 754.490 130.996  21
   0   9  -3 768.529 216.326  32
   0  -9   3 788.913 142.702   2
   0   9  -3 815.569 155.682   6
   0   9  -2-30.6821 112.587  32
   0  -9   2 121.462 86.7874   2
   0  -9   2-23.1102 82.1869  11
   0   9  -2-63.3513 85.9252   5
   0  -9   2-84.3755 85.2326  21
   0   9  -2-67.9920 113.800   6
   0   9  -2-19.7402 84.7220  40
   0  -9   2 80.7278 106.730  33
   0   9  -2 148.962 131.603  38
   0  -9   1 290.973 74.8789  18
   0  -9   1 521.540 126.110  21
   0  -9   1 95.7501 53.1988  17
   0   9  -1 201.831 100.038  40
   0  -9   1 315.845 111.645   2
   0   9  -1-19.4154 101.219   6
   0   9  -1 621.415 182.571  38
   0   9  -1 184.209 89.6933   5
   0  -9   1 185.958 81.4767  11
   0  -9   1 274.800 134.515  33
   0   9  -1 6.77338 130.240  32
   0  -9   0 13599.2 521.053  11
   0   9   0 13988.9 742.854  38
   0  -9   0 14021.7 547.057  21
   0   9   0 12282.2 525.727   5
   0  -9   0 13158.4 527.858   2
   0  -9   0 13814.9 458.535  18
   0  -9   0 13515.9 708.967  33
   0   9   0 12936.9 774.081  32
   0   9   0 13475.6 543.974  40
   0  -9   0 13486.8 475.636  17
   0  -9  -1 43.3450 81.6786  21
   0   9   1 81.0488 77.7187  40
   0  -9  -1-17.1489 57.0565  17
   0   9   1 57.1120 75.2869   5
   0  -9  -1 60.2836 77.3331  11
   0  -9  -1 156.219 104.824  33
   0   9   1 326.871 146.965  38
   0   9   1-80.4888 112.140  32
   0  -9  -1 70.0729 74.4380   2
   0  -9  -2 9709.13 413.099  11
   0  -9  -2 9040.18 391.671   2
   0   9   2 8321.12 606.606  32
   0  -9  -2 9050.63 409.377  21
   0  -9  -2 9503.54 390.993  17
   0   9   2 9422.96 411.739  40
   0  -9  -3 3.26888 57.5799   2
   0  -9  -3 12.7435 72.3728  21
   0   9   3 5.46486 60.3145  40
   0  -9  -3-76.2861 75.5461  17
   0  -9  -3 0.93606 77.3293  11
   0  -9  -4 4819.56 253.019  17
   0  -9  -4 4060.07 254.459  36
   0  -9  -4 4872.38 264.228  21
   0  -9  -4 4892.34 254.276  19
   0  -9  -4 5047.88 269.617  11
   0  -9  -5 862.297 104.697  21
   0  -9  -5 871.932 110.973  11
   0  -9  -5 841.962 109.443  17
   0  -9  -5 759.809 95.2721  19
   0  -9  -5 615.578 101.151  36
   0  -9  -6 1675.64 101.006  29
   0  -9  -6 1564.90 116.336  21
   0  -9  -6 1382.95 118.752  36
   0  -9  -6 1846.03 137.773  17
   0  -9  -6 1912.14 145.615  11
   0  -9  -7 3239.09 133.875  29
   0  -9  -7 3703.29 181.663  11
   0  -9  -7 3715.03 177.231  17
   0  -9  -8 74.2232 34.1072  17
   0  -9  -8 89.6744 38.3254  11
   0 -10  12 1270.85 97.1258   3
   0 -10  12 1353.69 109.449   4
   0  10 -12 1466.99 105.015   6
   0  10 -12 1261.70 84.7888  23
   0 -10  11 1405.02 129.021   4
   0 -10  11 1241.71 111.169   3
   0  10 -11 1478.65 125.850   6
   0  10 -10 242.323 81.8080   6
   0 -10  10 245.924 88.9039   4
   0  10  -9 322.055 92.4371   6
   0  10  -9 372.308 109.666   5
   0 -10   9 202.128 57.0347   2
   0 -10   9 461.289 103.387   4
   0  10  -8 332.771 79.2346  40
   0 -10   8 331.070 96.2174   4
   0  10  -8 219.768 98.0828   5
   0 -10   8 381.824 87.5112   2
   0  10  -8 365.604 101.113   6
   0  10  -7 5117.81 306.819   6
   0  10  -7 5472.73 320.374   5
   0 -10   7 5214.19 285.416   2
   0  10  -7 5322.62 291.996  40
   0 -10   7 5480.82 299.854   4
   0  10  -6-2.56099 90.4379   6
   0  10  -6 64.0325 96.5103   5
   0  10  -6 234.152 99.8695  40
   0 -10   6 28.6700 70.6124   2
   0 -10   6-27.4813 71.6395   4
   0 -10   5 303.510 85.3419   4
   0  10  -5 313.780 99.0467  40
   0  10  -5 359.701 123.892   6
   0 -10   5 287.847 96.7900   2
   0  10  -5 218.026 108.228   5
   0 -10   4 14987.5 530.631   4
   0  10  -4 15330.8 600.214   5
   0 -10   4 16675.1 597.548   2
   0  10  -4 16023.3 608.482   6
   0  10  -4 15989.0 606.988  40
   0 -10   4 16090.4 580.877  21
   0  10  -3 108.322 80.8183  40
   0  10  -3 242.166 98.1774   6
   0  10  -3 232.831 98.2251   5
   0 -10   3 216.683 106.754   2
   0 -10   3 345.484 106.823  21
   0  10  -2 5454.57 321.297   6
   0 -10   2 4909.28 290.814  21
   0  10  -2 4519.65 281.611   5
   0 -10   2 5097.73 299.513   2
   0  10  -2 4141.68 289.685  40
   0 -10   2 4930.86 236.452  18
   0  10  -1 201.488 86.1615  40
   0 -10   1 107.433 85.9033  21
   0 -10   1 162.048 55.8404  18
   0  10  -1 142.616 68.6826   5
   0 -10   1 161.998 52.3295  17
   0  10  -1 64.6278 106.276   6
   0 -10   1 261.049 101.987   2
   0 -10   0 1976.90 189.092  21
   0 -10   0 2016.61 146.023  17
   0  10   0 1946.71 179.901  40
   0  10   0 1883.72 194.971   6
   0  10   0 1760.52 156.177   5
   0 -10   0 1981.36 177.252  11
   0 -10   0 1772.86 172.544   2
   0 -10  -1 215.319 87.7301  21
   0 -10  -1 280.425 81.5071  11
   0  10   1 352.202 112.115   6
   0 -10  -1 265.195 75.5415   2
   0 -10  -1 318.950 70.9341  17
   0  10   1 302.626 87.0339  40
   0 -10  -2 604.954 93.4805   2
   0 -10  -2 764.419 95.2013  17
   0 -10  -2 601.073 102.140  21
   0 -10  -2 376.044 83.6554  36
   0 -10  -2 619.738 106.283  19
   0  10   2 653.683 123.527   6
   0  10   2 633.497 96.9292  40
   0 -10  -2 699.966 111.246  11
   0 -10  -3 90.1486 56.5219  19
   0 -10  -3 157.197 66.2769  21
   0 -10  -3 9.22241 46.8640  17
   0 -10  -3 59.9623 69.4581  11
   0 -10  -3 167.441 64.7071  36
   0  10   3 119.109 92.0296   6
   0 -10  -4 61.0767 51.7336  11
   0 -10  -4 131.347 42.6158  17
   0  10   4 185.069 78.2140   6
   0 -10  -4 72.3612 47.4131  19
   0 -10  -4 235.255 59.9726  21
   0 -10  -5-9.80990 38.8691  17
   0 -10  -5 100.124 37.6201  19
   0  10   5 53.2021 56.3768   6
   0 -10  -5 99.7415 51.8598  11
   0 -10  -6 44.7471 32.0031  17
   0  10   6-26.0404 43.2138   6
   0 -10  -6 71.5149 38.6749  11
   0 -11  11 2503.98 125.492   4
   0  11 -10 3570.94 172.956   6
   0 -11  10 3963.31 184.221   4
   0 -11   9 4019.43 201.844   4
   0  11  -9 4189.45 209.312   6
   0 -11   8 514.632 73.3951   2
   0 -11   8 504.774 82.2913   4
   0  11  -8 403.184 81.3912   6
   0  11  -7 146.134 51.0845  40
   0  11  -7 263.119 78.8209   6
   0 -11   7 282.889 69.0372   4
   0 -11   7 309.864 67.2926   2
   0  11  -7 227.295 70.2031   5
   0  11  -6 1650.38 158.150   6
   0  11  -6 1859.67 159.364   5
   0 -11   6 1801.34 152.429   2
   0  11  -6 1913.27 158.687  40
   0 -11   6 1631.39 129.573   4
   0 -11   6 1714.06 110.464  19
   0  11  -5 8883.31 376.199   6
   0 -11   5 8401.05 306.233  18
   0 -11   5 8213.16 353.421   2
   0  11  -5 8537.46 367.069  40
   0 -11   5 7664.85 298.052  19
   0  11  -5 8228.66 353.612   5
   0  11  -4 4977.22 273.136   6
   0 -11   4 4716.70 260.086   2
   0 -11   4 4691.65 228.716  19
   0  11  -4 5046.90 259.373   5
   0  11  -4 4825.76 272.575  40
   0 -11   4 4728.47 212.248  18
   0 -11   3 4.66654 75.0434   2
   0 -11   3 55.5159 56.8842  19
   0  11  -3 73.2954 66.0275  40
   0  11  -3-66.1216 84.6071   6
   0 -11   3 24.8427 67.2777  21
   0 -11   3 118.185 43.8157  18
   0  11  -3 131.712 66.6379   5
   0 -11   2 2090.61 164.932  21
   0  11  -2 1950.81 168.796  40
   0  11  -2 2014.46 178.959   6
   0  11  -2 1818.08 138.586   5
   0 -11   2 2001.38 166.745   2
   0 -11   2 1899.26 147.784  19
   0  11  -1 1796.28 154.032  40
   0  11  -1 1832.44 168.756   6
   0 -11   1 1835.04 119.467  28
   0 -11   1 2057.47 162.081  21
   0 -11   1 1904.32 147.118  19
   0 -11   1 1631.86 145.918   2
   0 -11   0 172.674 63.0664   2
   0  11   0 64.0608 66.5350   6
   0  11   0 270.011 70.3459  40
   0 -11   0 203.949 70.5027  21
   0 -11   0 137.953 56.4495  19
   0 -11  -1 123.254 56.5717  21
   0 -11  -1 157.463 56.2100  19
   0  11   1 158.763 73.6781   6
   0 -11  -1 105.741 37.5237  17
   0 -11  -1 88.7846 47.8620   2
   0  11   2 102.819 58.6200   6
   0 -11  -2 75.3847 36.0141  17
   0 -11  -2 176.950 51.6946  19
   0 -11  -2 166.897 56.9489  21
   0 -11  -3 115.307 42.7769  21
   0 -11  -3 25.8864 28.2386  19
   0 -11  -3 76.1449 32.4477  17
   0  11   3 121.307 54.6060   6
   0  11   4 68.8098 36.6017   6
   0  12  -7 123.141 45.3300   6
   0  12  -6 5874.33 233.393   6
   0 -12   6 5735.69 220.006   2
   0  12  -5 158.718 52.6191   6
   0 -12   5 151.046 48.4372   2
   0 -12   4 1070.41 81.8555  28
   0  12  -4 1195.80 105.071   6
   0 -12   4 1106.35 77.3811  19
   0 -12   4 1239.85 101.005   2
   0 -12   3 201.105 41.0070  19
   0 -12   3 131.644 32.9285  28
   0  12  -3 258.630 57.5148   6
   0 -12   3 235.585 56.8239   2
   0 -12   2 4773.86 199.622   2
   0 -12   2 4614.65 184.794  19
   0  12  -2 4785.40 211.460   6
   0  12  -1 271.621 59.7344   6
   0 -12   1 196.314 43.4996  19
   0 -12   1 242.838 45.0606   2
   0 -12   0 1391.33 86.4919  19
   0  12   0 1435.89 99.8080   6
  -1  12   1 96.7299 37.5211   6
   1 -12  -1 46.3582 27.9310  19
   1 -12   0 106.051 33.9836   2
   1 -12   0 104.121 34.7472  19
  -1  12   0 153.641 51.6435   6
   1 -12   1 1380.41 100.578   2
   1 -12   1 1517.21 101.690  19
  -1  12  -1 1629.42 118.870   6
   1 -12   2 56.7053 31.7670  19
  -1  12  -2 26.6795 47.8672   6
   1 -12   2 35.4489 45.4458   2
   1 -12   3 127.067 51.2281   2
   1 -12   3 17.2295 32.1490  19
  -1  12  -3 67.2458 52.0697   6
   1 -12   4 73.9288 51.5990   2
  -1  12  -4-31.3613 38.2873   5
   1 -12   4 78.6408 33.7055  19
  -1  12  -5 4984.84 207.952   5
   1 -12   5 4975.19 210.129   2
  -1  12  -5 4987.24 223.471   6
  -1  12  -6 2325.23 141.876   6
   1 -12   6 2364.59 126.514   2
  -1  12  -7 90.9127 41.1598   6
   1 -11  -4 38.8876 26.8875  19
   1 -11  -4 87.4220 38.6566  21
   1 -11  -4 52.4154 30.0223  17
   1 -11  -3 846.385 87.8902  21
   1 -11  -3 681.760 72.2172  19
   1 -11  -3 671.657 65.2914  17
  -1  11   3 885.388 95.6600   6
   1 -11  -2 2183.63 140.864  19
   1 -11  -2 1907.04 114.383  17
  -1  11   2 2213.31 159.173   6
   1 -11  -2 2067.57 145.448  21
  -1  11   1 544.721 79.8039  40
   1 -11  -1 549.733 63.6693  17
   1 -11  -1 634.719 85.5693   2
   1 -11  -1 582.943 86.5626  19
   1 -11  -1 658.756 96.4901  21
  -1  11   1 634.727 110.477   6
   1 -11   0 7507.30 317.792  21
  -1  11   0 7513.49 335.279   6
   1 -11   0 7225.11 311.192   2
  -1  11   0 7058.91 320.211  40
  -1  11   0 6813.98 291.439   5
  -1  11  -1 260.264 75.3062   5
  -1  11  -1 259.317 75.4073  40
   1 -11   1 246.650 70.9362  21
  -1  11  -1 312.422 87.6033   6
   1 -11   1 436.458 95.6897   2
  -1  11  -2 612.560 106.539   5
   1 -11   2 518.996 98.1399   2
   1 -11   2 574.915 100.868  21
  -1  11  -2 536.041 103.993   6
  -1  11  -2 427.433 84.2070  40
   1 -11   3 2714.68 192.346  21
  -1  11  -3 2875.77 212.574   6
  -1  11  -3 2970.90 212.499  40
  -1  11  -3 2877.95 206.464   5
   1 -11   3 2940.18 205.745   2
  -1  11  -4 4620.69 267.042   6
   1 -11   4 4675.56 254.707   2
  -1  11  -4 4473.26 262.285   5
   1 -11   4 4169.64 194.072  18
  -1  11  -4 4377.27 259.849  40
   1 -11   5 17.4755 63.6287   2
  -1  11  -5-76.8157 82.7462   5
  -1  11  -5 149.569 93.0700   6
   1 -11   5 122.594 58.7552   4
   1 -11   6 225.973 49.4663  19
  -1  11  -6 294.965 76.2655  40
   1 -11   6 214.298 68.1605   2
   1 -11   6 295.903 72.2512   4
  -1  11  -6 221.235 81.9683   5
  -1  11  -6 318.726 98.4596   6
   1 -11   7 426.980 79.0653   4
   1 -11   7 389.717 72.4486   2
  -1  11  -7 447.923 84.6657  40
  -1  11  -7 601.490 101.373   5
  -1  11  -7 405.725 88.6505   6
   1 -11   8 21.5881 37.6416   2
  -1  11  -8 73.1761 59.5082   5
  -1  11  -8-44.7177 60.9483   6
   1 -11   8 79.9929 56.0632   4
  -1  11  -9-40.3514 54.5182   6
   1 -11   9 86.2540 46.8478   4
  -1  11 -10 12208.4 383.902   6
   1 -11  10 12961.8 389.818   4
  -1  10   7 873.545 72.7843   6
   1 -10  -7 1112.49 74.6145  11
   1 -10  -7 1024.21 71.2301  17
  -1  10   6 1783.15 127.389   6
   1 -10  -6 1592.61 110.495  11
   1 -10  -6 1539.72 99.4442  21
   1 -10  -6 1695.80 110.836  17
   1 -10  -5-32.9059 39.7645  17
   1 -10  -5 72.6249 55.2815  11
   1 -10  -5 42.2814 33.4757  19
   1 -10  -5 17.6699 47.4017  21
  -1  10   5 73.4634 62.8435   6
   1 -10  -4 4160.37 220.886  21
   1 -10  -4 3932.35 203.574  19
  -1  10   4 4063.95 239.560   6
   1 -10  -4 3839.94 199.875  17
   1 -10  -4 4115.72 216.564  11
   1 -10  -4 3513.79 214.818  36
  -1  10   3 890.739 126.926   6
   1 -10  -3 742.496 105.482  11
   1 -10  -3 757.760 110.194  36
   1 -10  -3 713.835 93.0581   2
   1 -10  -3 694.063 94.8455  17
   1 -10  -3 600.392 101.115  21
   1 -10  -2 10987.6 433.339  21
  -1  10   2 9845.01 404.406   5
   1 -10  -2 10505.4 385.947  17
   1 -10  -2 10555.7 413.183  11
  -1  10   2 11024.0 454.603   6
  -1  10   2 10306.7 419.883  40
   1 -10  -2 10893.4 410.953   2
  -1  10   1 88.9189 68.6132  40
   1 -10  -1-19.8186 72.3782   2
  -1  10   1 20.5465 66.7678   5
   1 -10  -1 32.2523 48.4174  17
   1 -10  -1-54.6281 82.9520  21
   1 -10  -1 11.3640 79.5237  11
  -1  10   1 99.3466 92.4618   6
  -1  10   0 2952.26 227.844  40
   1 -10   0 3161.21 224.772   2
  -1  10   0 3109.25 233.896   5
  -1  10   0 3182.80 245.100   6
   1 -10   0 3091.22 180.094  17
   1 -10   0 2918.64 231.866  21
   1 -10   1 1054.02 155.520   2
   1 -10   1 725.644 122.845  21
  -1  10  -1 1033.73 154.236   5
  -1  10  -1 759.896 136.042  40
  -1  10  -1 995.138 147.609   6
  -1  10  -2 168.024 98.7977  40
   1 -10   2 258.494 84.1525  21
  -1  10  -2 178.588 114.469   6
  -1  10  -2 241.331 99.0931   5
   1 -10   2 311.639 111.663   2
   1 -10   3 7178.96 354.242  21
  -1  10  -3 6900.36 383.456   5
   1 -10   3 6857.39 363.765   2
   1 -10   3 6434.82 309.709   4
  -1  10  -3 6912.16 371.482  40
  -1  10  -3 7395.04 385.141   6
  -1  10  -4 449.167 117.730   5
  -1  10  -4 569.987 145.006   6
   1 -10   4 675.105 128.104   2
  -1  10  -4 462.261 109.100  40
   1 -10   4 684.924 113.460   4
   1 -10   4 524.395 105.126  21
  -1  10  -5 251.264 95.4541  40
   1 -10   5 130.185 88.9507   4
  -1  10  -5 88.4471 95.0948   6
  -1  10  -5 314.881 123.509   5
   1 -10   5 17.9533 69.6939  21
   1 -10   5 208.780 97.7436   2
  -1  10  -6 426.336 117.525   5
   1 -10   6 335.688 99.5977   4
   1 -10   6 580.241 114.338   2
  -1  10  -6 497.162 131.159   6
  -1  10  -6 608.777 117.169  40
   1 -10   7 1367.35 154.649   4
  -1  10  -7 1498.52 171.191   6
  -1  10  -7 1541.41 177.154   5
  -1  10  -7 1428.79 149.212  40
   1 -10   7 1466.39 145.224   2
  -1  10  -8 3588.39 243.432   6
  -1  10  -8 3405.83 252.172   5
   1 -10   8 3967.08 252.289   4
  -1  10  -8 3327.94 204.010  40
   1 -10   8 3644.26 204.498   2
   1 -10   9 1543.73 154.199   4
  -1  10  -9 1400.90 119.994  26
  -1  10  -9 1679.17 160.272   6
  -1  10  -9 1319.54 157.905   5
  -1  10 -10 1303.09 130.448   6
  -1  10 -10 1249.94 102.696  26
   1 -10  10 1384.34 137.415   4
  -1  10 -11 4804.37 226.716   6
   1 -10  11 4714.63 227.478   4
  -1  10 -12 20.9805 29.3232  23
  -1  10 -12-17.7630 35.6460   6
   1 -10  12 62.3106 36.7323   4
   1 -10  12 23.0319 36.8960   3
   1  -9  -9 400.156 45.8873  11
   1  -9  -8 2695.26 140.031  17
   1  -9  -8 2418.40 137.427  11
   1  -9  -7 6635.55 257.290  21
   1  -9  -7 6397.21 222.861  29
   1  -9  -7 7295.89 279.016  17
   1  -9  -7 6284.63 279.099  36
   1  -9  -7 6819.71 265.008  10
   1  -9  -7 6658.22 273.879  11
   1  -9  -6 5733.71 268.991  11
   1  -9  -6 5543.80 264.676  17
   1  -9  -6 5698.90 215.799  29
   1  -9  -6 5666.90 264.141  21
   1  -9  -6 5529.85 233.936  19
   1  -9  -6 5330.94 275.597  36
   1  -9  -6 5571.86 261.991  10
   1  -9  -5 443.587 92.3087  11
   1  -9  -5 532.878 94.7659  10
   1  -9  -5 370.696 98.4104  36
   1  -9  -5 520.238 92.7542  17
   1  -9  -5 428.591 96.7906  21
   1  -9  -5 513.315 85.1298  19
   1  -9  -4 5314.96 294.876  21
   1  -9  -4 4955.96 296.244  36
   1  -9  -4 5155.30 251.237   2
   1  -9  -4 5189.34 271.497  17
  -1   9   4 5345.39 281.815   5
   1  -9  -4 5419.96 288.817  11
   1  -9  -4 5205.94 283.951  10
   1  -9  -3 13823.7 509.967  10
   1  -9  -3 12388.6 474.514   2
   1  -9  -3 12679.7 490.775  11
  -1   9   3 12345.3 504.345   5
   1  -9  -3 12833.3 509.321  21
  -1   9   3 13297.5 502.961  40
   1  -9  -3 12935.1 479.308  17
   1  -9  -2 111.914 107.996  33
   1  -9  -2 83.5205 69.2581  17
  -1   9   2 112.165 80.1442   5
  -1   9   2 366.197 163.570  32
  -1   9   2 158.989 81.7270  40
   1  -9  -2 67.3635 78.3595  11
   1  -9  -2 96.5698 82.6875  21
   1  -9  -2 339.824 103.423  10
   1  -9  -2 131.916 78.5501   2
  -1   9   1 2746.14 350.207  32
  -1   9   1 2615.75 230.223  40
  -1   9   1 2563.93 228.565   5
   1  -9  -1 2519.71 297.505  33
  -1   9   1 2640.09 195.218  22
   1  -9  -1 2787.96 220.563   2
   1  -9  -1 2789.53 213.220  11
   1  -9  -1 2752.75 229.758  21
   1  -9  -1 2733.38 217.043  10
   1  -9  -1 2660.08 190.127  17
  -1   9   1 2291.39 305.562  38
  -1   9   0 28828.0 1168.56  38
  -1   9   0 29342.7 946.566   5
   1  -9   0 29440.9 908.795   2
   1  -9   0 30680.1 1165.34  33
   1  -9   0 29325.7 836.412  17
  -1   9   0 28851.7 877.997  22
  -1   9   0 29344.6 1237.62  32
   1  -9   0 29134.2 885.832  11
  -1   9   0 30223.4 933.060  40
  -1   9   0 27953.7 920.490   6
   1  -9   0 28502.5 906.168  21
  -1   9  -1 128.848 86.8569  22
  -1   9  -1 216.827 119.171   6
  -1   9  -1 499.625 164.574  32
  -1   9  -1 160.950 138.657  38
   1  -9   1 109.669 119.302  33
  -1   9  -1 6.49072 82.6096  40
   1  -9   1 188.853 107.415   2
  -1   9  -1 86.1795 93.3702   5
   1  -9   1 13.4930 91.0468  21
   1  -9   1 286.985 101.284  11
   1  -9   1 298.492 79.0429  17
  -1   9  -2 12412.4 745.989  32
  -1   9  -2 11920.1 523.225   6
  -1   9  -2 11867.6 519.623  40
   1  -9   2 11830.0 461.806   4
   1  -9   2 11904.9 499.225  21
  -1   9  -2 11715.9 535.199   5
  -1   9  -2 12483.2 710.188  38
   1  -9   2 11990.1 685.080  33
   1  -9   2 13044.9 525.767   2
   1  -9   3 6044.34 345.797   2
   1  -9   3 6444.25 329.984   4
  -1   9  -3 5700.29 500.777  32
   1  -9   3 6264.05 483.397  33
  -1   9  -3 6053.79 377.270   5
  -1   9  -3 6693.69 504.157  38
   1  -9   3 6054.92 333.641  21
  -1   9  -3 6444.33 358.262  40
  -1   9  -3 6115.02 362.409   6
   1  -9   4 672.615 123.888  21
   1  -9   4 685.176 139.809   2
   1  -9   4 663.902 165.115  33
   1  -9   4 645.227 114.079   4
  -1   9  -4 586.479 143.984   6
  -1   9  -4 737.584 140.163  40
  -1   9  -4 440.082 157.255  38
  -1   9  -4 513.039 184.018  32
  -1   9  -4 448.292 132.517   5
  -1   9  -5 6246.35 384.703   5
   1  -9   5 6665.94 353.917   2
   1  -9   5 6581.85 358.722   4
  -1   9  -5 6334.14 367.448   6
   1  -9   5 6180.56 473.771  33
  -1   9  -5 6725.59 366.282  40
   1  -9   5 6531.16 335.861  21
  -1   9  -5 6610.64 539.248  32
  -1   9  -5 6990.52 508.624  38
  -1   9  -6 621.628 152.028   5
   1  -9   6 683.536 182.611  33
   1  -9   6 607.095 122.286   2
  -1   9  -6 574.820 180.263  32
  -1   9  -6 735.004 166.504  38
   1  -9   6 597.599 124.259   4
  -1   9  -6 737.323 143.063   6
  -1   9  -6 738.295 128.707  40
  -1   9  -7 1296.34 157.367  40
   1  -9   7 1187.87 143.673   2
  -1   9  -7 1105.93 162.388   6
   1  -9   7 1172.17 167.392   4
  -1   9  -7 1313.52 174.943   5
   1  -9   7 1291.22 221.869  31
  -1   9  -7 1261.25 227.449  38
  -1   9  -8 433.894 144.621   5
   1  -9   8 127.558 103.231   4
  -1   9  -8 378.282 121.590   6
   1  -9   8 262.967 68.3010   2
  -1   9  -8 278.457 85.5947  40
  -1   9  -9 365.086 132.843   5
  -1   9  -9 175.347 97.8857   6
   1  -9   9 311.060 104.090   4
   1  -9  10 4325.90 268.883   4
  -1   9 -10 3853.98 255.380   6
  -1   9 -10 4209.37 239.472  26
  -1   9 -10 4213.62 280.018   5
  -1   9 -11 143.767 61.5533  26
   1  -9  11 144.960 75.7174   4
  -1   9 -11 332.899 94.9315   6
  -1   9 -12 895.844 103.664   6
  -1   9 -12 906.653 89.3723  26
   1  -9  12 826.206 98.8126   4
   1  -9  13 568.854 64.4664   4
  -1   9 -13 488.139 54.9572  23
  -1   9 -13 479.987 53.6584  26
  -1   9 -13 583.079 73.1404   6
   1  -9  13 594.740 84.5998   3
   1  -8 -10 2478.22 115.458  17
   1  -8 -10 2371.23 126.063  11
   1  -8 -10 2352.85 112.658  29
   1  -8  -9-4.47944 39.4341  17
   1  -8  -9 38.2246 34.5278  10
   1  -8  -9 79.9882 52.0657  36
   1  -8  -9 63.0168 42.8691  11
   1  -8  -9 13.0329 39.8528  29
   1  -8  -8 41.7166 52.1099  17
   1  -8  -8-13.7055 50.0950  10
   1  -8  -8 99.6769 59.1654  21
   1  -8  -8 126.697 53.2519  29
   1  -8  -8 10.0023 58.9612  36
   1  -8  -8 51.0473 64.0037  11
   1  -8  -7 68.7039 72.6660  11
   1  -8  -7 54.1460 66.3436  17
   1  -8  -7 55.9132 70.5837  36
   1  -8  -7 7.91827 46.6113  29
   1  -8  -7 1.00461 57.6110  10
   1  -8  -6 5504.70 317.589  36
   1  -8  -6 5321.67 290.788  11
   1  -8  -6 5445.52 254.178  29
   1  -8  -6 5904.82 301.226  17
   1  -8  -6 5330.38 283.840  10
   1  -8  -6 5370.22 259.538  19
   1  -8  -5 2746.26 172.792  29
   1  -8  -5 2452.82 199.320  10
   1  -8  -5 2802.19 230.718  36
  -1   8   5 2278.19 199.803   5
   1  -8  -5 2637.81 204.277  11
  -1   8   4 8600.12 372.711  40
   1  -8  -4 8167.77 376.415  11
  -1   8   4 7833.85 585.600  32
   1  -8  -4 8139.35 355.995   2
  -1   8   4 7475.83 389.601   5
   1  -8  -4 8339.68 323.422  29
   1  -8  -4 7868.41 376.481  10
   1  -8  -3 9831.58 415.449   2
   1  -8  -3 9680.93 428.594  10
  -1   8   3 10418.1 434.733  40
  -1   8   3 10237.0 666.077  32
   1  -8  -3 9072.76 542.339  33
  -1   8   3 10058.4 458.859   5
   1  -8  -3 9974.05 423.025  11
  -1   8   3 9733.23 573.800  38
  -1   8   2 236.426 185.883  32
  -1   8   2 122.131 68.0250  40
  -1   8   2 65.7585 105.690  38
   1  -8  -2 107.359 74.1899   2
   1  -8  -2 38.0804 75.4104  11
  -1   8   2 123.113 71.9728  22
   1  -8  -2 179.343 80.4286  10
   1  -8  -2 3.78635 108.045  33
  -1   8   2 111.489 92.5866   5
   1  -8  -1 25539.9 795.138  11
  -1   8   1 25808.3 837.680  40
  -1   8   1 25590.3 858.318   5
  -1   8   1 27248.9 1079.64  38
   1  -8  -1 26311.9 821.017   2
  -1   8   1 24708.4 1107.79  32
  -1   8   1 25483.0 796.695  22
   1  -8  -1 25504.6 1024.84  33
   1  -8  -1 26659.5 813.515  10
   1  -8   0 8642.65 403.868   2
  -1   8   0 8885.83 395.239  22
   1  -8   0 8863.37 385.210  11
  -1   8   0 8226.01 405.089  40
  -1   8   0 8456.80 556.273  38
   1  -8   0 8247.33 537.717  33
  -1   8   0 8901.90 437.991   5
   1  -8   0 8142.49 378.841  10
  -1   8   0 7892.22 579.542  32
   1  -8   1 178.807 147.280  33
  -1   8  -1 11.7507 65.3825  22
  -1   8  -1 198.957 97.8698  40
  -1   8  -1-3.63273 86.9949   5
   1  -8   1 102.671 89.2841  21
   1  -8   1 76.9514 74.1197  10
   1  -8   1 122.972 70.2262  11
   1  -8   1-20.1257 60.2824   4
  -1   8  -1 175.299 108.881  38
   1  -8   1 122.623 86.4151   2
  -1   8  -1 111.364 84.7004   6
  -1   8  -1 177.116 152.117  32
   1  -8   2 9774.07 447.389   2
  -1   8  -2 10250.2 481.037   5
  -1   8  -2 10066.9 451.463   6
   1  -8   2 9721.13 422.099   4
  -1   8  -2 10549.1 660.444  32
  -1   8  -2 9486.39 598.592  38
   1  -8   2 10706.9 613.484  33
   1  -8   2 10342.3 423.776  11
  -1   8  -2 9454.42 445.928  40
  -1   8  -2 10198.1 446.375  22
   1  -8   2 10190.1 440.515  21
   1  -8   3 323.121 94.9633  21
   1  -8   3 142.501 106.039  33
   1  -8   3 278.128 86.3374   4
   1  -8   3 306.592 99.6574   2
  -1   8  -3 132.414 107.283  38
  -1   8  -3 484.857 118.589  22
  -1   8  -3 125.087 102.338   5
  -1   8  -3 206.091 102.880   6
  -1   8  -3 168.013 154.588  32
  -1   8  -3 385.147 107.716  40
  -1   8  -4 1893.35 283.272  32
  -1   8  -4 1599.92 250.609  38
   1  -8   4 1585.32 243.991  33
   1  -8   4 1576.23 167.739   2
   1  -8   4 1774.17 176.016   4
   1  -8   4 1606.71 166.168  21
  -1   8  -4 1610.62 176.112  22
  -1   8  -4 1752.20 185.179  40
  -1   8  -4 1477.65 174.380   6
  -1   8  -4 1789.09 209.666   5
   1  -8   4 1579.94 213.906  31
   1  -8   5 6293.34 347.891   4
  -1   8  -5 5696.34 484.906  32
   1  -8   5 5610.96 437.248  33
   1  -8   5 6511.21 325.074  21
   1  -8   5 5775.21 419.535  31
   1  -8   5 5527.79 317.075   2
  -1   8  -5 6020.60 460.973  38
  -1   8  -5 6058.75 370.899   5
  -1   8  -5 5846.05 338.613   6
  -1   8  -5 6037.09 338.221  40
   1  -8   6 1757.14 167.326  21
   1  -8   6 1454.49 227.525  33
   1  -8   6 1874.46 262.000  31
  -1   8  -6 1410.47 222.784  38
   1  -8   6 1948.06 202.234   4
  -1   8  -6 1342.34 154.410  40
   1  -8   6 1705.54 176.959   2
  -1   8  -6 1897.03 213.782   5
  -1   8  -6 1541.74 271.183  32
  -1   8  -6 1585.69 194.750   6
   1  -8   7 3594.64 338.377  33
  -1   8  -7 4480.76 304.384   6
   1  -8   7 4035.84 377.569  31
   1  -8   7 4676.61 310.853   4
  -1   8  -7 4500.28 319.055   5
  -1   8  -7 4259.83 267.871  40
  -1   8  -7 4635.94 387.508  38
   1  -8   7 4433.82 264.187   2
  -1   8  -8 14557.3 528.219  40
   1  -8   8 15315.8 527.506   2
  -1   8  -8 14726.7 599.756   6
   1  -8   8 15505.8 785.924  31
  -1   8  -8 14165.4 619.041   5
   1  -8   8 14119.8 593.117   4
   1  -8   9 70.1509 101.006  31
   1  -8   9 35.3192 91.5587   4
  -1   8  -9 25.9149 103.022   6
  -1   8  -9 58.0758 106.260   5
  -1   8 -10 1153.63 174.267   5
  -1   8 -10 1203.01 165.312   6
   1  -8  10 1331.55 167.209   4
  -1   8 -11-111.619 85.2355  26
   1  -8  11-17.4438 76.2528   4
  -1   8 -11-15.9180 91.6220   6
  -1   8 -11 102.119 52.9514  20
   1  -8  12 110.492 71.7861   4
  -1   8 -12 39.7516 68.5784  26
  -1   8 -12 257.104 85.1993   6
  -1   8 -13 5477.80 255.820   6
  -1   8 -13 5345.81 225.415  23
  -1   8 -13 5010.71 233.509  26
   1  -8  13 5369.90 235.407   4
   1  -8  14 3985.10 197.510   3
  -1   8 -14 4068.12 179.041   6
  -1   8 -14 3640.49 160.938  26
  -1   8 -14 4101.53 159.284  12
   1  -7 -11 1065.34 90.1403  11
   1  -7 -11 1214.26 89.8021  29
   1  -7 -10 1998.66 129.235  17
   1  -7 -10 1587.49 132.104  11
   1  -7 -10 1781.21 148.547  36
   1  -7 -10 1804.92 118.479  10
   1  -7 -10 2073.88 137.478  29
   1  -7  -9 7035.16 313.841  11
   1  -7  -9 6865.74 293.246  10
   1  -7  -9 6986.22 294.172  29
   1  -7  -9 6549.07 323.737  36
   1  -7  -9 7125.56 302.926  17
   1  -7  -8 4405.56 263.528  11
   1  -7  -8 5295.55 267.771  17
   1  -7  -8 4771.12 288.379  36
   1  -7  -8 4975.72 252.158  29
   1  -7  -8 4999.79 262.132  10
   1  -7  -7 319.239 64.4336  12
   1  -7  -7 359.286 73.3201  19
   1  -7  -7 234.680 89.4091  11
  -1   7   7 402.725 148.222  32
   1  -7  -7 298.632 88.6036  10
   1  -7  -7 316.137 110.012  36
   1  -7  -7 211.387 68.3318  29
   1  -7  -6 1733.59 169.769  11
   1  -7  -6 2081.29 148.407  12
  -1   7   6 2091.30 193.123   5
   1  -7  -6 1700.79 165.917  10
  -1   7   6 2135.44 304.749  32
   1  -7  -6 1967.15 204.880  36
   1  -7  -6 1889.97 156.296  29
   1  -7  -5 3420.23 232.667  11
   1  -7  -5 2784.15 191.531  29
   1  -7  -5 3424.02 231.617  10
  -1   7   5 3412.97 250.762   5
   1  -7  -5 3074.64 183.502  12
  -1   7   5 2949.20 362.416  32
  -1   7   4 47805.0 1461.70  38
   1  -7  -4 44584.4 1154.71  12
   1  -7  -4 45678.3 1240.04  10
  -1   7   4 47272.8 1229.34  40
   1  -7  -4 45754.5 1172.51  29
   1  -7  -4 45373.6 1209.14   2
  -1   7   4 46117.8 1617.09  32
   1  -7  -4 45723.8 1413.72  33
  -1   7   4 44434.4 1279.78   5
   1  -7  -4 46282.5 1232.47  11
  -1   7   3 1656.22 187.036   5
  -1   7   3 1706.10 266.984  32
   1  -7  -3 1662.68 155.223  11
  -1   7   3 1931.64 171.279  40
   1  -7  -3 1712.59 162.102  10
   1  -7  -3 1693.40 156.025   2
   1  -7  -3 1750.17 134.882  29
  -1   7   3 2064.26 252.174  38
   1  -7  -3 2044.83 241.613  33
  -1   7   2 1434.47 163.107   5
  -1   7   2 1348.86 242.903  32
  -1   7   2 1256.19 204.786  38
   1  -7  -2 1475.68 148.019  11
   1  -7  -2 1501.02 156.418   2
   1  -7  -2 1554.58 151.676  10
  -1   7   2 1545.43 163.600  40
  -1   7   2 1645.26 148.482  22
   1  -7  -2 1519.38 209.687  33
   1  -7  -1 1598.84 147.840  11
  -1   7   1 1744.96 158.230  22
   1  -7  -1 1815.78 165.797   2
  -1   7   1 1966.39 251.653  38
   1  -7  -1 1777.30 222.086  33
  -1   7   1 2255.61 300.722  32
  -1   7   1 1890.81 176.130  40
  -1   7   1 1634.43 176.564   5
   1  -7  -1 1591.84 156.183  10
   1  -7   0 6892.88 317.631  11
  -1   7   0 6972.99 346.046  40
   1  -7   0 6838.14 453.647  33
  -1   7   0 7587.46 511.716  32
   1  -7   0 7289.41 343.068   2
  -1   7   0 6969.11 468.045  38
  -1   7   0 7120.11 366.145   5
  -1   7   0 6913.61 332.634  22
   1  -7   0 6995.95 327.208  10
  -1   7  -1 19553.5 846.929  38
  -1   7  -1 19830.1 658.245  22
   1  -7   1 20857.9 644.450  11
  -1   7  -1 21770.8 917.281  32
   1  -7   1 19357.2 635.064   4
   1  -7   1 20050.5 644.799  10
  -1   7  -1 20923.8 680.107  40
  -1   7  -1 20345.5 705.769   5
   1  -7   1 21007.2 857.788  33
   1  -7   1 21014.9 674.486   2
   1  -7   2 15050.3 546.767   2
  -1   7  -2 17273.7 794.874  32
  -1   7  -2 15425.3 588.179   5
   1  -7   2 16042.1 614.357  31
   1  -7   2 14961.4 538.304   4
  -1   7  -2 15183.0 549.771  22
  -1   7  -2 15268.3 727.004  38
  -1   7  -2 15358.6 558.615   6
   1  -7   2 16332.7 538.207  11
  -1   7  -2 16041.9 566.458  40
   1  -7   2 14504.5 704.204  33
   1  -7   2 14470.8 531.465  21
   1  -7   2 15302.3 530.059  10
  -1   7  -3 194.031 86.8081  40
   1  -7   3 375.139 92.1300  21
   1  -7   3 280.429 88.6955   4
  -1   7  -3 143.087 101.408  38
   1  -7   3 147.620 70.8472  31
  -1   7  -3 237.086 141.744  32
  -1   7  -3 272.970 102.875   5
   1  -7   3 201.292 71.6379   2
   1  -7   3 237.334 120.565  33
  -1   7  -3 194.931 79.7713  22
  -1   7  -3 201.113 86.6145   6
  -1   7  -4 13357.9 552.783   5
  -1   7  -4 13728.5 717.930  32
  -1   7  -4 13332.0 507.395  40
   1  -7   4 13168.1 500.092   2
   1  -7   4 12610.9 643.238  33
  -1   7  -4 13615.7 668.049  38
  -1   7  -4 13815.8 525.686   6
   1  -7   4 13615.6 525.162   4
   1  -7   4 14315.1 643.027  31
   1  -7   4 12623.5 482.522  21
  -1   7  -4 13135.0 511.148  22
   1  -7   5 22.2486 80.1125   4
   1  -7   5-16.7486 89.6207  33
   1  -7   5 22.7548 105.221  31
  -1   7  -5 20.2255 115.789  32
  -1   7  -5 60.2877 65.7520  40
   1  -7   5-106.783 72.1926  21
  -1   7  -5-50.9859 73.0836  22
  -1   7  -5-135.971 114.909  38
  -1   7  -5 8.27223 79.0095   6
  -1   7  -5 61.0849 85.4124   5
   1  -7   5-45.3706 69.1879   2
   1  -7   6 1174.98 188.874  33
   1  -7   6 1456.23 171.875   4
   1  -7   6 1052.34 131.773   2
  -1   7  -6 1077.75 212.783  32
  -1   7  -6 1047.08 153.690   5
  -1   7  -6 982.453 183.685  38
   1  -7   6 1399.36 224.744  31
  -1   7  -6 1298.04 142.631  40
  -1   7  -6 1173.39 166.422  39
   1  -7   6 1197.59 128.911  21
  -1   7  -6 1040.28 153.763   6
  -1   7  -7 6996.21 335.640  40
   1  -7   7 6956.95 500.747  31
   1  -7   7 7960.83 396.928   4
   1  -7   7 7046.22 334.332   2
  -1   7  -7 7112.26 429.542  39
  -1   7  -7 7113.23 382.028   6
  -1   7  -7 7361.94 461.506  38
   1  -7   7 7132.90 453.817  33
  -1   7  -7 7555.40 412.948   5
   1  -7   8 1860.84 275.732  31
  -1   7  -8 2101.11 240.911  39
  -1   7  -8 1747.03 188.038   6
  -1   7  -8 2028.05 165.444  40
  -1   7  -8 1652.90 199.496   5
   1  -7   8 1879.78 206.214   4
  -1   7  -9 924.233 185.786  39
   1  -7   9 355.284 107.216   4
   1  -7   9 591.594 182.366  31
  -1   7  -9 510.136 132.797   6
  -1   7  -9 728.217 161.520   5
  -1   7 -10 274.708 122.386  39
   1  -7  10 58.0489 96.0145   4
   1  -7  10-73.5579 125.606  31
  -1   7 -10 103.078 99.3653   6
  -1   7 -10 64.2457 116.575   5
  -1   7 -11 1681.80 175.588  26
   1  -7  11 1970.50 190.064   4
  -1   7 -11 2051.53 199.350   6
  -1   7 -12 1479.33 130.282  20
  -1   7 -12 1618.73 169.098   6
  -1   7 -12 1491.79 157.719  26
   1  -7  12 1192.70 137.311   4
  -1   7 -13 1077.54 102.025  20
  -1   7 -13 1095.85 108.935  23
   1  -7  13 1004.56 106.154   4
  -1   7 -13 1128.89 125.954  26
  -1   7 -13 1051.84 128.379   6
  -1   7 -14 4816.31 204.981  23
  -1   7 -14 5402.16 206.767  20
  -1   7 -14 5402.32 221.993  12
   1  -7  14 5077.03 255.919   3
  -1   7 -14 4989.56 228.642  26
  -1   7 -14 5242.91 240.107   6
  -1   7 -15 158.153 38.2304  26
   1  -7  15 285.958 54.2788   3
  -1   7 -15 221.762 36.8856  12
   1  -6 -13 1339.56 76.1697  29
   1  -6 -13 1225.26 75.4634  11
   1  -6 -12 1086.37 90.7021  29
   1  -6 -12 1036.43 91.6467  11
   1  -6 -11-7.96332 51.5649  29
   1  -6 -11 94.8625 60.9917  36
   1  -6 -11 5.75389 51.7671  11
   1  -6 -11-86.4914 43.7717  10
   1  -6 -11 20.8517 37.8037  17
   1  -6 -10 334.614 83.8639  36
   1  -6 -10 303.354 75.8473  10
   1  -6 -10 463.075 78.4007  17
   1  -6 -10 479.218 93.3891  11
   1  -6 -10 298.272 78.8792  25
   1  -6 -10 412.802 86.7201  29
   1  -6 -10 283.963 80.2187   9
   1  -6  -9 3008.45 170.453  12
   1  -6  -9 2894.73 203.756  25
   1  -6  -9 2658.65 204.484  11
   1  -6  -9 2780.75 194.280  17
   1  -6  -9 2843.05 195.142  10
   1  -6  -9 2842.81 225.729  36
   1  -6  -9 3074.09 207.232  29
   1  -6  -9 3275.50 221.292   9
   1  -6  -8 12534.0 473.760  29
   1  -6  -8 12608.8 482.301  10
   1  -6  -8 13392.1 499.986  25
   1  -6  -8 12985.6 434.584  12
   1  -6  -8 12143.1 482.741  11
   1  -6  -8 12592.6 529.195  36
  -1   6   8 12311.0 491.840   5
   1  -6  -8 12762.1 497.972   9
  -1   6   8 11447.3 712.610  32
  -1   6   7 23465.1 1062.29  32
   1  -6  -7 24066.0 760.259   9
   1  -6  -7 22921.6 721.089  29
   1  -6  -7 24194.2 685.901  12
   1  -6  -7 22205.8 785.587  36
   1  -6  -7 24789.4 765.560  25
   1  -6  -7 23203.3 743.326  11
  -1   6   7 23050.0 769.005   5
   1  -6  -7 23916.1 745.921  10
   1  -6  -6 56900.9 1450.90  10
   1  -6  -6 55730.0 1414.25  29
  -1   6   6 53422.4 1476.88   5
  -1   6   6 54042.7 1816.91  32
   1  -6  -6 55128.8 1438.60  11
   1  -6  -6 54264.1 1495.40  36
   1  -6  -6 56369.2 1457.88   9
   1  -6  -6 55107.3 1370.76  12
   1  -6  -6 57533.3 1461.57  25
   1  -6  -5 18526.1 696.618  33
   1  -6  -5 16844.7 586.134  11
  -1   6   5 17862.8 864.487  32
   1  -6  -5 18822.4 620.572  25
   1  -6  -5 17653.9 567.893  29
   1  -6  -5 17727.1 545.781  12
   1  -6  -5 18417.9 612.477   9
  -1   6   5 16764.2 629.366   5
   1  -6  -5 18377.6 607.192  10
   1  -6  -4 1806.93 147.282   2
  -1   6   4 2118.03 223.162  38
   1  -6  -4 1907.90 143.267  29
   1  -6  -4 1744.33 163.937  25
  -1   6   4 1734.22 268.012  32
   1  -6  -4 1569.82 191.934  33
  -1   6   4 1810.16 177.877   5
   1  -6  -4 1738.33 156.646  10
  -1   6   4 1941.94 151.213  40
   1  -6  -4 1805.90 156.785  11
   1  -6  -4 1610.58 128.160  12
   1  -6  -4 1842.07 167.199   9
   1  -6  -3 5931.67 282.808  11
  -1   6   3 6980.39 413.941  38
   1  -6  -3 5999.92 257.941  29
   1  -6  -3 6094.27 293.530  10
  -1   6   3 6097.24 452.219  32
   1  -6  -3 6148.94 258.836  12
   1  -6  -3 6655.17 307.082  25
  -1   6   3 6006.91 288.725  40
   1  -6  -3 5889.39 286.147   2
   1  -6  -3 6490.79 302.817   9
  -1   6   3 5846.40 318.562   5
   1  -6  -3 6045.92 378.985  33
  -1   6   2 18281.8 731.329  38
   1  -6  -2 17831.4 560.818  11
  -1   6   2 16711.0 553.958  22
   1  -6  -2 17829.4 572.177  10
  -1   6   2 18270.0 578.732  40
   1  -6  -2 18285.1 720.426  33
   1  -6  -2 17614.8 571.120   2
  -1   6   2 18107.8 795.753  32
  -1   6   2 16973.9 605.282   5
   1  -6  -1 1623.16 138.613  10
  -1   6   1 1570.08 159.909   5
  -1   6   1 1549.85 144.080  40
  -1   6   1 1934.16 248.029  32
   1  -6  -1 1706.52 145.583   2
  -1   6   1 1658.85 209.347  38
   1  -6  -1 1705.27 135.605  11
   1  -6  -1 2021.47 226.823   1
  -1   6   1 1691.00 145.406  22
   1  -6   0 155.599 102.043   1
  -1   6   0 94.1752 54.8538  22
   1  -6   0 255.469 65.1663  10
  -1   6   0 146.268 71.8085   5
  -1   6   0 203.469 74.0063  40
  -1   6   0 102.681 105.189  32
   1  -6   0 133.437 60.2490  11
  -1   6   0 117.389 109.807  38
   1  -6   0 207.312 62.2336   2
   1  -6   1 17725.6 608.729  31
   1  -6   1 17277.9 575.464   2
  -1   6  -1 17637.5 575.420  22
   1  -6   1 18726.2 751.757   1
  -1   6  -1 18036.6 578.697  40
  -1   6  -1 17250.8 723.226  38
   1  -6   1 18673.9 566.348  10
   1  -6   1 19231.2 564.802  11
  -1   6  -1 19190.8 776.795  32
  -1   6  -1 17416.4 606.623   5
   1  -6   2 564.501 107.605  31
  -1   6  -2 634.985 108.657   6
  -1   6  -2 424.534 148.229  32
  -1   6  -2 602.337 136.918  38
  -1   6  -2 523.322 102.843   5
   1  -6   2 700.168 161.776   1
   1  -6   2 313.007 73.3667   2
  -1   6  -2 654.056 103.755  40
   1  -6   2 639.625 87.6691  11
  -1   6  -2 369.131 82.0447  22
   1  -6   2 484.182 77.9707  10
  -1   6  -3-30.8478 51.5500  39
   1  -6   3 13.8054 80.9211  31
   1  -6   3-35.9246 61.2763  21
  -1   6  -3 74.8168 61.2897  40
  -1   6  -3 18.5309 62.3282   6
   1  -6   3 109.279 74.1481   2
   1  -6   3-24.9819 55.0533  11
  -1   6  -3 11.3357 105.556  38
   1  -6   3 38.8805 62.5976   4
   1  -6   3 182.752 119.245   1
  -1   6  -3-137.755 80.4729   5
  -1   6  -3-16.4759 132.158  32
  -1   6  -3 120.160 64.4168  22
  -1   6  -4 1447.47 142.311   6
  -1   6  -4 1608.99 158.036  39
   1  -6   4 1631.12 151.483   4
   1  -6   4 1495.38 140.365   2
  -1   6  -4 1544.17 160.390   5
  -1   6  -4 1777.45 247.925  32
   1  -6   4 1438.07 194.150  31
  -1   6  -4 1593.64 142.181  40
  -1   6  -4 1561.98 144.844  22
   1  -6   4 1431.71 193.976   1
  -1   6  -4 1577.70 202.205  38
   1  -6   4 1691.60 141.252  21
  -1   6  -5 6820.41 307.000  40
  -1   6  -5 7340.40 377.182  39
  -1   6  -5 6945.31 359.116   5
   1  -6   5 6619.49 295.808  21
  -1   6  -5 6721.61 323.291  22
   1  -6   5 6838.83 338.865   4
   1  -6   5 6726.62 309.927   2
  -1   6  -5 7050.09 473.344  32
  -1   6  -5 6649.46 407.694  38
  -1   6  -5 6829.17 332.168   6
   1  -6   5 6629.58 411.319  33
   1  -6   5 6729.21 436.009  31
   1  -6   6 1905.31 160.170   2
  -1   6  -6 1854.24 250.122  32
  -1   6  -6 1694.00 165.327   6
   1  -6   6 1356.68 152.575   4
  -1   6  -6 1930.40 152.782  40
  -1   6  -6 1957.67 195.394   5
  -1   6  -6 1656.80 207.870  38
   1  -6   6 2031.98 152.976  21
   1  -6   6 1804.81 210.438  33
   1  -6   6 2022.98 250.065  31
  -1   6  -6 1599.45 194.343  39
   1  -6   7 1399.49 185.956  33
  -1   6  -7 1224.62 179.554  39
  -1   6  -7 1544.05 196.401  38
   1  -6   7 1367.41 163.652   4
   1  -6   7 1326.44 221.085  31
  -1   6  -7 1282.54 158.163   6
  -1   6  -7 1524.49 136.321  40
  -1   6  -7 1420.32 175.486   5
  -1   6  -8 51043.0 1596.00  39
   1  -6   8 57028.6 1756.40  31
  -1   6  -8 54694.4 1492.21   5
  -1   6  -8 52909.2 1444.91   6
   1  -6   8 52986.9 1448.04   4
  -1   6  -9 74332.8 1876.46   5
  -1   6  -9 69350.5 1822.09   6
  -1   6  -9 65308.1 1996.68  39
   1  -6   9 70906.7 1823.98   4
   1  -6   9 68482.8 2143.34  31
  -1   6 -10 317.098 126.926   5
  -1   6 -10 76.4153 91.4642   6
   1  -6  10-28.3079 83.4168   4
   1  -6  10 170.601 150.787  31
  -1   6 -10-44.7527 91.0770  39
  -1   6 -11 629.185 130.778  26
   1  -6  11 695.992 128.316   4
  -1   6 -11 877.733 149.420   6
   1  -6  11 741.983 188.818  31
  -1   6 -11 673.278 154.459  39
  -1   6 -12 779.633 116.052  23
  -1   6 -12 877.865 114.852  20
  -1   6 -12 650.428 127.044   6
  -1   6 -12 782.825 131.122  26
   1  -6  12 796.541 116.775   4
  -1   6 -13 2045.20 181.676   6
  -1   6 -13 2125.72 157.109  20
  -1   6 -13 1806.28 169.679  26
  -1   6 -13 1814.87 148.980  23
   1  -6  13 1999.81 150.954   4
  -1   6 -14-27.2545 60.9391  26
  -1   6 -14-24.9164 45.8037  20
  -1   6 -14-1.27320 49.0259  23
  -1   6 -14-28.5008 51.0387  12
  -1   6 -14-49.7390 62.6108   6
   1  -6  14 15.2404 79.5366   3
  -1   6 -15-20.9945 32.7217  12
   1  -6  15-38.7972 50.9109   3
  -1   6 -15 57.2730 36.4263  20
  -1   6 -15-22.3190 26.1775  23
  -1   6 -15-30.8214 45.2767  26
   1  -5 -14 178.088 31.5086  11
   1  -5 -13 131.091 47.6729   9
   1  -5 -13 78.1842 44.1595  11
   1  -5 -13 197.547 52.0435  29
   1  -5 -12 2968.46 185.527   9
   1  -5 -12 2853.83 167.743  25
   1  -5 -12 3384.60 190.794  29
   1  -5 -12 3089.24 185.832  11
   1  -5 -12 2879.86 196.081  36
   1  -5 -11 240.275 92.3097  11
   1  -5 -11 284.349 62.9412  17
   1  -5 -11 244.308 73.4890  29
   1  -5 -11 408.439 83.8713  25
   1  -5 -11 179.236 83.9438  36
   1  -5 -11 319.344 58.0431  12
   1  -5 -11 161.369 89.1289   9
   1  -5 -10 501.036 93.6257  29
   1  -5 -10 466.601 96.3631  11
   1  -5 -10 461.385 78.6801  23
   1  -5 -10 577.052 110.131  25
   1  -5 -10 411.836 101.311   9
   1  -5 -10 582.901 91.3859  17
   1  -5 -10 636.110 88.0905  12
   1  -5 -10 575.246 126.076  36
   1  -5  -9 17934.8 574.696  23
  -1   5   9 17923.6 633.156   5
   1  -5  -9 18380.0 632.752   9
  -1   5   9 18638.3 919.803  32
   1  -5  -9 17711.9 619.771  11
   1  -5  -9 18114.3 610.645  29
   1  -5  -9 18512.7 568.910  12
   1  -5  -9 17876.0 620.576  25
   1  -5  -9 18319.9 671.218  36
  -1   5   8 27144.8 1164.04  32
   1  -5  -8 30558.5 859.223  29
   1  -5  -8 30899.4 879.038  11
   1  -5  -8 27979.6 902.588  36
   1  -5  -8 27415.1 801.723  23
   1  -5  -8 27512.8 789.174  12
  -1   5   8 27493.2 872.431   5
   1  -5  -8 28678.4 861.395  25
   1  -5  -8 26709.5 848.078   9
   1  -5  -7 30449.6 900.701  11
  -1   5   7 30623.2 941.056   5
   1  -5  -7 32408.8 923.868   9
   1  -5  -7 32808.4 924.016  25
   1  -5  -7 30652.0 867.886  23
   1  -5  -7 30822.2 851.201  12
   1  -5  -7 32333.3 969.874  36
   1  -5  -7 31569.0 893.394  29
  -1   5   7 31823.2 1235.93  32
   1  -5  -6 3850.17 234.119   9
   1  -5  -6 3427.08 219.357  11
   1  -5  -6 3416.06 242.583  36
   1  -5  -6 3616.29 226.002  25
   1  -5  -6 3608.01 194.726  12
   1  -5  -6 3620.91 205.289  23
  -1   5   6 4077.99 382.170  32
  -1   5   6 3671.77 244.241   5
  -1   5   5 48340.9 1325.69  34
  -1   5   5 48253.6 1544.75  32
  -1   5   5 46735.6 1286.48   5
   1  -5  -5 49438.7 1340.82  33
   1  -5  -5 47847.1 1189.93  12
   1  -5  -5 47335.0 1210.34  23
   1  -5  -5 47512.8 1251.89  25
   1  -5  -5 49877.1 1256.66   9
   1  -5  -5 46982.1 1235.82  11
  -1   5   5 53125.5 1382.63  38
   1  -5  -4 7245.37 316.233  25
  -1   5   4 7691.04 341.797  34
  -1   5   4 7536.56 298.657  40
   1  -5  -4 7184.16 289.922  23
  -1   5   4 6651.02 446.750  32
   1  -5  -4 7075.33 368.518  33
   1  -5  -4 7343.56 310.930   9
  -1   5   4 7428.78 388.514  38
   1  -5  -4 7125.99 303.553  11
  -1   5   4 6943.47 332.671   5
  -1   5   3 4071.40 217.103  34
  -1   5   3 4099.35 286.839  38
  -1   5   3 3950.38 323.814  32
   1  -5  -3 3888.63 202.003  11
  -1   5   3 3588.07 198.139  40
   1  -5  -3 3506.95 198.261   9
   1  -5  -3 3640.33 267.575   1
   1  -5  -3 3831.26 210.388  25
  -1   5   2 6948.15 372.817  38
  -1   5   2 7029.97 416.464  32
  -1   5   2 6170.26 269.224  40
   1  -5  -2 7354.05 385.973   1
  -1   5   1 33085.8 873.135  40
   1  -5  -1 33595.9 821.914  31
  -1   5   1 33345.5 1071.89  32
  -1   5   1 32642.4 1014.18  38
   1  -5  -1 32167.4 1015.41   1
   1  -5   0 2062.69 150.302  31
  -1   5   0 2854.56 239.266  38
  -1   5   0 2574.33 160.127  40
   1  -5   0 2558.49 226.259   1
  -1   5   0 2388.37 238.423  32
  -1   5  -1 554.544 131.998  38
  -1   5  -1 446.120 139.327  32
  -1   5  -1 565.454 67.2559  39
  -1   5  -1 491.526 77.6231  40
   1  -5   1 666.362 151.206   1
   1  -5   1 516.014 97.9356  31
   1  -5   2 14067.9 529.783  31
  -1   5  -2 14945.7 611.608  32
  -1   5  -2 15275.6 584.593  38
   1  -5   2 13690.7 571.894   1
  -1   5  -2 14908.1 460.550  40
  -1   5  -2 13959.0 457.558  39
  -1   5  -3 32551.0 906.774  39
   1  -5   3 31613.8 1016.32   1
  -1   5  -3 33502.9 1069.31  32
   1  -5   3 33030.5 1002.53  31
  -1   5  -3 34001.9 1019.18  38
  -1   5  -3 33216.6 868.620  40
  -1   5  -4 2918.89 214.234  39
   1  -5   4 2699.38 246.299   1
  -1   5  -4 3067.94 274.370  32
  -1   5  -4 2744.59 240.383  38
   1  -5   4 3401.30 269.247  31
  -1   5  -4 3304.17 183.372  40
   1  -5   5 4261.90 298.018   1
   1  -5   5 3726.42 311.404  31
  -1   5  -5 4790.46 290.910  39
  -1   5  -5 4447.03 242.587   6
  -1   5  -5 4414.52 298.553  38
  -1   5  -5 4341.50 216.897  40
   1  -5   5 4287.01 276.235  34
   1  -5   5 4017.44 240.128   4
  -1   5  -5 4621.87 347.231  32
   1  -5   6 7129.05 398.692  34
  -1   5  -6 7642.01 470.930  32
  -1   5  -6 7138.88 329.704   6
   1  -5   6 7421.01 450.886  31
  -1   5  -6 6994.77 285.460  40
   1  -5   6 7253.32 383.648  33
  -1   5  -6 6720.89 366.522  38
  -1   5  -6 7192.54 391.028  39
  -1   5  -6 7894.00 360.256   5
   1  -5   6 6744.13 328.982   4
  -1   5  -7 16225.3 572.240   6
  -1   5  -7 16003.1 495.856  40
  -1   5  -7 15554.6 602.877  38
  -1   5  -7 15977.1 671.440  39
   1  -5   7 16313.7 673.975  34
   1  -5   7 16838.7 748.776  31
   1  -5   7 16560.5 617.935  33
  -1   5  -7 16063.0 589.664   5
  -1   5  -7 15951.1 623.269  30
   1  -5   7 15985.6 569.705   4
   1  -5   8 5476.35 427.570  31
   1  -5   8 5750.35 311.080   4
   1  -5   8 5725.91 402.772  34
  -1   5  -8 5847.12 314.753   6
  -1   5  -8 5466.80 384.897  39
  -1   5  -8 5632.97 270.204  27
  -1   5  -8 5935.97 331.979   5
  -1   5  -9 3368.40 203.057  27
  -1   5  -9 3620.07 258.410   6
  -1   5  -9 3429.82 254.000   5
  -1   5  -9 3042.45 312.868  39
   1  -5   9 3351.77 356.182  31
   1  -5   9 3314.83 241.102   4
   1  -5   9 3264.34 314.573  34
   1  -5  10 9879.06 597.377  34
   1  -5  10 10768.9 653.491  31
  -1   5 -10 10630.3 398.498  27
   1  -5  10 10599.6 451.544   4
  -1   5 -10 10379.0 473.586   6
  -1   5 -10 9907.48 589.410  39
  -1   5 -11 8171.85 416.227   6
   1  -5  11 9371.58 405.147   4
   1  -5  11 8572.78 577.599  31
   1  -5  11 8362.84 553.125  34
  -1   5 -11 8168.18 537.910  39
  -1   5 -11 8740.56 422.339  26
  -1   5 -12 4479.09 288.743  26
  -1   5 -12 4777.32 271.024  20
   1  -5  12 4009.52 384.603  31
  -1   5 -12 4448.94 262.750  23
   1  -5  12 4971.73 265.411   4
  -1   5 -12 4522.08 293.815   6
  -1   5 -13 2594.78 188.218  20
  -1   5 -13 2401.91 178.419  23
  -1   5 -13 2623.66 213.979  26
  -1   5 -13 2625.92 208.820   6
   1  -5  14 1465.74 152.670   3
  -1   5 -14 1712.93 144.052  12
  -1   5 -14 1812.85 161.179   6
  -1   5 -14 1655.57 155.160  26
  -1   5 -14 1815.36 139.028  20
  -1   5 -14 1517.92 124.247  23
  -1   5 -15 179.795 42.7686  23
   1  -5  15 204.929 58.0329   3
  -1   5 -15 206.297 50.7129  12
  -1   5 -15 223.999 64.1868  26
  -1   5 -15 257.451 60.0691  20
  -1   5 -16 3919.39 149.881  12
  -1   5 -16 3530.94 145.936  11
  -1   5 -16 4057.72 147.909  20
   1  -4 -14 2518.82 137.375   9
   1  -4 -14 2670.78 130.089  29
   1  -4 -13-40.1814 47.2317  29
   1  -4 -13 24.4291 43.5392  25
   1  -4 -13-15.0997 54.6471  36
   1  -4 -13 48.0772 33.8756  12
   1  -4 -13 3.18802 58.3728  11
   1  -4 -13 42.2021 54.1875   9
   1  -4 -12 1467.71 151.857  36
   1  -4 -12 1130.40 103.717  12
   1  -4 -12 1342.91 129.162  25
   1  -4 -12 1336.43 134.628  29
   1  -4 -12 1364.58 106.873  23
   1  -4 -12 1438.88 149.446   9
   1  -4 -12 1378.05 138.446  11
   1  -4 -11 293.026 102.317   9
   1  -4 -11 294.468 100.644  11
   1  -4 -11 241.211 75.0020  29
   1  -4 -11 220.105 56.9111  23
   1  -4 -11 287.696 105.256  36
   1  -4 -11 289.532 84.8188  25
   1  -4 -11 359.540 66.8299  17
   1  -4 -11 192.427 67.8362  12
   1  -4 -10 79478.4 1987.69   9
  -1   4  10 79865.6 2002.99   5
  -1   4  10 79518.4 2411.10  32
   1  -4 -10 79232.4 1916.18  12
   1  -4 -10 85243.1 1976.63  29
   1  -4 -10 78108.4 1975.70  25
   1  -4 -10 79144.4 1979.97  11
  -1   4  10 79010.9 2275.01  34
   1  -4 -10 78484.0 1912.04  23
   1  -4 -10 83704.9 2055.90  36
   1  -4 -10 81162.0 1925.06  17
   1  -4  -9-42.0579 69.6890  29
   1  -4  -9 100.569 87.7382  36
   1  -4  -9 76.7513 76.4534  11
  -1   4   9 353.095 167.766  32
   1  -4  -9 26.7936 71.3286  25
   1  -4  -9 134.325 56.4933  12
  -1   4   9 0.52596 93.2441  34
   1  -4  -9 33.1764 83.9736   9
   1  -4  -9-11.5128 47.0875  23
  -1   4   9 22.2249 69.3155   5
   1  -4  -8 1335.54 123.371  12
  -1   4   8 1438.07 249.440  32
   1  -4  -8 1567.65 143.465  29
   1  -4  -8 1471.99 132.474  23
  -1   4   8 1651.79 214.819  34
   1  -4  -8 1459.23 147.253  25
   1  -4  -8 1568.00 158.750   9
   1  -4  -8 1713.97 185.743  36
   1  -4  -8 1500.05 146.091  11
   1  -4  -7 1174.06 126.342  25
   1  -4  -7 1088.00 126.995   9
   1  -4  -7 1011.01 135.600  36
  -1   4   7 957.554 170.515  34
   1  -4  -7 841.509 109.157  11
   1  -4  -7 980.464 101.767  23
   1  -4  -7 901.785 98.4800  12
   1  -4  -6 9310.32 371.329   9
   1  -4  -6 8766.07 390.085  36
   1  -4  -6 9205.29 362.763  11
  -1   4   6 10570.9 564.374  32
   1  -4  -6 9372.83 375.132  25
   1  -4  -6 9541.27 337.341  12
   1  -4  -6 9490.02 343.221  23
  -1   4   6 9146.31 459.065  34
  -1   4   5 84522.9 2155.30  32
  -1   4   5 78283.5 1971.05  34
   1  -4  -5 76688.1 1850.11   9
   1  -4  -5 78029.1 1857.06  25
   1  -4  -5 75541.0 1836.54  11
   1  -4  -5 76237.2 1899.11  33
  -1   4   5 82175.0 1930.88  38
  -1   4   4 25773.0 889.228  32
   1  -4  -4 24533.6 767.438   1
  -1   4   4 25239.6 767.006  34
  -1   4   4 24484.0 664.033  40
  -1   4   4 25922.9 780.266  38
  -1   4   3 54239.7 1498.15  32
   1  -4  -3 54118.6 1415.36   1
  -1   4   3 54669.5 1350.67  34
  -1   4   3 55404.1 1414.81  38
  -1   4   3 52564.5 1283.77  40
  -1   4   2 4415.18 210.099  34
  -1   4   2 4149.31 253.224  38
   1  -4  -2 3897.88 246.146   1
  -1   4   2 4483.12 194.024  40
  -1   4   2 4125.52 287.583  32
  -1   4   1 4702.02 273.007  38
   1  -4  -1 4863.90 277.766   1
  -1   4   1 4781.24 204.224  40
  -1   4   1 4771.86 297.051  32
   1  -4  -1 5056.96 189.412  31
   1  -4   0 5332.47 232.110  31
  -1   4   0 5447.22 305.597  32
   1  -4   0 5279.66 290.313   1
  -1   4   0 5476.72 294.769  38
  -1   4   0 5414.98 221.803  40
  -1   4  -1 586.957 74.3683  40
  -1   4  -1 662.062 116.711  38
   1  -4   1 368.755 80.0339  31
  -1   4  -1 422.626 112.763  32
   1  -4   1 472.429 106.960   1
  -1   4  -2 36398.0 1023.28  38
  -1   4  -2 38504.9 916.029  40
  -1   4  -2 34940.4 926.189  39
  -1   4  -2 37459.5 1064.46  32
   1  -4   2 36967.3 1017.74  31
   1  -4   2 35731.3 1031.47   1
   1  -4   3 27080.9 859.462   1
  -1   4  -3 28150.7 800.707  39
  -1   4  -3 29526.0 860.024  38
   1  -4   3 29413.5 880.941  31
  -1   4  -3 29685.9 749.378  40
  -1   4  -3 29843.7 910.835  32
  -1   4  -4 410.692 63.8768  40
  -1   4  -4 237.676 133.701  32
   1  -4   4 355.528 114.314  31
  -1   4  -4 441.376 90.3836  39
   1  -4   4 432.858 110.109   1
  -1   4  -4 354.489 91.2982  38
  -1   4  -5 18841.8 532.423  40
   1  -4   5 19171.7 721.851  31
   1  -4   5 19055.8 641.433   1
  -1   4  -5 18864.4 726.254  32
  -1   4  -5 19277.7 657.811  39
  -1   4  -5 19679.1 639.549  38
  -1   4  -6 10130.4 475.626  39
  -1   4  -6 10902.9 434.658  38
   1  -4   6 10608.8 529.065  31
  -1   4  -6 10956.0 351.825  40
   1  -4   6 10771.7 499.684  34
  -1   4  -7 33698.1 955.267   6
  -1   4  -7 33982.0 975.229   5
  -1   4  -7 34334.2 955.597  38
  -1   4  -7 33080.3 1078.92  39
   1  -4   7 33485.2 946.347   4
   1  -4   7 34855.6 960.634  33
   1  -4   7 31927.0 1143.93  31
   1  -4   8 1922.84 245.253  31
   1  -4   8 1821.41 162.529   4
  -1   4  -8 1927.21 178.702   5
   1  -4   8 1767.71 234.241  34
  -1   4  -8 1578.24 211.776  39
  -1   4  -8 1661.30 136.042  27
  -1   4  -8 1943.98 176.138   6
  -1   4  -8 1536.22 130.211  24
   1  -4   9 428.508 96.0547   4
  -1   4  -9 502.624 147.218  39
  -1   4  -9 369.850 76.7215  27
   1  -4   9 145.504 106.638  34
  -1   4  -9 335.696 92.7651   6
  -1   4  -9 360.571 97.1195   5
   1  -4   9 442.608 142.976  31
   1  -4  10 30222.7 1184.68  34
  -1   4 -10 29753.7 853.410  27
  -1   4 -10 30447.3 939.153  26
  -1   4 -10 30449.0 941.257   6
   1  -4  10 30483.8 1171.87  31
  -1   4 -10 29223.7 1125.42  39
   1  -4  10 31832.1 905.627   4
   1  -4  11 7521.70 539.289  34
  -1   4 -11 6847.48 365.632  26
  -1   4 -11 7056.54 343.644  23
  -1   4 -11 6889.16 306.815  27
  -1   4 -11 6524.25 365.123   6
   1  -4  11 6762.52 497.296  31
  -1   4 -11 6557.36 487.189  39
  -1   4 -12 21413.3 700.626  23
   1  -4  12 22052.3 975.275  31
  -1   4 -12 21203.1 744.400  26
   1  -4  12 23021.0 1019.10  34
  -1   4 -12 22822.1 717.783  20
  -1   4 -12 22131.2 754.920   6
  -1   4 -13 1564.92 170.249   6
  -1   4 -13 1492.09 152.398  20
   1  -4  13 1441.26 177.086   3
  -1   4 -13 1618.26 148.693  23
  -1   4 -13 1945.65 190.725  26
  -1   4 -14 4363.61 220.666  23
  -1   4 -14 4166.18 249.230  26
   1  -4  14 4476.27 255.162   3
  -1   4 -14 4474.67 238.931  20
  -1   4 -14 4639.54 242.215  12
  -1   4 -14 4521.36 258.090   6
  -1   4 -15 7056.30 291.814  26
  -1   4 -15 6183.08 236.874  23
  -1   4 -15 6946.38 276.205  11
  -1   4 -15 6947.97 272.177  12
  -1   4 -15 7077.76 271.447  20
   1  -4  15 6273.87 257.598   3
  -1   4 -16 1804.30 101.034  20
  -1   4 -16 1444.08 92.1895  11
  -1   4 -16 1625.34 96.8395  12
   1  -3 -15 12.8892 33.0485  11
   1  -3 -15 47.2904 33.3308   9
   1  -3 -14 718.284 76.4453  25
   1  -3 -14 620.818 65.3026  12
   1  -3 -14 722.516 93.4918  36
   1  -3 -14 713.732 87.7483   9
   1  -3 -14 775.262 83.7641  29
   1  -3 -14 742.502 94.2774  11
   1  -3 -13 221.759 58.5669  12
   1  -3 -13 153.694 72.1268  11
   1  -3 -13 224.718 69.1688  29
   1  -3 -13 77.5442 61.4026  36
   1  -3 -13 244.352 74.5302   9
   1  -3 -13 149.908 60.5610  25
   1  -3 -12 262.652 76.4098  29
   1  -3 -12 107.483 67.2854  25
   1  -3 -12 385.391 108.397  36
   1  -3 -12 215.274 66.6162  12
   1  -3 -12 410.220 99.9573   9
   1  -3 -12 346.722 65.2494  23
   1  -3 -12 290.278 95.1154  11
   1  -3 -11 12.1907 80.4814   9
   1  -3 -11 110.691 74.2500  29
   1  -3 -11 69.8111 48.2892  23
   1  -3 -11-47.0676 70.1714  25
  -1   3  11 196.365 130.802  34
   1  -3 -11 123.250 75.2696  11
   1  -3 -11 129.227 68.0184  12
   1  -3 -11-91.3387 98.5461  36
   1  -3 -10 39463.2 1111.01  36
   1  -3 -10 33688.1 1020.99  11
   1  -3 -10 34173.7 1031.66   9
   1  -3 -10 35405.2 1002.84  27
   1  -3 -10 36406.4 974.291  23
   1  -3 -10 37429.5 991.883  12
   1  -3 -10 36165.8 1035.66  25
  -1   3  10 34897.5 1295.97  34
   1  -3 -10 38542.0 964.851  20
   1  -3 -10 36653.6 1012.53  29
   1  -3  -9 18819.1 606.381  27
   1  -3  -9 18964.8 582.964  23
   1  -3  -9 18588.1 623.401  11
   1  -3  -9 19768.2 616.053  29
   1  -3  -9 18167.6 582.882  12
   1  -3  -9 18912.9 635.633   9
   1  -3  -9 20034.9 682.208  36
  -1   3   9 18358.7 822.052  34
   1  -3  -8 7701.46 345.578   9
   1  -3  -8 8150.80 381.382  36
  -1   3   8 7822.41 474.214  34
   1  -3  -8 8205.84 323.208  12
   1  -3  -8 8389.73 339.632  27
   1  -3  -8 7987.33 317.852  23
   1  -3  -8 8404.89 353.692  11
   1  -3  -7 54.5342 54.4631   9
   1  -3  -7-10.4040 40.5801  23
   1  -3  -7 24.2693 70.0781  36
   1  -3  -7 34.3586 42.7669  12
  -1   3   7 47.3433 90.4790  34
   1  -3  -7-2.22290 47.6169  11
   1  -3  -7-152.693 56.4139  27
  -1   3   6 4745.21 312.975  34
   1  -3  -6 4903.30 252.636  36
  -1   3   5 6491.10 274.581  38
   1  -3  -5 6392.60 274.569   1
  -1   3   5 6355.60 335.759  34
  -1   3   4 108066. 2547.61  34
   1  -3  -4 109034. 2501.95   1
  -1   3   4 108294. 2498.35  38
   1  -3  -3 4352.05 223.729   1
  -1   3   3 4217.74 221.216  34
  -1   3   3 4132.17 258.902  32
  -1   3   3 4038.74 217.449  38
  -1   3   2 183798. 4383.46  32
  -1   3   2 182809. 4333.92  38
  -1   3   1 28851.8 776.933  38
   1  -3  -1 28822.8 677.639  31
  -1   3   1 28967.2 714.167  34
   1  -3   0 112413. 2441.24  31
  -1   3   0 112143. 2536.19  32
  -1   3   0 108529. 2506.46  38
  -1   3  -1 608.704 109.476  32
  -1   3  -1 704.888 104.964  38
   1  -3   1 720.831 94.0863  31
  -1   3  -1 566.534 60.6117  39
   1  -3   1 545.295 86.2342   1
   1  -3   2 144734. 3500.15   1
  -1   3  -2 148833. 3440.05  39
  -1   3  -2 159976. 3504.67  38
  -1   3  -2 158929. 3546.64  32
   1  -3   3 6229.51 279.785   1
  -1   3  -3 5110.02 247.882  38
   1  -3   3 5412.64 285.188  31
  -1   3  -3 5199.33 279.598  32
  -1   3  -3 5438.04 246.350  39
  -1   3  -4 364.544 80.4707  38
   1  -3   4 406.374 108.007  31
  -1   3  -4 387.747 114.642  32
  -1   3  -4 346.829 91.7676  39
   1  -3   4 235.419 72.4836   1
  -1   3  -5 47663.8 1280.63  39
   1  -3   5 45820.1 1195.02   1
   1  -3   5 45662.5 1326.28  31
  -1   3  -5 49918.4 1205.03  38
  -1   3  -6 3374.91 193.213  30
   1  -3   6 3781.58 289.926  31
  -1   3  -6 3534.31 262.371  39
   1  -3   7 498.165 148.628  34
   1  -3   7 353.855 121.399  31
  -1   3  -7 692.525 142.393  39
  -1   3  -7 550.547 90.1081   6
  -1   3  -8-53.1631 68.0850   6
  -1   3  -8 27.9207 77.7306   5
  -1   3  -8-65.5565 53.1017  24
  -1   3  -8 59.2215 111.638  39
   1  -3   8-78.9371 119.472  31
   1  -3   8-10.9655 57.2455   4
   1  -3   8 40.8647 108.541  34
  -1   3  -8-14.8475 46.0763  27
  -1   3  -9 6217.45 319.654  26
   1  -3   9 6657.75 481.962  34
   1  -3   9 6242.45 448.913  31
  -1   3  -9 6681.69 436.257  39
  -1   3  -9 5901.79 282.333  27
  -1   3  -9 6074.43 274.601  13
  -1   3  -9 6151.33 285.688  24
  -1   3  -9 6137.11 324.610   6
   1  -3  10 1247.51 210.829  31
  -1   3 -10 1164.91 125.995  27
   1  -3  10 1573.52 266.528  34
  -1   3 -10 1127.99 149.627  26
  -1   3 -10 1368.15 169.429   6
  -1   3 -10 1349.94 127.415  13
  -1   3 -10 1063.08 124.876  23
  -1   3 -10 1471.08 239.744  39
  -1   3 -11 201.864 95.7420  26
   1  -3  11-85.4928 112.096  34
  -1   3 -11 298.408 70.7519  27
  -1   3 -11 243.213 73.9529  13
  -1   3 -11 116.137 100.224   6
  -1   3 -11 137.647 75.9996  23
   1  -3  11 278.525 106.547  31
  -1   3 -11 183.594 77.3017  20
  -1   3 -12 5388.19 320.202  26
   1  -3  12 6425.95 456.090  31
  -1   3 -12 5766.73 268.087  13
   1  -3  12 6013.96 501.703  34
  -1   3 -12 5360.17 287.313  23
  -1   3 -12 5838.87 308.543  20
  -1   3 -12 5989.38 276.094  27
  -1   3 -12 5585.63 330.884   6
  -1   3 -13 10246.5 407.187  23
  -1   3 -13 9943.80 446.001   6
   1  -3  13 10725.1 448.718   3
  -1   3 -13 10406.8 450.259  26
  -1   3 -13 10940.3 434.704  12
  -1   3 -13 11282.1 435.203  20
   1  -3  14 4321.50 240.101   3
  -1   3 -14 4563.33 265.042  26
  -1   3 -14 5172.67 254.287  20
  -1   3 -14 5276.95 261.038  12
  -1   3 -14 4449.63 224.412  23
  -1   3 -15 2265.29 146.846  11
  -1   3 -15 2283.25 149.790  12
  -1   3 -15 2033.85 120.946  23
  -1   3 -15 2349.26 147.082  20
  -1   3 -16 2535.56 126.321  12
  -1   3 -16 2393.60 121.978  20
  -1   3 -16 2636.00 129.014  11
   1  -2 -16 2363.31 110.249  11
   1  -2 -15 1296.16 84.6533  12
   1  -2 -15 1449.81 113.696   9
   1  -2 -15 1533.10 114.758  11
   1  -2 -14-65.8023 61.1989  36
   1  -2 -14 15.3874 38.3474  29
   1  -2 -14 123.744 65.4849  25
   1  -2 -14-28.0921 60.4886   9
   1  -2 -14-22.7313 57.6526  11
   1  -2 -14 15.6384 40.2047  12
   1  -2 -13 202.320 96.0888  36
   1  -2 -13 26.7171 55.1221  25
   1  -2 -13 181.317 64.2677  12
   1  -2 -13 97.4914 56.7578  29
   1  -2 -13 58.7400 78.2194   9
   1  -2 -13 160.834 49.5453  20
   1  -2 -13 102.672 76.2713  11
  -1   2  12 522.872 173.821  34
   1  -2 -12 384.626 98.2386   9
   1  -2 -12 418.652 95.3721  11
   1  -2 -12 535.985 79.7268  20
   1  -2 -12 328.747 75.6057  12
   1  -2 -12 328.698 86.7061  25
   1  -2 -12 375.549 115.902  36
   1  -2 -12 455.777 72.1229  23
   1  -2 -12 450.258 85.0154  29
   1  -2 -11 747.926 96.7800  20
   1  -2 -11 695.468 102.517  12
   1  -2 -11 548.666 99.4484  29
   1  -2 -11 554.516 95.0474  27
   1  -2 -11 623.483 119.275   9
   1  -2 -11 696.511 129.865  36
  -1   2  11 679.678 184.178  34
   1  -2 -11 575.967 89.1449  23
   1  -2 -11 685.185 121.016  11
   1  -2 -10 53.7592 51.1014  20
   1  -2 -10 38.4122 55.1856  12
  -1   2  10 66.0342 110.128  34
   1  -2 -10 80.1123 54.8121  27
   1  -2 -10 19.1524 43.2163  23
   1  -2 -10 54.6086 66.4712  11
   1  -2 -10-27.7874 61.7351  29
  -1   2   9 4022.93 361.728  34
   1  -2  -9 4189.20 215.444  20
   1  -2  -9 4322.07 263.671  36
   1  -2  -9 3735.29 211.051  27
   1  -2  -9 4037.07 211.278  23
   1  -2  -9 3986.53 215.092  12
   1  -2  -9 3981.00 234.852  11
   1  -2  -8 1637.14 128.204  12
   1  -2  -8 1619.63 124.083  20
   1  -2  -8 1750.25 158.278  36
  -1   2   8 1579.09 215.947  34
   1  -2  -8 1703.26 146.158  11
   1  -2  -8 1521.03 129.593  27
   1  -2  -8 1572.31 122.712  23
  -1   2   7 5971.46 381.245  34
   1  -2  -7 6644.35 299.268  36
  -1   2   6 75.7389 92.7250  34
   1  -2  -6 70.7320 58.4117  36
   1  -2  -5 16990.6 502.064  36
  -1   2   5 16342.7 589.893  34
   1  -2  -5 16450.0 462.744   1
  -1   2   4 15919.1 465.441  38
   1  -2  -4 16234.0 468.761   1
   1  -2  -4 16915.5 565.299  30
  -1   2   4 16981.1 547.212  34
  -1   2   3 78813.0 1853.46  34
   1  -2  -3 82406.1 1912.98  30
  -1   2   3 77296.5 1807.26  38
   1  -2  -3 79625.4 1819.03   1
  -1   2   2 197806. 4266.77  32
  -1   2   2 205130. 4233.72  34
  -1   2   2 184074. 4218.05  38
   1  -2  -2 187410. 4226.66   1
   1  -2  -1 385145. 8144.36  31
  -1   2   1 410256. 8194.95  34
  -1   2   1 386964. 8218.31  38
   1  -2  -1 348932. 8212.33   1
  -1   2   1 367756. 8222.43  32
   1  -2   0 352079. 7461.74  31
  -1   2   0 347708. 7488.52  38
  -1   2   0 349269. 7392.91  39
  -1   2   0 335017. 7490.83  32
  -1   2  -1 753441. 16631.5  38
  -1   2  -1 754496. 16647.3  32
   1  -2   1 776146. 16639.6  31
  -1   2  -1 800622. 16585.7  39
   1  -2   1 802893. 16653.5   1
   1  -2   2 496.077 76.3353   1
  -1   2  -2 593.124 76.2011  38
  -1   2  -2 610.122 73.7966  39
  -1   2  -3 3197.86 160.436  38
   1  -2   3 3144.02 161.314   1
  -1   2  -3 3207.15 201.250  32
  -1   2  -3 3341.65 182.506  39
  -1   2  -4 677.620 110.084  39
   1  -2   4 648.794 117.438  31
  -1   2  -4 665.631 77.9895  38
   1  -2   4 641.823 75.4602   1
  -1   2  -5 22187.8 573.874  38
   1  -2   5 21477.3 706.837  31
   1  -2   5 21685.4 575.304   1
  -1   2  -5 20227.2 561.528  30
  -1   2  -5 21921.8 690.086  39
  -1   2  -5 21948.7 589.734  36
   1  -2   6 10160.1 452.289  31
  -1   2  -6 9390.94 444.505  39
  -1   2  -6 9458.44 333.738  36
  -1   2  -6 8891.46 283.894  30
   1  -2   7 5243.02 370.898  34
  -1   2  -7 5014.31 329.882  39
  -1   2  -7 4578.11 229.347  36
   1  -2   7 4607.22 318.620  31
  -1   2  -8 5097.82 263.877  26
  -1   2  -8 4772.24 340.747  39
  -1   2  -8 4500.82 229.537  27
   1  -2   8 5481.52 400.518  34
  -1   2  -8 4695.89 258.683   6
  -1   2  -8 4635.81 232.208  13
  -1   2  -8 4266.53 232.226  24
  -1   2  -8 4924.98 255.073  36
   1  -2   8 5616.37 364.102  31
   1  -2   9 8743.72 542.065  34
  -1   2  -9 6897.66 340.437   6
  -1   2  -9 7068.73 312.514  13
  -1   2  -9 6520.59 301.560  27
   1  -2   9 7642.55 459.657  31
  -1   2  -9 6830.60 319.342  24
  -1   2  -9 7539.73 347.687  36
  -1   2  -9 8113.83 478.388  39
  -1   2  -9 7641.95 350.905  26
  -1   2  -9 7546.08 328.308  23
  -1   2 -10 2559.39 180.019  27
  -1   2 -10 2443.39 206.831  26
   1  -2  10 3029.58 343.948  34
  -1   2 -10 2449.06 186.587  23
  -1   2 -10 2598.49 214.746   6
  -1   2 -10 2599.04 183.721  13
  -1   2 -10 2570.74 191.525  20
   1  -2  10 2496.20 265.630  31
  -1   2 -11 1953.33 172.479  23
   1  -2  11 2078.70 253.443  31
   1  -2  11 2237.68 299.456  34
  -1   2 -11 1973.58 160.388  13
  -1   2 -11 2013.48 187.804  20
  -1   2 -11 2001.12 160.899  27
  -1   2 -11 1976.98 205.169   6
  -1   2 -11 1722.28 187.696  26
   1  -2  12 2172.86 316.282  34
  -1   2 -12 1949.27 194.485  26
  -1   2 -12 1709.23 152.711  13
  -1   2 -12 2178.62 186.533  20
  -1   2 -12 2054.77 184.022  12
  -1   2 -12 1976.74 169.871  23
   1  -2  12 1949.15 186.625   3
  -1   2 -12 2012.28 154.946  27
  -1   2 -12 1896.91 193.933   6
  -1   2 -13 2759.37 192.824  23
  -1   2 -13 2818.87 204.817  12
  -1   2 -13 2809.45 222.640  26
   1  -2  13 2847.80 203.226   3
  -1   2 -13 2783.91 203.235  20
  -1   2 -13 2661.26 168.163  27
  -1   2 -14 1427.34 152.980  26
  -1   2 -14 1464.96 140.869  11
  -1   2 -14 1446.55 126.804  23
  -1   2 -14 1413.71 135.320  12
  -1   2 -14 1666.48 143.882  20
  -1   2 -15 1257.78 108.438  20
  -1   2 -15 1275.94 100.731   9
  -1   2 -15 1290.42 110.944  12
  -1   2 -15 1279.52 115.326  11
  -1   2 -15 1113.35 88.0991  23
  -1   2 -16 1337.67 88.0125  11
  -1   2 -16 1383.73 85.4625  20
  -1   2 -16 1303.51 87.2508  12
   1  -1 -16 4646.63 189.317   9
   1  -1 -16 4738.50 192.375  11
   1  -1 -15 4665.12 188.536  20
   1  -1 -15 5006.35 235.686   9
   1  -1 -15 4960.70 207.256  12
   1  -1 -15 4805.10 232.367  11
   1  -1 -15 4779.06 211.042  25
   1  -1 -14 12125.0 472.426  36
   1  -1 -14 11760.7 445.049   9
   1  -1 -14 11241.7 405.335  12
   1  -1 -14 11764.0 394.175  20
   1  -1 -14 12041.4 386.020  29
   1  -1 -14 11235.6 434.131  11
   1  -1 -14 11772.4 427.214  25
   1  -1 -13 6596.66 329.480  11
   1  -1 -13 7180.50 306.707  20
   1  -1 -13 6718.38 336.415   9
   1  -1 -13 6235.73 299.824  12
   1  -1 -13 6576.78 273.515  23
   1  -1 -13 6478.21 287.619  29
   1  -1 -13 7511.81 372.410  36
   1  -1 -12 11196.8 424.630  20
   1  -1 -12 10986.3 414.932  29
   1  -1 -12 10773.1 426.808  12
   1  -1 -12 11026.6 456.729  11
   1  -1 -12 10988.0 406.730  27
   1  -1 -12 12227.6 505.813  36
  -1   1  12 11436.7 694.962  34
   1  -1 -12 11140.6 401.075  23
  -1   1  11 2266.55 298.591  34
   1  -1 -11 2396.16 163.036  23
   1  -1 -11 2386.00 168.251  27
   1  -1 -11 2510.73 179.207  29
   1  -1 -11 2797.54 231.874  36
   1  -1 -11 2298.53 175.770  12
   1  -1 -11 2481.90 198.059  11
   1  -1 -11 2123.04 165.603  20
  -1   1  10 40.8261 105.023  34
   1  -1 -10 128.053 75.4733  11
   1  -1 -10 174.520 57.2341  27
   1  -1 -10 90.7254 45.8531  23
   1  -1 -10 200.898 61.4442  29
   1  -1 -10 94.7832 62.5584  26
   1  -1 -10 142.424 92.1983  36
   1  -1 -10 140.260 60.7376  20
   1  -1 -10 188.504 62.8125  12
  -1   1  10 65.0664 68.3244   3
   1  -1  -9 9362.75 391.717  26
   1  -1  -9 9262.04 348.368  27
  -1   1   9 9627.73 548.564  34
   1  -1  -9 9533.31 359.716  20
   1  -1  -9 9852.80 412.749  36
  -1   1   9 8437.01 371.939   3
   1  -1  -9 9127.06 354.140  12
   1  -1  -9 9500.09 345.125  23
  -1   1   8 16787.0 741.146  34
   1  -1  -8 17681.8 669.011  30
   1  -1  -8 18544.4 669.728  39
   1  -1  -8 19747.8 595.432  26
   1  -1  -8 19010.8 605.447  36
   1  -1  -8 18579.8 565.002  13
  -1   1   7 36710.7 933.590  31
   1  -1  -7 38460.2 1063.11  39
   1  -1  -7 38327.4 987.588  36
   1  -1  -7 36876.6 1073.85  30
  -1   1   7 35601.5 1141.03  34
   1  -1  -6 2336.66 191.872  30
   1  -1  -6 2789.02 189.330  39
  -1   1   6 2461.11 217.191  34
   1  -1  -6 2225.91 147.490  36
  -1   1   6 2484.94 134.374  31
   1  -1  -5 14182.4 446.689  39
  -1   1   5 13677.7 383.192  31
   1  -1  -5 13316.2 340.618   1
  -1   1   5 13656.9 351.461  35
   1  -1  -5 13466.0 482.460  30
   1  -1  -5 13901.2 417.562  36
  -1   1   5 13617.2 504.494  34
   1  -1  -4 1901.55 95.8506   1
   1  -1  -4 1822.70 149.412  30
   1  -1  -4 1860.66 121.435  39
  -1   1   4 1951.91 104.604  35
  -1   1   4 1506.59 150.951  34
  -1   1   4 1770.54 91.9507  31
   1  -1  -3 10524.6 303.438   1
   1  -1  -3 10631.1 365.953  30
   1  -1  -3 11193.1 309.326  39
  -1   1   3 9942.37 358.451  34
  -1   1   3 10208.7 297.084  38
  -1   1   2 7430.90 236.280  38
   1  -1  -2 8073.63 212.456  39
   1  -1  -2 7631.60 242.459   1
  -1   1   2 8104.68 267.795  34
  -1   1   1 48122.6 1057.25  32
  -1   1   1 45100.3 1062.47  38
  -1   1   1 46869.2 1067.79  34
   1  -1  -1 45290.9 1068.76   1
   1  -1   0 2356.19 107.712  30
  -1   1   0 2355.89 109.599  38
  -1   1   0 2257.35 102.171  32
  -1   1  -1 13231.6 370.659  32
  -1   1  -1 13621.6 356.745  38
  -1   1  -1 12524.5 350.693  39
   1  -1   1 13132.2 362.544   1
   1  -1   2 90285.0 1945.73   1
  -1   1  -2 85625.0 1977.60  39
  -1   1  -2 86290.1 1936.32  38
   1  -1   3 1260.59 80.1263   1
  -1   1  -3 1184.69 84.2493  35
   1  -1   3 1319.15 128.220  31
  -1   1  -3 1156.29 55.2569  30
  -1   1  -3 1172.00 117.432  39
  -1   1  -4 2244.16 85.7025  30
  -1   1  -4 2236.28 162.953  39
   1  -1   4 2143.81 99.1315   1
  -1   1  -4 2125.54 106.822  35
   1  -1   4 2571.76 189.103  31
  -1   1  -5 5770.91 174.683  30
  -1   1  -5 6251.15 314.112  39
  -1   1  -5 6512.43 238.851  36
   1  -1   5 6149.41 306.321  31
  -1   1  -6 4.40397 88.2232  39
   1  -1   6-41.6666 77.8279  31
  -1   1  -6 68.8047 60.5662  36
   1  -1   6 15.9891 108.835  34
   1  -1   7 4737.97 345.534  34
  -1   1  -7 4043.01 297.137  39
   1  -1   7 3743.68 265.974  31
  -1   1  -7 4198.19 215.877  36
  -1   1  -8 59527.9 1451.60  27
  -1   1  -8 61792.0 1490.49  36
  -1   1  -8 57834.2 1461.69  24
  -1   1  -8 57508.3 1451.32  13
   1  -1   8 61761.3 1645.17  31
  -1   1  -8 60816.2 1495.89   6
  -1   1  -8 60203.3 1490.12  26
  -1   1  -8 60057.6 1674.75  39
  -1   1  -8 58442.0 1450.29  23
   1  -1   8 63611.5 1790.41  34
  -1   1  -8 55383.6 1416.71   8
   1  -1   9 1379.45 237.373  34
  -1   1  -9 1433.56 136.103  20
   1  -1   9 1357.36 183.996  31
  -1   1  -9 1301.69 136.102  24
  -1   1  -9 1283.35 129.666  27
  -1   1  -9 1503.76 153.028  26
  -1   1  -9 1651.59 158.798   6
  -1   1  -9 1478.14 140.368  13
  -1   1  -9 1396.93 151.284  36
  -1   1  -9 1417.97 135.837  23
  -1   1 -10 404.477 104.776   6
  -1   1 -10 217.169 91.8401  36
  -1   1 -10 214.875 75.0232  23
  -1   1 -10 250.756 79.0210  13
  -1   1 -10 298.415 90.8085  20
  -1   1 -10 92.6531 69.8238  26
  -1   1 -10 137.276 57.4452  27
   1  -1  10 149.155 71.1205  31
   1  -1  10 259.098 153.469  34
  -1   1 -11 78079.5 2018.64   6
  -1   1 -11 79644.2 2019.69  36
  -1   1 -11 82643.8 1978.03  13
  -1   1 -11 86030.2 1974.36  27
  -1   1 -11 80658.6 1980.39  12
  -1   1 -11 77611.0 1959.81  23
   1  -1  11 81400.1 1996.07   3
   1  -1  11 78943.6 2424.49  34
  -1   1 -11 81255.3 2026.17  26
  -1   1 -11 77763.8 1971.09  20
  -1   1 -12 43369.2 1172.57  12
  -1   1 -12 44091.0 1215.09  26
  -1   1 -12 42216.8 1162.89  20
  -1   1 -12 43689.6 1157.45  23
   1  -1  12 43834.2 1580.55  34
  -1   1 -12 43410.3 1159.85  13
  -1   1 -12 41555.8 1135.24  27
  -1   1 -13 253.373 77.6043  12
  -1   1 -13 236.900 89.6957  26
  -1   1 -13 251.408 65.0363  27
  -1   1 -13 135.072 74.9921  20
  -1   1 -13 206.021 86.8797  11
  -1   1 -13 234.944 66.9366  23
  -1   1 -14 257.577 68.7392   9
  -1   1 -14 348.406 60.7967  27
  -1   1 -14 367.972 80.3860  12
  -1   1 -14 402.932 79.4651  20
  -1   1 -14 319.653 64.3742  23
  -1   1 -14 338.748 79.4216  11
  -1   1 -15 269.909 46.5488  23
  -1   1 -15 232.980 51.1455   9
  -1   1 -15 330.345 61.7327  12
  -1   1 -15 440.308 68.2006  20
  -1   1 -15 319.674 64.8894  11
  -1   1 -16 6283.49 206.794  12
  -1   1 -16 6032.17 197.413  20
  -1   1 -16 6454.31 210.866  11
   1   0 -16 382.366 62.6462   9
   1   0 -16 391.345 50.2362  20
   1   0 -16 442.959 56.2816  12
   1   0 -16 417.855 63.5716  11
   1   0 -15 1586.16 138.425   9
   1   0 -15 1673.70 127.021  12
   1   0 -15 1402.92 114.903  20
   1   0 -15 1575.08 126.910  25
   1   0 -15 1610.79 141.934  11
   1   0 -14 16411.7 590.877  36
   1   0 -14 16105.6 523.850  20
   1   0 -14 15974.1 529.045  12
   1   0 -14 16175.8 562.072  11
  -1   0  13-1.41593 112.269  34
   1   0 -13 148.278 51.9858  23
   1   0 -13 81.7674 83.7985  11
   1   0 -13 131.101 93.8786  36
  -1   0  13 27.5012 61.6042   3
   1   0 -13 215.097 80.8927  20
   1   0 -13 81.7480 62.4426  12
   1   0 -13 42.4448 43.0499  29
   1   0 -12 5669.33 290.449  20
   1   0 -12 5594.58 262.522  23
  -1   0  12 6056.11 499.771  34
   1   0 -12 5393.95 287.156  12
   1   0 -12 5567.00 259.489  29
   1   0 -12 5879.43 330.026  26
  -1   0  12 5502.04 310.311   3
   1   0 -12 6228.25 346.107  36
  -1   0  11 851.239 194.558  34
   1   0 -11 710.588 107.832  20
   1   0 -11 822.589 135.622  36
   1   0 -11 942.047 102.182  29
   1   0 -11 1006.99 106.626  27
   1   0 -11 618.328 109.536  26
   1   0 -11 926.363 103.211  23
  -1   0  11 722.837 115.220   3
   1   0 -11 819.473 111.602  12
  -1   0  10 4967.18 408.843  34
  -1   0  10 4702.34 276.605   3
   1   0 -10 5169.75 269.747   6
   1   0 -10 5018.12 280.283  26
   1   0 -10 4410.36 345.924  39
   1   0 -10 5268.23 289.992  36
   1   0 -10 4492.43 226.430  29
   1   0 -10 4750.54 230.882  23
   1   0 -10 4334.29 221.859  27
   1   0  -9 23271.8 706.016  36
  -1   0   9 22371.9 724.812  31
   1   0  -9 23536.4 777.443  30
   1   0  -9 23067.7 684.030   6
   1   0  -9 22464.2 659.118  13
   1   0  -9 23395.9 699.941  26
  -1   0   9 21682.3 892.877  34
   1   0  -9 21933.1 634.277  23
  -1   0   9 21344.4 695.598   3
   1   0  -9 21634.7 806.421  39
  -1   0   8 166067. 3844.66  31
   1   0  -8 168660. 3907.16  30
  -1   0   8 176549. 4078.81  34
   1   0  -8 164345. 3798.43  36
   1   0  -8 178059. 3966.24  39
   1   0  -7 13890.2 516.752  30
  -1   0   7 13172.9 565.944  34
  -1   0   7 12519.1 460.454  31
   1   0  -7 13972.4 444.767  36
   1   0  -7 13491.4 520.157  39
  -1   0   6 1193.53 156.888  34
   1   0  -6 1356.40 144.226  30
  -1   0   6 1290.39 121.570  31
   1   0  -6 1316.14 137.370  39
   1   0  -6 1130.48 105.974  36
  -1   0   5 1674.16 125.523  31
   1   0  -5 1852.72 144.841  39
   1   0  -5 1557.04 150.114  30
  -1   0   5 1871.43 167.163  34
   1   0  -5 1535.93 55.7348   1
  -1   0   4 30767.6 762.017  31
   1   0  -4 32168.1 787.358  39
   1   0  -4 30219.5 809.439  30
   1   0  -4 29270.3 697.081   1
  -1   0   4 30315.3 703.451  35
  -1   0   3 28739.7 706.220  35
  -1   0   3 31986.1 735.877  31
  -1   0   3 29788.6 691.420  33
   1   0  -3 31240.9 784.926  30
  -1   0   2 3525.71 134.524  31
  -1   0   2 3456.22 133.271  35
  -1   0   2 3226.49 116.441  33
  -1   0   1 7491.17 208.029  33
  -1   0   1 7087.40 222.292  35
  -1   0   0 703.070 59.6891  35
  -1   0   0 658.913 49.4230  33
   1   0   0 621.404 46.6555  30
  -1   0  -1 2674.47 104.769  33
  -1   0  -1 2843.53 117.759  35
  -1   0  -2 33077.7 757.749  33
  -1   0  -2 34329.9 829.735  39
  -1   0  -2 32600.8 774.428  35
  -1   0  -3 193279. 4258.27  35
   1   0   3 198207. 4256.99   1
  -1   0  -3 196068. 4369.04  39
   1   0   4 6277.59 271.065  31
  -1   0  -4 6070.31 282.142  39
  -1   0  -5 128836. 2887.58  36
  -1   0  -5 132186. 3023.09  39
   1   0   5 126595. 3083.75  34
   1   0   5 131784. 2984.20  31
  -1   0  -6 17338.5 512.238  36
   1   0   6 17194.9 672.876  34
  -1   0  -6 17691.4 629.132  39
   1   0   6 16101.8 570.110  31
   1   0   7 5015.45 291.245  31
   1   0   7 4551.07 355.274  34
  -1   0  -7 4889.91 245.576  36
  -1   0  -8 43.4061 47.1390  27
   1   0   8-66.6363 125.217  34
  -1   0  -8-38.5501 47.0687   8
  -1   0  -8-57.3103 68.8577  36
  -1   0  -8 21.6139 49.2704  20
  -1   0  -8 33.3484 52.0140  26
  -1   0  -8 10.2580 44.7278  12
  -1   0  -8 154.105 82.8860   6
   1   0   8-73.7649 54.5261  31
  -1   0  -8 42.9233 47.0887  18
  -1   0  -8 21.0295 46.2142  24
  -1   0  -8 13.5875 39.2073  29
  -1   0  -8-3.06360 53.4825  23
  -1   0  -8 30.2954 56.4349  13
  -1   0  -9 1251.28 130.377  23
   1   0   9 1673.39 249.694  34
  -1   0  -9 1170.29 107.630  29
  -1   0  -9 1386.88 144.558  26
  -1   0  -9 1311.13 140.104  24
  -1   0  -9 1079.18 119.173  20
  -1   0  -9 1339.36 147.703  36
  -1   0  -9 1084.98 131.219   6
  -1   0  -9 1395.36 133.446  27
  -1   0  -9 1258.26 129.270  12
  -1   0  -9 1520.44 141.981  13
  -1   0 -10 59943.8 1516.59  23
  -1   0 -10 56203.7 1509.29  20
  -1   0 -10 60004.5 1561.84  26
  -1   0 -10 59889.4 1524.79  12
  -1   0 -10 62368.9 1543.75  13
   1   0  10 59576.3 1913.38  34
  -1   0 -10 58966.7 1514.03  27
  -1   0 -10 58800.6 1468.79  29
  -1   0 -11 3944.48 236.869  27
  -1   0 -11 3702.52 229.989  23
  -1   0 -11 3871.23 259.717  36
  -1   0 -11 3636.91 239.649  13
  -1   0 -11 3369.83 226.688  20
  -1   0 -11 3700.93 245.185  11
  -1   0 -11 3542.42 233.680  12
  -1   0 -11 3677.98 206.988  29
   1   0  11 4076.53 403.279  34
  -1   0 -11 3896.47 260.377  26
  -1   0 -12 6420.04 277.433  29
  -1   0 -12 7119.90 353.913  36
  -1   0 -12 7058.89 352.797  26
   1   0  12 6613.41 533.169  34
  -1   0 -12 6804.93 317.096  27
  -1   0 -12 6616.00 314.398  23
  -1   0 -12 7089.62 336.911  12
  -1   0 -12 7145.02 343.628  11
  -1   0 -12 6803.02 322.902  20
  -1   0 -13 9050.35 371.619  12
  -1   0 -13 8842.14 345.087  27
  -1   0 -13 8377.84 352.769  20
  -1   0 -13 8153.72 340.981  23
  -1   0 -13 9177.30 369.967   9
  -1   0 -13 9168.66 382.919  11
  -1   0 -14 880.742 88.1706  23
  -1   0 -14 1071.44 109.420  12
  -1   0 -14 1041.90 92.7624  27
  -1   0 -14 989.626 103.238  20
  -1   0 -14 1069.65 115.813  11
  -1   0 -14 1068.35 106.896   9
  -1   0 -15 1552.89 89.9570  23
  -1   0 -15 1799.04 120.832  11
  -1   0 -15 1657.58 111.647  12
  -1   0 -15 1670.05 105.985  20
   1   1 -17 3630.04 148.287  11
   1   1 -17 3863.94 147.789   9
   1   1 -16 705.021 83.7687  11
   1   1 -16 627.799 70.1638  25
   1   1 -16 625.806 72.2022  12
   1   1 -16 576.748 67.2952  20
   1   1 -16 766.635 87.2758   9
   1   1 -15 297.941 72.2489  20
   1   1 -15 275.734 66.5068  12
   1   1 -15 366.803 86.9108  11
   1   1 -14 8755.46 389.133  11
  -1  -1  14 9597.78 399.287   3
   1   1 -14 8708.41 368.075  20
   1   1 -14 8638.33 364.952  12
   1   1 -13 3198.74 244.112  26
  -1  -1  13 3440.30 247.786   3
  -1  -1  13 3511.54 376.804  34
   1   1 -13 3239.26 255.729  36
   1   1 -13 3414.76 225.530  12
   1   1 -13 3121.98 219.126  20
   1   1 -13 3354.66 192.510  23
   1   1 -12-45.7120 74.6513  20
  -1  -1  12 37.7975 115.542  34
  -1  -1  12-55.4675 77.4146   3
   1   1 -12 245.931 108.225  39
   1   1 -12 20.7004 97.3357  36
   1   1 -12 29.1145 75.3503  26
   1   1 -12 14.3011 44.3727  23
  -1  -1  11 18669.5 648.986   3
  -1  -1  11 18051.4 865.975  34
   1   1 -11 16648.4 551.285  23
   1   1 -11 17531.8 605.837   6
   1   1 -11 17687.7 780.960  39
   1   1 -11 17426.5 624.820  26
   1   1 -11 17880.6 637.701  36
   1   1 -10 63.8739 60.1672   6
   1   1 -10 176.902 58.1075  13
  -1  -1  10 87.0718 67.4878   3
  -1  -1  10 54.5819 119.392  34
  -1  -1  10 124.939 94.2404  31
   1   1 -10 293.322 86.1505  26
   1   1 -10 223.269 88.3978  36
   1   1 -10 180.068 55.0976  23
   1   1 -10 279.780 120.045  39
   1   1  -9 267.001 86.1430  30
  -1  -1   9 230.888 87.2081  31
  -1  -1   9 363.892 148.891  34
   1   1  -9 222.337 57.2017   6
   1   1  -9 313.497 110.521  39
   1   1  -9 390.972 86.3772  26
   1   1  -9 321.491 64.5757  13
   1   1  -9 484.968 98.6442  36
   1   1  -8 282.607 102.103  39
   1   1  -8 301.181 73.0667  36
   1   1  -8 350.813 94.2478  30
  -1  -1   8 274.794 97.2198  31
  -1  -1   8 319.200 130.453  34
  -1  -1   7 69561.6 1775.43  31
   1   1  -7 68900.1 1673.78  36
   1   1  -7 68905.5 1776.87  30
  -1  -1   7 75873.9 1884.14  34
   1   1  -7 76450.0 1827.32  39
   1   1  -6 1015.60 53.1177  38
   1   1  -6 1030.49 134.968  39
   1   1  -6 1006.80 126.799  30
  -1  -1   6 1193.70 159.484  34
   1   1  -6 1058.36 97.9926  36
  -1  -1   6 1079.49 126.042  31
   1   1  -5 141.950 72.6507  30
  -1  -1   5 217.307 101.737  34
  -1  -1   5 135.722 34.4965  33
  -1  -1   5 97.2477 66.0627  31
   1   1  -5-10.0066 69.5070  39
   1   1  -5 132.001 30.0319  38
  -1  -1   4 46237.8 1068.41  35
  -1  -1   4 44595.1 1050.72  33
  -1  -1   4 46444.0 1148.33  34
  -1  -1   4 46563.1 1134.43  31
   1   1  -4 46448.0 1152.18  30
  -1  -1   3 58719.3 1346.46  35
  -1  -1   3 59127.1 1373.99  34
  -1  -1   3 57276.4 1373.00  31
   1   1  -3 61982.2 1368.67  32
  -1  -1   3 56477.8 1327.56  33
   1   1  -3 60818.9 1403.38  30
  -1  -1   2 62750.3 1437.90  33
  -1  -1   2 63200.2 1430.17  34
   1   1  -2 65662.2 1436.25  32
  -1  -1   2 63799.5 1455.22  35
  -1  -1   1 1944.07 77.0521  34
   1   1  -1 1922.03 92.3260  32
  -1  -1   1 1774.91 99.9701  31
  -1  -1   0 10490.3 313.619  35
  -1  -1   0 10359.5 299.413  33
  -1  -1  -1 1068.06 83.2565  35
  -1  -1  -1 1160.95 80.7629  33
  -1  -1  -2 25.0909 39.7991  35
  -1  -1  -2 24.5123 38.8000  33
  -1  -1  -3 2496.25 112.676  33
   1   1   3 2285.16 109.970  38
   1   1   4 241996. 5006.66  31
  -1  -1  -4 227641. 4895.26  33
   1   1   4 221635. 4897.74  38
   1   1   4 241655. 5128.12  34
   1   1   5 39903.8 1051.52  31
   1   1   5 41230.1 1200.62  34
  -1  -1  -5 42605.1 1032.13  36
   1   1   6 2495.07 241.264  34
   1   1   6 2066.26 153.804  31
  -1  -1  -6 2284.07 156.236  36
  -1  -1  -7 83674.1 1977.81  12
  -1  -1  -7 89381.1 2010.96  26
  -1  -1  -7 83425.5 2016.43   6
  -1  -1  -7 82645.7 1976.17  23
  -1  -1  -7 88807.8 2016.11  36
   1   1   7 81813.7 2245.79  34
  -1  -1  -7 81436.2 1982.66  27
  -1  -1  -7 85775.8 1964.31  29
  -1  -1  -7 89543.5 2004.97  24
   1   1   7 80420.1 2016.68  31
  -1  -1  -7 83458.3 1980.01   8
  -1  -1  -7 85863.3 2005.57  13
  -1  -1  -7 81867.0 1970.65  20
  -1  -1  -8 5946.03 280.084  23
  -1  -1  -8 6778.82 267.901  18
  -1  -1  -8 6164.57 303.573  26
  -1  -1  -8 6016.19 283.137  12
  -1  -1  -8 6254.11 297.503  13
  -1  -1  -8 6320.58 294.226  27
  -1  -1  -8 6522.05 289.593   8
  -1  -1  -8 6566.62 278.409  29
  -1  -1  -8 6719.85 317.389  36
   1   1   8 5763.08 438.281  34
  -1  -1  -8 6647.62 302.042  24
  -1  -1  -8 5902.25 277.964  20
  -1  -1  -9 2646.85 184.095  20
   1   1   9 2689.89 305.595  34
  -1  -1  -9 2448.67 202.334  36
  -1  -1  -9 2686.53 191.294  27
  -1  -1  -9 2850.74 203.361  11
  -1  -1  -9 2647.74 194.309  26
  -1  -1  -9 2625.78 176.043  29
  -1  -1  -9 2807.38 197.176  13
  -1  -1  -9 2692.51 187.980  12
  -1  -1  -9 2857.33 190.934  23
  -1  -1 -10 23600.8 728.712  11
  -1  -1 -10 21749.1 709.564  13
  -1  -1 -10 20884.9 689.260  12
  -1  -1 -10 23530.8 731.813  26
  -1  -1 -10 21850.1 673.307  29
  -1  -1 -10 21664.8 688.984  20
  -1  -1 -10 21288.9 684.848  23
  -1  -1 -10 22682.2 702.652  27
  -1  -1 -10 23064.0 743.506  36
   1   1  10 21164.5 971.020  34
  -1  -1 -11 1448.53 144.199  27
   1   1  11 1309.23 232.402  34
  -1  -1 -11 1394.92 137.784  29
  -1  -1 -11 1302.59 145.882  13
  -1  -1 -11 1184.66 156.897  36
  -1  -1 -11 1260.75 140.785  12
  -1  -1 -11 1117.51 129.782  20
  -1  -1 -11 1246.97 138.099  23
  -1  -1 -11 1514.27 163.118  11
  -1  -1 -11 1293.50 140.571   9
  -1  -1 -12 1117.93 114.827  29
  -1  -1 -12 1393.07 135.840  23
  -1  -1 -12 1321.05 150.231  36
  -1  -1 -12 1140.85 130.915   9
  -1  -1 -12 1293.33 142.784  11
  -1  -1 -12 1243.62 135.741  20
  -1  -1 -12 1382.23 145.731  12
  -1  -1 -12 1218.27 126.813  27
  -1  -1 -13 19589.8 588.203  23
  -1  -1 -13 20566.2 567.066  29
  -1  -1 -13 20067.5 626.101  11
  -1  -1 -13 19511.4 590.530  27
  -1  -1 -13 18958.4 594.897   9
  -1  -1 -13 19290.9 591.335  20
  -1  -1 -13 18768.0 601.641  12
  -1  -1 -14 7918.03 283.421   9
  -1  -1 -14 8047.13 308.810  11
  -1  -1 -14 7557.83 278.111  20
  -1  -1 -14 7530.45 291.965  12
  -1  -1 -14 7170.62 266.303  23
  -1  -1 -15 736.439 66.9416  12
  -1  -1 -15 833.125 75.5219  11
  -1  -1 -15 700.895 57.6418  20
   1   2 -17 1091.95 70.7032  20
   1   2 -17 1332.12 87.1295   9
   1   2 -17 1294.04 87.0573  11
   1   2 -17 1178.30 74.0566  12
   1   2 -16 3409.49 171.862  12
   1   2 -16 3436.53 185.713  11
   1   2 -16 3193.84 168.218  20
   1   2 -15 144.245 70.0179  11
   1   2 -15 120.747 66.4436  20
   1   2 -15 60.2291 55.8564  12
  -1  -2  15 98.1317 64.1763   3
   1   2 -14 1526.62 152.156  12
   1   2 -14 1643.63 174.766  26
  -1  -2  14 1549.45 163.407   3
   1   2 -14 1572.49 150.873  20
  -1  -2  13 2062.24 299.212  34
   1   2 -13 1918.10 259.550  39
   1   2 -13 2061.50 181.888   6
   1   2 -13 2176.71 200.452  26
   1   2 -13 2342.41 163.135  23
   1   2 -13 1877.59 169.844  20
  -1  -2  13 2178.22 207.360   3
  -1  -2  12 7808.59 558.522  34
   1   2 -12 7533.13 502.080  39
   1   2 -12 7409.42 309.681  23
   1   2 -12 8414.80 379.488   6
  -1  -2  12 6869.04 383.981   3
   1   2 -11 2575.52 203.492   6
   1   2 -11 2460.47 203.519  26
   1   2 -11 2430.40 215.447  36
  -1  -2  11 2328.67 300.878  34
  -1  -2  11 2357.80 253.853  31
   1   2 -11 2383.50 281.874  39
   1   2 -11 2483.13 168.963  23
  -1  -2  11 2696.42 219.192   3
   1   2 -10 5042.51 246.569  23
   1   2 -10 5276.09 283.621   6
   1   2 -10 5752.44 399.922  39
   1   2 -10 5517.99 293.126  26
   1   2 -10 5679.93 298.697  36
  -1  -2  10 5307.18 366.799  31
  -1  -2  10 5525.04 426.545  34
   1   2  -9 1302.95 135.921   6
   1   2  -9 1414.72 196.085  39
  -1  -2   9 1322.35 192.377  31
  -1  -2   9 1242.34 209.271  34
   1   2  -9 1594.05 180.828  30
   1   2  -9 1448.91 143.662  36
   1   2  -9 1117.85 121.240  26
   1   2  -8 98589.0 2368.78  36
  -1  -2   8 103688. 2609.02  34
  -1  -2   8 100909. 2537.97  31
   1   2  -8 100917. 2500.48  30
  -1  -2   7 30596.3 981.944  34
   1   2  -7 32530.9 770.874  38
   1   2  -7 32493.2 833.942  36
   1   2  -7 31616.4 967.709  39
   1   2  -7 30997.6 944.829  30
  -1  -2   7 30902.4 966.257  31
  -1  -2   7 30410.4 755.669  33
   1   2  -6 9481.66 407.279  39
  -1  -2   6 8839.82 398.285  34
  -1  -2   6 9523.19 403.501  31
   1   2  -6 9370.85 303.124  38
   1   2  -6 8705.73 308.491  36
  -1  -2   6 8549.34 293.573  33
   1   2  -6 9162.72 402.575  30
  -1  -2   5 1166.99 100.347  33
  -1  -2   5 1418.61 152.076  31
  -1  -2   5 1210.06 136.562  34
   1   2  -5 1265.63 101.736  38
   1   2  -5 1054.33 134.256  30
  -1  -2   4 743894. 15631.5  33
   1   2  -4 695262. 15619.0  38
  -1  -2   4 734035. 15653.9  34
   1   2  -4 759831. 15695.8  32
  -1  -2   4 741805. 15706.6  31
   1   2  -3 999999. 20300.5  32
  -1  -2   3 963416. 20275.4  33
   1   2  -3 976654. 20274.1  38
  -1  -2   2 20226.4 577.493  35
   1   2  -2 21173.0 569.175  32
  -1  -2   2 19645.4 564.482  33
  -1  -2   2 20564.6 571.352  31
  -1  -2   2 20460.9 489.570  34
   1   2  -2 20564.6 564.599  38
  -1  -2   1 92302.6 2041.89  31
  -1  -2   1 96009.3 2085.66  35
   1   2  -1 90735.9 2061.73  32
   1   2   0 36846.2 928.695  38
  -1  -2   0 38472.7 932.947  33
   1   2   0 37171.4 950.447  32
   1   2   1 92124.6 2042.51  34
  -1  -2  -1 92785.3 2082.52  33
   1   2   1 89538.2 2078.49  38
  -1  -2  -2 5022.19 206.974  33
   1   2   2 4638.53 200.596  38
   1   2   2 4292.43 205.554  34
  -1  -2  -3 9056.17 302.098  33
   1   2   3 8899.06 351.273  34
   1   2   3 8622.08 300.761  38
   1   2   4 1484.12 155.529  34
  -1  -2  -4 1500.15 102.634  33
   1   2   4 1556.44 108.002  38
   1   2   4 1395.64 99.5612  31
  -1  -2  -4 1554.96 117.427  36
   1   2   5 34446.7 1021.81  34
  -1  -2  -5 34961.0 875.778  36
   1   2   6-38.4023 80.5466  34
  -1  -2  -6-37.4353 49.2259  12
  -1  -2  -6 33.1279 49.2347  29
  -1  -2  -6 158.586 56.6875  27
  -1  -2  -6 30.6220 50.8133  13
  -1  -2  -6 26.0551 45.9091   8
  -1  -2  -6 11.0702 60.6998  36
  -1  -2  -7 28684.3 820.479  36
  -1  -2  -7 28750.2 803.201  11
  -1  -2  -7 28578.2 761.012  17
  -1  -2  -7 26607.8 767.969  20
   1   2   7 28280.1 1005.52  34
  -1  -2  -7 29330.5 801.900  24
  -1  -2  -7 29861.2 816.567  13
  -1  -2  -7 26410.3 780.311  12
  -1  -2  -7 27433.6 778.098  29
  -1  -2  -7 27243.8 781.928  23
  -1  -2  -7 29321.7 800.840   8
  -1  -2  -7 27852.7 794.990  27
  -1  -2  -7 29321.9 804.225  26
  -1  -2  -8 2278.30 176.579  13
  -1  -2  -8 2162.12 163.920  12
  -1  -2  -8 2360.10 165.821  20
  -1  -2  -8 2281.14 190.152  36
  -1  -2  -8 2202.02 165.859   8
  -1  -2  -8 2193.58 171.490  27
  -1  -2  -8 2313.43 173.869   9
  -1  -2  -8 2278.09 166.664  29
  -1  -2  -8 2254.52 174.098  11
   1   2   8 2063.76 256.885  34
  -1  -2  -8 2196.54 165.952  23
  -1  -2  -9 45170.0 1215.34   9
  -1  -2  -9 45775.6 1203.47  23
  -1  -2  -9 48106.4 1266.79  36
  -1  -2  -9 45170.0 1222.79  27
  -1  -2  -9 46628.2 1212.88  12
  -1  -2  -9 46465.8 1237.14  13
  -1  -2  -9 44641.1 1189.63  20
  -1  -2  -9 47153.3 1205.80  29
  -1  -2  -9 46937.8 1235.06  11
   1   2   9 43263.0 1514.64  34
  -1  -2  -9 43770.4 1181.40  25
  -1  -2 -10 21966.9 708.235   9
  -1  -2 -10 21952.8 688.077  20
  -1  -2 -10 22983.4 733.218  13
  -1  -2 -10 23284.3 700.641  29
  -1  -2 -10 21401.5 675.742  25
  -1  -2 -10 22980.5 749.668  36
  -1  -2 -10 22586.3 723.468  27
  -1  -2 -10 22898.2 711.778  12
   1   2  10 23039.2 1001.22  34
  -1  -2 -10 22534.8 701.739  23
  -1  -2 -10 23262.6 731.461  11
  -1  -2 -11 48.6950 67.6645  29
  -1  -2 -11 80.7491 62.9509  23
  -1  -2 -11 79.3849 81.3617  11
   1   2  11 84.0919 110.116  34
  -1  -2 -11 33.7544 62.0639  27
  -1  -2 -11 60.9195 57.1544  20
  -1  -2 -11 12.8022 52.6262  25
  -1  -2 -11 61.9955 70.0633  12
  -1  -2 -11 8.71610 59.4318   9
  -1  -2 -11-53.4625 66.6988  36
  -1  -2 -12 2274.72 159.204  20
  -1  -2 -12 2333.94 173.450   9
  -1  -2 -12 2591.22 195.426  36
  -1  -2 -12 2745.28 185.500  12
  -1  -2 -12 2648.78 174.620  29
  -1  -2 -12 2577.64 193.591  11
  -1  -2 -12 2427.23 170.684  23
  -1  -2 -12 2492.79 181.231  27
  -1  -2 -13 178.237 55.9101  12
  -1  -2 -13 196.060 56.3881   9
  -1  -2 -13 180.947 50.5621  20
  -1  -2 -13 212.525 53.1641  29
  -1  -2 -13 246.437 69.6004  11
  -1  -2 -13 243.027 59.9903  23
  -1  -2 -14 1656.44 97.6921  23
  -1  -2 -14 1708.04 120.864  11
  -1  -2 -14 1630.46 109.202  12
  -1  -2 -14 1600.05 94.7858  20
  -1  -2 -15 530.961 50.4614  11
   1   3 -17 105.156 35.1842   9
   1   3 -17 131.080 33.4585  12
   1   3 -17 116.750 32.6524  20
   1   3 -17 134.597 38.7802  11
   1   3 -16 1225.49 104.389  20
   1   3 -16 1071.11 95.7791  12
  -1  -3  16 1211.33 113.012   3
   1   3 -16 1182.72 110.059  11
   1   3 -15 5853.35 278.099  20
   1   3 -15 6086.03 301.980  26
  -1  -3  15 6416.66 320.001   3
   1   3 -15 5867.24 275.919  12
   1   3 -14 1894.56 172.419   6
   1   3 -14 1879.42 170.568  20
   1   3 -14 2181.53 188.686  26
   1   3 -14 2057.94 139.702  23
  -1  -3  14 2113.66 203.551   3
   1   3 -13 10153.7 384.503  23
  -1  -3  13 10474.6 643.338  34
   1   3 -13 10199.1 614.693  39
   1   3 -13 10308.5 452.221  26
   1   3 -13 9375.94 426.047   6
  -1  -3  13 11323.0 496.138   3
  -1  -3  12 1907.19 214.530   3
   1   3 -12 1384.75 161.538  26
   1   3 -12 1773.35 261.732  39
  -1  -3  12 1883.90 271.967  34
  -1  -3  12 1364.94 211.937  31
   1   3 -12 1974.30 187.924   6
   1   3 -12 1597.42 139.098  23
   1   3 -11 853.739 129.843  26
   1   3 -11 611.277 162.530  39
  -1  -3  11 771.244 111.012   4
   1   3 -11 836.407 127.465   6
  -1  -3  11 721.104 165.724  31
  -1  -3  11 573.376 170.516  34
   1   3 -11 691.398 100.672  23
   1   3 -10 849.208 123.839  26
   1   3 -10 833.802 174.759  39
  -1  -3  10 756.602 105.793   4
  -1  -3  10 646.044 159.178  34
   1   3 -10 746.269 118.292   6
  -1  -3  10 802.124 172.363  31
   1   3  -9 6089.89 302.225   6
   1   3  -9 6133.39 368.658  30
   1   3  -9 6974.27 318.970  26
  -1  -3   9 7072.44 437.730  34
   1   3  -9 6876.19 429.811  39
  -1  -3   9 6799.02 424.796  31
  -1  -3   9 6801.35 310.414   4
   1   3  -8 13193.9 587.054  39
   1   3  -8 12491.8 556.239  30
   1   3  -8 14593.4 507.086   5
  -1  -3   8 13118.5 591.328  34
  -1  -3   8 12665.0 584.773  31
   1   3  -7 510.075 75.9489  38
  -1  -3   7 428.167 131.497  31
   1   3  -7 571.552 130.668  39
  -1  -3   7 610.662 123.048  34
  -1  -3   7 533.825 77.5909  33
   1   3  -7 552.877 117.956  30
  -1  -3   6 13495.4 495.902  34
  -1  -3   6 12738.3 440.972  33
   1   3  -6 13321.5 448.353  38
   1   3  -6 13522.4 539.255  30
  -1  -3   6 12786.4 534.753  31
   1   3  -5 45360.4 1129.36  38
   1   3  -5 43612.9 1197.83  32
  -1  -3   5 43253.9 1120.36  33
  -1  -3   5 43382.3 1132.59  34
  -1  -3   5 42295.5 1198.91  31
  -1  -3   4 132035. 2977.65  33
  -1  -3   4 125773. 2902.14  34
  -1  -3   4 132870. 3018.30  31
   1   3  -4 131736. 3019.34  32
   1   3  -4 132913. 2971.01  38
   1   3  -3 49596.1 1207.07  38
  -1  -3   3 46744.2 1199.68  33
  -1  -3   3 49720.4 1216.77  31
   1   3  -3 46418.4 1211.85  32
  -1  -3   3 45736.0 1077.16  34
   1   3  -2 10573.9 403.618  32
  -1  -3   2 10244.3 374.455  31
  -1  -3   2 11343.5 410.172  33
   1   3  -2 11002.6 394.608  38
   1   3  -1 24636.8 712.171  38
  -1  -3   1 25682.5 676.207  31
  -1  -3   1 25235.9 711.510  33
  -1  -3   0 21774.0 647.410  33
   1   3   0 21848.2 679.686  32
   1   3   0 22274.7 650.442  38
   1   3   1 8417.78 255.880  34
  -1  -3  -1 8956.27 344.774  33
   1   3   1 9188.87 347.878  38
   1   3   1 8689.16 384.464  32
   1   3   2 125702. 2832.42  34
  -1  -3  -2 127844. 2889.29  33
   1   3   2 126939. 2893.67  38
   1   3   3 5919.37 272.748  38
   1   3   3 5511.30 269.134  34
   1   3   4 12054.7 416.164  38
   1   3   4 11511.7 458.516  34
  -1  -3  -4 11718.6 402.621  33
  -1  -3  -4 11334.5 392.481  36
  -1  -3  -5 3402.94 182.600  23
  -1  -3  -5 3295.62 194.088  36
   1   3   5 3361.75 255.947  34
  -1  -3  -5 3255.28 178.889  29
  -1  -3  -5 3442.32 187.863   8
  -1  -3  -5 3193.95 183.825  27
  -1  -3  -6 4840.81 232.116  24
   1   3   6 4698.16 329.922  34
  -1  -3  -6 4918.15 244.665  11
  -1  -3  -6 5180.70 249.805   8
  -1  -3  -6 5147.65 252.696  13
  -1  -3  -6 4914.42 240.419  23
  -1  -3  -6 4682.28 237.506   9
  -1  -3  -6 4658.62 235.351  12
  -1  -3  -6 4861.28 257.188  36
  -1  -3  -6 4900.86 237.756  29
  -1  -3  -6 4745.04 225.058  20
  -1  -3  -6 4859.30 242.808  27
  -1  -3  -6 4654.20 229.350  25
  -1  -3  -7 134.545 75.6737  36
  -1  -3  -7 138.221 69.6740   9
  -1  -3  -7 217.601 73.3698  29
  -1  -3  -7 258.842 74.8560  12
   1   3   7 151.600 88.6552  34
  -1  -3  -7 53.4397 45.3783  20
  -1  -3  -7 136.272 50.8701  25
  -1  -3  -7 138.486 66.0665   8
  -1  -3  -7 222.838 66.0490  17
  -1  -3  -7 249.406 77.0762  13
  -1  -3  -7 260.845 71.9871  23
  -1  -3  -7 137.317 61.1828  27
  -1  -3  -7 61.0644 64.1638  11
  -1  -3  -8 152.109 68.2192   9
  -1  -3  -8 229.020 71.2872  25
  -1  -3  -8 229.882 65.6378  20
  -1  -3  -8 300.673 91.1414  13
  -1  -3  -8 246.595 78.6252  29
  -1  -3  -8 268.330 83.5269  27
  -1  -3  -8 194.428 60.3909  17
  -1  -3  -8 132.677 81.1479  36
  -1  -3  -8 227.187 70.5097  23
  -1  -3  -8 235.733 73.4542  12
   1   3   8 109.151 85.7816  34
  -1  -3  -8 161.556 67.4286  11
  -1  -3  -9 877.773 134.254  36
  -1  -3  -9 900.674 99.9957  17
  -1  -3  -9 858.499 122.536  29
  -1  -3  -9 888.384 107.509  20
  -1  -3  -9 393.277 93.0408  27
  -1  -3  -9 674.047 109.493   9
  -1  -3  -9 752.525 115.570  11
  -1  -3  -9 886.983 110.124  25
  -1  -3  -9 562.350 104.651  12
  -1  -3  -9 781.781 110.440  23
   1   3   9 907.390 194.267  34
  -1  -3 -10 2278.34 200.179  36
  -1  -3 -10 2192.90 161.009  20
  -1  -3 -10 2061.69 169.050  23
  -1  -3 -10 2096.64 158.564  25
  -1  -3 -10 2343.13 183.647  29
   1   3  10 2118.07 266.447  34
  -1  -3 -10 2391.07 184.417  12
  -1  -3 -10 2351.48 189.821  27
  -1  -3 -10 2277.26 183.650   9
  -1  -3 -10 2501.22 201.069  11
  -1  -3 -11 5994.53 290.616  12
  -1  -3 -11 5867.16 303.252  11
  -1  -3 -11 6071.68 301.701  27
  -1  -3 -11 5938.52 267.181  20
  -1  -3 -11 5918.40 291.078   9
  -1  -3 -11 6250.61 296.722  29
  -1  -3 -11 6691.28 326.121  36
  -1  -3 -11 6193.83 290.755  23
  -1  -3 -12 5612.02 271.065  36
  -1  -3 -12 4996.73 236.101  23
  -1  -3 -12 5262.36 248.502   9
  -1  -3 -12 4685.67 215.575  20
  -1  -3 -12 4984.41 243.002  12
  -1  -3 -12 4871.80 255.524  11
  -1  -3 -12 5481.48 246.923  29
  -1  -3 -13 2619.89 140.661  23
  -1  -3 -13 2742.91 151.301  12
  -1  -3 -13 2924.38 152.543  29
  -1  -3 -13 2676.28 144.289   9
  -1  -3 -13 2918.11 168.562  11
  -1  -3 -13 2441.55 122.827  20
  -1  -3 -14 1230.31 87.5658  11
  -1  -3 -14 1131.66 74.5909  12
   1   4 -17 8581.99 266.340   9
   1   4 -17 8538.46 259.069  12
   1   4 -17 8352.58 265.502  11
   1   4 -17 8330.83 260.274  20
   1   4 -16 2735.83 158.290  20
  -1  -4  16 2874.81 176.802   3
   1   4 -16 2594.40 158.548  11
   1   4 -16 2646.41 153.221  12
   1   4 -15 2651.39 184.561  26
   1   4 -15 2300.03 166.265  12
  -1  -4  15 2490.42 201.125   3
   1   4 -15 2309.24 168.362  20
   1   4 -14 1834.78 163.728   6
   1   4 -14 1871.76 175.037  26
   1   4 -14 1990.71 137.034  23
  -1  -4  14 2111.51 207.866   3
  -1  -4  13 7121.49 404.539   3
   1   4 -13 6318.96 332.037   6
  -1  -4  13 6546.60 482.707  34
  -1  -4  13 5637.66 449.510  31
   1   4 -13 6466.75 345.553  26
   1   4 -13 6428.25 291.633  23
   1   4 -13 6757.72 493.493  39
   1   4 -12 3192.80 340.863  39
   1   4 -12 3359.84 237.209   6
   1   4 -12 3156.99 202.804  23
  -1  -4  12 3399.74 340.053  34
  -1  -4  12 2874.74 325.955  31
   1   4 -12 3246.79 240.584  26
  -1  -4  12 2996.76 217.927   4
   1   4 -11 501.435 160.735  39
   1   4 -11 314.511 95.5656  26
  -1  -4  11 478.456 156.839  31
  -1  -4  11 373.543 98.4286   4
   1   4 -11 391.510 95.2619   6
  -1  -4  11 283.539 126.129  34
   1   4 -10 646.342 120.684   6
   1   4 -10 614.400 105.647  26
  -1  -4  10 655.849 114.670   4
  -1  -4  10 487.050 148.805  31
   1   4 -10 686.164 162.942  39
  -1  -4  10 503.078 146.578  34
  -1  -4   9 9173.96 531.896  31
   1   4  -9 8941.83 480.223  30
   1   4  -9 9873.47 433.613   5
   1   4  -9 9239.06 388.277  26
  -1  -4   9 9386.47 498.441  34
  -1  -4   9 8888.66 393.565   4
   1   4  -9 8556.94 380.813   6
   1   4  -9 9755.04 528.315  39
   1   4  -8 72880.2 1946.58  39
  -1  -4   8 70073.4 1874.08  34
   1   4  -8 67947.2 1728.81   6
   1   4  -8 70991.0 1784.13   5
  -1  -4   8 73439.0 1759.03  33
  -1  -4   8 70722.2 1961.45  31
   1   4  -8 73091.5 1765.58  38
  -1  -4   8 69141.8 1741.48   4
   1   4  -8 69225.6 1919.61  30
  -1  -4   7 50198.5 1388.08  34
   1   4  -7 51818.7 1234.20  40
  -1  -4   7 51891.6 1355.86  33
  -1  -4   7 52999.8 1504.48  31
   1   4  -7 50682.2 1482.45  30
   1   4  -7 49198.9 1444.12  39
   1   4  -7 52168.4 1358.33  38
   1   4  -6 95438.3 2351.60  32
  -1  -4   6 93229.5 2350.57  31
  -1  -4   6 91992.8 2204.40  34
   1   4  -6 95919.0 2241.83  38
  -1  -4   6 88717.1 2093.88  37
  -1  -4   6 93131.5 2238.78  33
   1   4  -5 59449.5 1607.84  32
   1   4  -5 63368.5 1556.78  38
  -1  -4   5 59936.0 1447.01  34
  -1  -4   5 61812.7 1603.18  31
  -1  -4   5 58041.8 1544.44  33
  -1  -4   5 58864.6 1411.18  37
   1   4  -4 170.301 87.6732  38
  -1  -4   4 143.697 84.5636  33
  -1  -4   4 152.261 81.3896  31
  -1  -4   4 227.420 57.1710  37
   1   4  -4 138.008 83.5819  32
  -1  -4   4 191.001 40.2552  34
  -1  -4   3 2081.03 182.819  31
   1   4  -3 2374.63 203.717  32
  -1  -4   3 2324.36 138.642  37
   1   4  -3 2797.64 210.904  38
  -1  -4   3 2502.77 205.806  33
  -1  -4   2 980.365 137.430  33
  -1  -4   2 976.451 127.256  31
   1   4  -2 1096.82 137.847  38
   1   4  -2 827.835 133.733  32
  -1  -4   2 1047.80 96.9195  37
   1   4  -1 2020.49 198.486  32
  -1  -4   1 2229.93 190.144  33
   1   4  -1 2239.98 195.756  38
  -1  -4   1 2386.40 166.192  31
  -1  -4   1 2353.33 138.953  37
  -1  -4   0 5347.00 298.969  33
  -1  -4   0 5858.59 229.559  37
   1   4   0 4946.29 313.537  32
   1   4   0 5139.88 289.217  38
   1   4   1 31712.3 935.704  38
  -1  -4  -1 33156.9 820.992  37
   1   4   1 30068.8 980.831  32
  -1  -4  -1 31057.6 933.132  33
  -1  -4  -2 38438.3 1073.89  33
  -1  -4  -2 39872.9 964.696  37
   1   4   2 37774.9 933.886  34
   1   4   2 37439.2 1175.16  32
   1   4   2 39344.4 1090.98  38
   1   4   3 26494.1 811.868  38
   1   4   3 24571.8 919.451  32
  -1  -4  -3 26225.7 796.448  33
   1   4   3 27039.3 739.242  34
   1   4   3 25877.7 695.509  40
  -1  -4  -4-33.7466 47.6781  23
  -1  -4  -4-73.0513 52.0786   8
   1   4   4 123.824 123.972  32
  -1  -4  -4-46.4930 56.9111  33
  -1  -4  -4-20.8884 48.7871  29
  -1  -4  -4-79.5320 51.6874  27
  -1  -4  -4 39.1841 46.4099   9
  -1  -4  -4-64.0257 45.5731  12
  -1  -4  -4 86.8603 62.2257  11
   1   4   4 9.67555 54.5877  38
   1   4   4 27.4374 66.2791  34
  -1  -4  -5 1196.39 103.973  20
  -1  -4  -5 1403.87 117.052  19
  -1  -4  -5 1085.64 112.676  23
   1   4   5 1453.76 235.381  32
  -1  -4  -5 1434.65 123.042  12
  -1  -4  -5 1149.07 125.224  36
  -1  -4  -5 1151.35 115.260  25
  -1  -4  -5 1442.32 134.144  27
  -1  -4  -5 1334.95 124.917  13
   1   4   5 1270.20 152.268  34
  -1  -4  -5 1265.56 120.136   8
  -1  -4  -5 1406.41 121.860  29
  -1  -4  -5 1349.82 129.198  11
  -1  -4  -5 1423.10 130.736   9
  -1  -4  -6 519.389 92.1114   9
  -1  -4  -6 542.090 90.5724  27
  -1  -4  -6 551.068 101.216  11
   1   4   6 703.778 132.575  34
  -1  -4  -6 885.917 125.663  36
  -1  -4  -6 743.865 99.4982  17
  -1  -4  -6 692.573 85.5337  20
  -1  -4  -6 568.250 90.0962  23
  -1  -4  -6 692.847 106.503  13
  -1  -4  -6 604.026 91.8798  25
  -1  -4  -6 580.957 94.8644  12
  -1  -4  -6 578.546 88.8913  29
  -1  -4  -7 4781.01 250.729  17
  -1  -4  -7 4410.60 240.748  25
   1   4   7 4179.48 422.757  32
  -1  -4  -7 4980.85 262.182  29
  -1  -4  -7 4555.64 247.827  23
  -1  -4  -7 4481.68 225.117  20
  -1  -4  -7 4402.74 251.328   9
  -1  -4  -7 4557.98 248.974  12
  -1  -4  -7 4735.70 264.729  27
  -1  -4  -7 4505.57 260.793  11
  -1  -4  -7 4983.06 282.157  36
   1   4   8 2988.11 353.345  32
  -1  -4  -8 2309.50 194.371  11
  -1  -4  -8 2970.31 209.643   9
  -1  -4  -8 2801.86 189.323  25
  -1  -4  -8 2637.86 199.978  29
  -1  -4  -8 2785.37 212.288  27
  -1  -4  -8 2496.06 178.988  17
  -1  -4  -8 2370.84 201.825  36
  -1  -4  -8 2963.24 201.818  12
  -1  -4  -8 2936.77 180.653  20
  -1  -4  -8 2728.14 199.714  23
  -1  -4  -9 8566.50 344.995  17
  -1  -4  -9 8012.72 375.193  27
  -1  -4  -9 8361.27 349.036  25
  -1  -4  -9 8570.47 336.595  20
  -1  -4  -9 9557.88 391.553  29
  -1  -4  -9 8546.87 374.648   9
  -1  -4  -9 8536.11 368.048  12
  -1  -4  -9 8600.15 371.356  23
  -1  -4  -9 8979.83 403.998  36
   1   4   9 8267.58 608.520  32
  -1  -4  -9 8963.01 392.188  11
  -1  -4 -10 2324.63 152.647  20
  -1  -4 -10 2478.23 190.326  29
  -1  -4 -10 2355.44 181.311   9
  -1  -4 -10 2555.34 182.688  23
  -1  -4 -10 2590.64 183.922  12
  -1  -4 -10 2375.51 154.417  17
  -1  -4 -10 2348.14 190.814  36
  -1  -4 -10 2659.42 199.748  11
  -1  -4 -11 2366.42 171.185  29
  -1  -4 -11 2362.18 165.226   9
  -1  -4 -11 2166.49 173.390  36
  -1  -4 -11 2357.08 138.618  20
  -1  -4 -11 1924.37 151.590  23
  -1  -4 -11 2226.21 173.091  11
  -1  -4 -11 1971.83 151.989  12
  -1  -4 -12 1440.67 120.084  29
  -1  -4 -12 1239.89 113.973  36
  -1  -4 -12 1450.00 112.790  12
  -1  -4 -12 1491.17 124.775  11
  -1  -4 -12 1427.05 109.738  23
  -1  -4 -12 1449.83 110.036   9
  -1  -4 -13 57.5304 32.2653  12
  -1  -4 -13 6.25456 35.4325  11
   1   5 -17 1211.81 76.5016  11
   1   5 -17 1336.05 76.6916  20
   1   5 -17 1206.86 74.5770  12
   1   5 -16 2467.11 142.421  12
   1   5 -16 2429.98 142.960  20
  -1  -5  16 2613.09 167.518   3
   1   5 -15 2657.20 178.189  20
  -1  -5  15 2963.38 211.553   3
   1   5 -15 2529.14 165.087   6
   1   5 -15 2904.32 184.842  26
  -1  -5  14 69.4234 89.6730   3
   1   5 -14-35.6083 48.0455  23
   1   5 -14 31.7246 66.5734   6
   1   5 -14 1.60877 61.3923  26
   1   5 -13 4310.02 268.355  26
  -1  -5  13 4575.81 263.640   4
   1   5 -13 4370.19 230.715  23
  -1  -5  13 4474.21 311.009   3
   1   5 -13 4306.46 266.334   6
   1   5 -13 3586.71 360.224  39
   1   5 -12 362.494 162.568  39
   1   5 -12 285.590 96.6925  26
  -1  -5  12 204.662 143.251  31
   1   5 -12 287.518 101.577   6
  -1  -5  12 216.802 88.4266   4
  -1  -5  11 4542.22 290.417   4
  -1  -5  11 3743.73 374.092  31
   1   5 -11 4359.10 278.649  26
   1   5 -11 4251.38 277.342   6
   1   5 -11 3726.27 363.729  39
  -1  -5  10-2.97426 111.326  31
  -1  -5  10 79.5123 72.9280   4
   1   5 -10 17.6025 65.9742  26
  -1  -5  10 87.4014 96.7430  34
   1   5 -10-40.7751 119.416  39
   1   5 -10 121.150 81.5681   6
   1   5  -9 6568.25 329.044   6
  -1  -5   9 6571.08 464.850  31
  -1  -5   9 6487.40 382.207  34
   1   5  -9 6601.19 361.345   5
  -1  -5   9 6836.37 343.446   4
   1   5  -9 6290.19 429.458  30
   1   5  -8 153.074 61.5904  38
  -1  -5   8 8.30491 81.3454   4
   1   5  -8 49.1864 104.191  39
  -1  -5   8 55.9377 70.6047  33
   1   5  -8-58.0836 66.9832   6
   1   5  -8 204.517 94.5351   5
  -1  -5   8-68.4286 93.8037  31
   1   5  -8 63.5639 48.6225  40
  -1  -5   8 56.1906 57.5320  34
   1   5  -8 9.05239 84.9087  30
  -1  -5   7 2252.00 215.991  33
   1   5  -7 2167.12 212.669  38
  -1  -5   7 2352.39 263.383  31
  -1  -5   7 2733.79 198.067  34
   1   5  -7 2510.79 183.938   6
  -1  -5   7 2242.43 182.737   4
   1   5  -7 2386.99 203.403   5
   1   5  -7 2346.19 243.198  39
   1   5  -7 2326.18 156.615  40
   1   5  -7 2615.40 273.682  32
   1   5  -6 41873.2 1343.64  32
  -1  -5   6 43646.8 1160.63   4
  -1  -5   6 41919.5 1255.85  33
  -1  -5   6 44028.3 1328.51  31
   1   5  -6 42742.5 1178.92   5
   1   5  -6 43539.1 1110.20  40
   1   5  -6 44381.3 1272.97  38
  -1  -5   6 46699.5 1146.22  21
   1   5  -5 17234.5 705.621  32
  -1  -5   5 17335.9 658.276  33
  -1  -5   5 17686.4 684.500  31
   1   5  -5 17884.0 670.471  38
  -1  -5   5 17154.9 528.920  37
  -1  -5   4 18729.6 710.834  33
  -1  -5   4 19473.8 701.298  31
   1   5  -4 18774.4 729.471  32
   1   5  -4 19465.1 714.761  38
  -1  -5   4 19618.9 576.576  37
   1   5  -3 8655.83 449.180  32
   1   5  -3 8678.27 429.716  38
  -1  -5   3 8583.57 424.290  33
  -1  -5   3 8551.52 327.338  37
  -1  -5   3 9063.61 412.884  31
   1   5  -2 1680.50 203.933  32
  -1  -5   2 1641.18 194.161  33
  -1  -5   2 2020.86 170.855  31
  -1  -5   2 1845.27 137.287  37
   1   5  -2 1860.12 211.537  38
  -1  -5   1 18795.7 686.531  33
   1   5  -1 18222.4 681.985  38
   1   5  -1 17445.3 708.612  32
  -1  -5   1 18341.7 601.155  31
  -1  -5   1 19189.7 560.007  37
  -1  -5   0 6599.39 372.739  33
   1   5   0 6153.68 390.560  32
   1   5   0 5965.87 360.563  38
  -1  -5   0 6868.11 282.120  37
  -1  -5  -1 8916.43 438.393  33
   1   5   1 9054.96 500.485  32
   1   5   1 9107.95 450.818  38
  -1  -5  -1 9360.05 343.346  37
  -1  -5  -2 11996.1 514.326  33
  -1  -5  -2 11764.0 410.191   9
   1   5   2 12404.0 541.357  38
   1   5   2 10752.3 400.140  40
   1   5   2 10412.3 563.655  32
  -1  -5  -2 11919.3 398.044  12
  -1  -5  -2 12062.5 411.085  11
  -1  -5  -2 11874.5 405.175  23
  -1  -5  -3 743.958 91.3199   9
  -1  -5  -3 736.482 86.8418  29
  -1  -5  -3 784.085 94.8766  10
   1   5   3 704.869 121.930  38
  -1  -5  -3 793.961 91.7534  12
   1   5   3 685.926 171.942  32
  -1  -5  -3 785.561 88.9750  18
  -1  -5  -3 689.065 81.6702   8
  -1  -5  -3 787.329 96.4232  25
   1   5   3 713.370 88.3491  40
  -1  -5  -3 849.842 100.469  23
  -1  -5  -3 974.679 140.713  33
  -1  -5  -3 842.590 105.010  11
   1   5   4 10007.7 466.985  38
  -1  -5  -4 9505.58 364.359  12
  -1  -5  -4 9918.43 385.832   9
   1   5   4 10429.7 364.429  40
   1   5   4 8732.99 561.814  32
  -1  -5  -4 9912.89 382.650  27
  -1  -5  -4 9826.65 383.867  11
  -1  -5  -4 9958.15 376.012  25
  -1  -5  -4 10076.9 450.020  33
  -1  -5  -4 9493.92 372.115  23
  -1  -5  -4 10039.3 352.480  18
  -1  -5  -4 9000.48 360.606  10
  -1  -5  -4 9255.66 335.614  20
  -1  -5  -4 9602.38 365.113  29
  -1  -5  -5 17570.7 581.815  23
  -1  -5  -5 18877.4 592.581  17
  -1  -5  -5 17374.8 605.226  36
  -1  -5  -5 18722.0 598.491   9
   1   5   5 18280.8 868.332  32
  -1  -5  -5 18368.3 583.316  25
  -1  -5  -5 18439.3 542.676  20
  -1  -5  -5 17217.8 565.775  10
  -1  -5  -5 17835.2 594.932  11
  -1  -5  -5 18098.0 596.587  27
  -1  -5  -5 18097.4 578.473  29
  -1  -5  -5 18271.4 575.807  19
  -1  -5  -5 17778.9 573.583  12
  -1  -5  -6 17181.3 561.303  17
  -1  -5  -6 16126.1 556.602   9
  -1  -5  -6 16646.2 533.382  19
  -1  -5  -6 16598.7 569.153  11
  -1  -5  -6 16265.2 550.611  29
  -1  -5  -6 16206.6 503.270  20
  -1  -5  -6 15571.5 536.585  12
  -1  -5  -6 16503.1 583.946  36
  -1  -5  -6 15827.3 552.469  23
  -1  -5  -6 16241.8 568.827  27
  -1  -5  -6 15587.2 528.885  10
   1   5   6 14884.4 818.194  32
  -1  -5  -6 16209.6 542.828  25
  -1  -5  -7 1734.84 162.148   9
  -1  -5  -7 1466.88 121.112  20
  -1  -5  -7 1580.80 152.100  12
  -1  -5  -7 1710.27 163.983  23
  -1  -5  -7 1644.05 148.804  17
  -1  -5  -7 1766.88 151.299  25
   1   5   7 1636.15 275.634  32
  -1  -5  -7 1633.54 169.334  36
  -1  -5  -7 1632.83 158.847  11
  -1  -5  -7 1307.90 126.416  10
  -1  -5  -7 2003.45 172.314  29
  -1  -5  -8 3629.12 228.365  23
  -1  -5  -8 3732.42 194.101  20
  -1  -5  -8 3649.79 244.197  36
  -1  -5  -8 3766.80 231.021  29
  -1  -5  -8 3536.58 237.079  11
  -1  -5  -8 3789.94 234.146   9
   1   5   8 3261.83 373.165  32
  -1  -5  -8 3542.75 211.498  25
  -1  -5  -8 3698.69 221.979  17
  -1  -5  -8 3117.77 192.742  10
  -1  -5  -8 3586.72 222.269  12
  -1  -5  -9-48.8781 75.1245  11
  -1  -5  -9-29.0272 49.6803  17
  -1  -5  -9-38.9199 62.1896  36
  -1  -5  -9 71.0150 63.6985   9
  -1  -5  -9 15.1602 54.1411  12
  -1  -5  -9 83.2293 58.7378  23
  -1  -5  -9-11.5425 75.9992  29
  -1  -5 -10 1790.67 153.039  36
  -1  -5 -10 2109.83 137.830  17
  -1  -5 -10 2195.95 164.754  29
  -1  -5 -10 1918.43 146.777  12
  -1  -5 -10 1981.19 153.225   9
  -1  -5 -10 2139.28 170.164  11
  -1  -5 -10 1627.38 139.917  23
  -1  -5 -11 1142.57 101.919  12
  -1  -5 -11 995.560 104.792  36
  -1  -5 -11 1086.99 113.577  11
  -1  -5 -11 1128.64 108.080  29
  -1  -5 -12 185.263 38.7009  12
  -1  -5 -12 161.820 48.3420  29
  -1  -5 -12 276.369 55.2405  11
   1   6 -16 1390.07 98.2916  20
   1   6 -16 1436.60 99.9456  12
  -1  -6  16 1363.43 115.850   3
   1   6 -15 1133.11 103.082   6
   1   6 -15 1187.15 108.252  26
  -1  -6  15 994.360 126.198   3
   1   6 -15 1296.45 117.318  20
   1   6 -14 3276.97 168.959  23
   1   6 -14 3413.09 208.444   6
   1   6 -14 3413.77 207.247  26
  -1  -6  14 3304.37 248.595   3
  -1  -6  14 3331.82 196.336   4
   1   6 -13 763.036 118.439  26
  -1  -6  13 855.507 129.142   4
   1   6 -13 870.125 120.867   6
   1   6 -13 821.683 100.445  23
   1   6 -12 11004.8 457.924  26
   1   6 -12 11361.3 477.203   6
  -1  -6  12 11072.0 671.036  31
   1   6 -12 10999.7 642.418  39
  -1  -6  12 11822.2 486.979   4
   1   6 -11 10168.5 447.580   6
   1   6 -11 9495.37 421.789  26
  -1  -6  11 10338.7 468.730   4
  -1  -6  11 9580.16 624.475  31
   1   6 -11 9389.01 587.201  39
  -1  -6  10 1933.57 281.637  31
   1   6 -10 1907.33 187.070   6
   1   6 -10 1948.67 258.341  39
   1   6 -10 2098.02 225.934   5
  -1  -6  10 2245.23 208.824   4
   1   6 -10 2294.93 191.572  26
   1   6  -9 13096.6 663.741  39
   1   6  -9 12739.2 674.846  30
  -1  -6   9 12820.8 526.515   4
  -1  -6   9 12598.7 703.891  31
   1   6  -9 12637.6 511.149   6
   1   6  -9 12709.2 548.703   5
   1   6  -8 5026.70 256.366  40
  -1  -6   8 4631.29 399.961  31
   1   6  -8 4879.35 286.926   6
  -1  -6   8 4480.27 284.105   4
  -1  -6   8 5315.76 352.424  33
   1   6  -8 4471.69 385.841  30
  -1  -6   8 5197.03 260.781   2
   1   6  -8 4979.51 344.144  38
   1   6  -8 5143.11 323.644   5
  -1  -6   7 922.625 115.356   2
  -1  -6   7 1121.21 195.001  31
  -1  -6   7 946.265 134.561   4
   1   6  -7 934.024 170.844  39
   1   6  -7 917.227 111.953  40
   1   6  -7 1012.02 146.223   5
   1   6  -7 1062.90 141.350   6
  -1  -6   7 790.983 150.871  33
   1   6  -7 961.348 157.845  38
   1   6  -7 943.325 188.329  32
   1   6  -6 5411.94 374.670  38
   1   6  -6 5385.01 413.227  32
   1   6  -6 5594.74 278.632  40
  -1  -6   6 5323.26 278.053   2
  -1  -6   6 5550.13 393.017  31
  -1  -6   6 5396.38 296.007   4
   1   6  -6 5644.88 317.181   5
  -1  -6   6 6030.17 291.757  21
  -1  -6   6 5552.24 373.236  33
   1   6  -6 5340.61 289.107   6
  -1  -6   5 650.581 99.7562   2
  -1  -6   5 740.077 109.789   4
   1   6  -5 955.824 179.682  32
   1   6  -5 701.978 155.966  38
   1   6  -5 963.786 132.877   5
  -1  -6   5 575.089 146.105  33
   1   6  -5 875.603 115.801   6
   1   6  -5 623.371 100.175  40
  -1  -6   5 636.898 149.192  31
  -1  -6   5 651.086 104.585  21
   1   6  -4 3425.70 307.931  32
  -1  -6   4 3239.87 203.804  21
   1   6  -4 3116.04 208.350   6
  -1  -6   4 3130.97 205.813   4
  -1  -6   4 3485.00 296.032  33
  -1  -6   4 3265.52 207.681   2
   1   6  -4 3335.08 224.826   5
  -1  -6   4 3148.37 265.741  31
   1   6  -4 3565.91 217.881  40
   1   6  -4 3641.40 302.103  38
   1   6  -3 249.204 84.4949   5
  -1  -6   3 364.903 80.0902   4
   1   6  -3 379.809 90.1964  40
  -1  -6   3 463.784 134.618  33
  -1  -6   3 410.952 87.7266   2
   1   6  -3 434.055 134.860  38
  -1  -6   3 324.280 79.7812  11
  -1  -6   3 361.411 75.8943  21
  -1  -6   3 406.888 101.397  31
   1   6  -3 355.624 133.682  32
  -1  -6   2 13008.4 441.877  11
   1   6  -2 11466.4 599.590  32
  -1  -6   2 12621.5 513.300  31
  -1  -6   2 12302.2 457.084   2
  -1  -6   2 12770.7 597.742  33
   1   6  -2 12589.0 458.527  40
   1   6  -2 12989.4 604.457  38
  -1  -6   2 13366.7 463.860  21
   1   6  -1 207.149 110.749  38
  -1  -6   1 168.764 94.2832  33
   1   6  -1 186.914 75.0475  40
   1   6  -1 225.192 125.881  32
  -1  -6   1 134.481 64.2952  21
  -1  -6   1 328.991 67.6901  17
  -1  -6   1 317.106 83.2074   2
  -1  -6   1 245.239 67.4642  11
  -1  -6   1 261.269 70.9183  10
  -1  -6   0 1326.78 117.664  12
   1   6   0 1019.51 205.544  32
   1   6   0 1416.33 195.859  38
  -1  -6   0 1430.27 194.240  33
   1   6   0 1434.65 141.016  40
  -1  -6   0 1356.74 117.934  17
  -1  -6   0 1265.36 123.703  11
  -1  -6   0 1330.72 130.736   2
  -1  -6   0 1547.57 136.097  10
  -1  -6  -1 2391.63 169.335  10
   1   6   1 2199.83 238.287  38
  -1  -6  -1 2631.98 160.872  18
  -1  -6  -1 2506.57 180.968   2
   1   6   1 2214.11 172.927  40
  -1  -6  -1 2556.41 174.013  11
  -1  -6  -1 2493.05 247.635  33
   1   6   1 1971.83 258.517  32
  -1  -6  -1 2353.23 160.213  12
  -1  -6  -2 6065.87 287.813   2
  -1  -6  -2 5859.47 258.778  18
  -1  -6  -2 6022.19 379.921  33
   1   6   2 5549.24 282.188  40
  -1  -6  -2 6043.61 283.150  10
  -1  -6  -2 6206.25 261.404  29
   1   6   2 5682.26 446.653  32
  -1  -6  -2 6074.61 288.467  11
  -1  -6  -2 5866.73 269.781  12
   1   6   2 6077.22 401.553  38
  -1  -6  -3 37215.6 1003.36   2
  -1  -6  -3 38612.3 1027.67  11
   1   6   3 37194.9 1004.52  40
   1   6   3 34960.0 1326.34  32
  -1  -6  -3 36224.2 990.627  12
  -1  -6  -3 36946.1 976.950  29
   1   6   3 37770.3 1198.10  38
  -1  -6  -3 36403.4 1006.47  23
  -1  -6  -3 37608.8 971.321  18
  -1  -6  -3 36570.3 1002.77  10
  -1  -6  -3 37646.6 1175.45  33
  -1  -6  -3 36594.5 1016.34  17
   1   6   4 4424.16 419.137  32
  -1  -6  -4 5096.96 255.340  29
  -1  -6  -4 5329.54 277.008  17
  -1  -6  -4 5309.96 269.728  10
  -1  -6  -4 5417.48 284.641  11
  -1  -6  -4 5102.40 274.063  23
  -1  -6  -4 5031.98 284.088  36
  -1  -6  -4 4707.22 255.167  12
  -1  -6  -5 1793.55 168.275  17
  -1  -6  -5 1823.35 157.282  12
  -1  -6  -5 1810.65 167.022   9
  -1  -6  -5 1573.89 167.222  36
   1   6   5 1751.34 282.398  32
  -1  -6  -5 1636.83 146.172  29
  -1  -6  -5 1731.75 152.790  19
  -1  -6  -5 1533.30 151.839  23
  -1  -6  -5 1563.33 159.834  11
  -1  -6  -5 1597.82 148.316  10
  -1  -6  -6 2517.10 200.117  11
  -1  -6  -6 2546.37 186.689  29
   1   6   6 2454.93 336.413  32
  -1  -6  -6 2513.67 191.704   9
  -1  -6  -6 2155.16 190.251  36
  -1  -6  -6 2558.61 196.067  17
  -1  -6  -6 2398.17 173.589  19
  -1  -6  -6 2593.42 187.692  12
  -1  -6  -6 2181.65 170.514  10
  -1  -6  -6 2380.62 189.130  23
  -1  -6  -7 254.640 81.7407  29
  -1  -6  -7 111.470 73.9166   9
  -1  -6  -7 194.401 76.9911  17
   1   6   7-37.4900 140.651  32
  -1  -6  -7 103.996 52.3887  10
  -1  -6  -7 175.201 66.7378  23
  -1  -6  -7 127.888 65.2280  12
  -1  -6  -7 176.113 73.6822  36
  -1  -6  -7 184.679 85.1345  11
  -1  -6  -8 1764.61 157.866  17
  -1  -6  -8 1800.10 161.334  36
  -1  -6  -8 2026.28 157.609  12
  -1  -6  -8 1809.55 168.077  11
  -1  -6  -8 1555.79 147.384  23
  -1  -6  -8 1913.35 158.234  29
  -1  -6  -9 5289.21 244.518  12
  -1  -6  -9 5663.36 253.690  17
  -1  -6  -9 4684.94 250.512  36
  -1  -6  -9 5558.84 259.688  29
  -1  -6  -9 5161.61 265.295  11
  -1  -6 -10-5.17680 37.5920  17
  -1  -6 -10 24.8944 38.6408  12
  -1  -6 -10 55.5665 50.6901  29
  -1  -6 -10-11.3980 50.8188  11
  -1  -6 -11 6192.11 231.111  11
  -1  -6 -11 6178.80 224.503  29
   1   7 -16 356.980 42.6194  20
  -1  -7  16 324.707 53.4945   3
   1   7 -16 405.111 48.6680  12
  -1  -7  15 1010.06 115.306   3
   1   7 -15 1226.43 92.3284   6
   1   7 -15 1221.12 98.8406  20
   1   7 -15 1224.00 89.2378  26
   1   7 -14 3471.95 187.671  26
   1   7 -14 3527.98 198.966   6
  -1  -7  14 3996.15 248.166   3
  -1  -7  13 63.2638 88.8594   3
  -1  -7  13 105.131 78.0103   4
   1   7 -13 29.4595 69.1480   6
   1   7 -13 50.6632 59.8577  26
   1   7 -13 61.0578 46.5560  23
   1   7 -12 8605.05 368.980  26
   1   7 -12 8596.12 393.626   6
  -1  -7  12 8824.33 415.166   4
   1   7 -11 15143.8 766.369  39
  -1  -7  11 15701.8 821.824  31
   1   7 -11 17619.9 620.976   6
  -1  -7  11 16540.1 634.330   4
   1   7 -11 16150.3 570.762  26
  -1  -7  10 1036.62 200.952  31
   1   7 -10 1357.47 220.279  39
   1   7 -10 1334.40 165.378   6
   1   7 -10 1418.96 197.677   5
   1   7 -10 1135.41 135.875  26
  -1  -7  10 1122.93 177.181   4
   1   7  -9 426.678 141.812  39
   1   7  -9 291.067 113.141   5
   1   7  -9 325.818 135.634  30
   1   7  -9 340.709 81.4532  40
  -1  -7   9 195.550 126.493  31
  -1  -7   9 481.204 130.598   4
   1   7  -9 468.428 122.908   6
   1   7  -8 133.651 113.865  30
   1   7  -8-29.6223 64.0461  40
  -1  -7   8 59.1840 64.4069   2
   1   7  -8 29.8977 83.1531   6
  -1  -7   8 110.349 118.067  31
   1   7  -8 161.291 91.8726   5
  -1  -7   8 153.434 79.4176  33
   1   7  -8 120.197 85.2424  38
  -1  -7   8 11.6963 87.0552   4
   1   7  -8 173.900 110.884  39
   1   7  -7 134.899 105.124   5
   1   7  -7 140.607 76.5411  40
  -1  -7   7 161.687 120.106  33
   1   7  -7 153.951 110.831  39
   1   7  -7 93.9966 112.806  32
  -1  -7   7 118.507 67.1626   2
   1   7  -7 198.598 105.530  38
  -1  -7   7 203.891 145.587  31
   1   7  -7 151.254 84.4653   6
  -1  -7   7 333.623 112.977   4
   1   7  -6 4653.57 406.160  32
   1   7  -6 4480.50 334.384  39
   1   7  -6 4791.64 286.998   6
   1   7  -6 4465.65 377.674  38
  -1  -7   6 4570.54 283.091   4
   1   7  -6 4725.35 272.092  40
  -1  -7   6 4492.36 266.419   2
  -1  -7   6 4479.17 365.502  33
  -1  -7   6 3846.01 346.990  31
   1   7  -6 3963.65 284.695   5
  -1  -7   6 4913.22 280.203  21
  -1  -7   5 1610.76 216.288  31
  -1  -7   5 1668.21 166.192   4
  -1  -7   5 1563.73 161.913   2
   1   7  -5 1723.85 171.030   6
   1   7  -5 1610.54 163.346  40
  -1  -7   5 1767.95 167.606  21
  -1  -7   5 1534.00 227.103  33
   1   7  -5 1532.33 248.371  32
   1   7  -5 1477.64 165.540   5
   1   7  -5 1463.25 217.041  38
   1   7  -4 35168.9 995.966  40
  -1  -7   4 32170.0 969.503   2
  -1  -7   4 35239.1 1126.79  31
  -1  -7   4 34370.1 970.387   4
  -1  -7   4 32347.0 1169.59  33
   1   7  -4 31456.4 1209.69  32
   1   7  -4 33860.8 1006.29   5
  -1  -7   4 34410.1 976.602  21
   1   7  -4 32292.4 972.703   6
   1   7  -4 35093.0 1217.74  38
  -1  -7   3 3230.34 223.707  21
  -1  -7   3 2787.48 212.848   2
  -1  -7   3 3654.96 224.466  11
   1   7  -3 3012.81 223.003   6
  -1  -7   3 3352.43 217.609   4
   1   7  -3 3257.30 238.499   5
   1   7  -3 3360.30 337.625  32
   1   7  -3 3310.66 229.961  40
  -1  -7   3 3232.84 264.506  31
  -1  -7   3 3529.62 323.629  33
   1   7  -3 3301.77 327.857  38
   1   7  -2 3219.27 321.771  38
  -1  -7   2 3439.70 321.926  33
  -1  -7   2 3507.68 198.415  17
  -1  -7   2 3654.09 216.190   4
   1   7  -2 3194.98 331.068  32
   1   7  -2 3421.62 237.518  40
   1   7  -2 2938.24 227.966   5
  -1  -7   2 3976.42 231.293  11
  -1  -7   2 3458.50 238.364   2
  -1  -7   2 3351.33 225.503  21
  -1  -7   1 839.842 171.934  33
   1   7  -1 838.185 180.505  38
   1   7  -1 971.906 226.161  32
  -1  -7   1 961.913 105.801  17
  -1  -7   1 1147.54 130.863  11
   1   7  -1 851.235 126.327  40
   1   7  -1 755.983 113.465   5
  -1  -7   1 1035.74 125.594  21
  -1  -7   1 923.884 134.721   2
  -1  -7   0 2445.98 176.214  17
  -1  -7   0 2854.41 208.122  21
   1   7   0 2830.10 327.513  32
  -1  -7   0 2848.96 179.338  18
   1   7   0 2708.79 209.275  40
  -1  -7   0 2791.80 199.144  11
  -1  -7   0 2742.21 204.922   2
  -1  -7   0 2503.04 189.124  10
  -1  -7   0 2342.91 264.367  33
   1   7   1 5503.73 415.191  38
   1   7   1 5320.92 455.421  32
  -1  -7  -1 5386.32 271.251  12
  -1  -7  -1 5307.93 396.029  33
  -1  -7  -1 5307.63 273.343  17
  -1  -7  -1 5697.67 294.138  11
   1   7   1 5576.70 302.165  40
  -1  -7  -1 5669.71 265.756  18
  -1  -7  -1 5837.85 292.765  10
  -1  -7  -1 5485.95 294.577   2
  -1  -7  -1 5338.41 292.866  21
  -1  -7  -2 9771.88 357.615  29
   1   7   2 9081.76 397.468  40
  -1  -7  -2 9449.36 401.576   2
  -1  -7  -2 9324.04 389.322  17
   1   7   2 9731.00 550.663  38
   1   7   2 7992.39 588.354  32
  -1  -7  -2 9765.20 366.267  18
  -1  -7  -2 9263.20 396.098  11
  -1  -7  -2 8822.33 370.905  12
  -1  -7  -2 9503.60 395.818  10
  -1  -7  -2 9855.77 537.541  33
  -1  -7  -2 9146.57 401.914  21
  -1  -7  -3 23753.4 747.474  11
  -1  -7  -3 23112.5 737.728  17
  -1  -7  -3 23486.6 729.477   2
  -1  -7  -3 24311.9 690.323  18
   1   7   3 24516.2 743.778  40
  -1  -7  -3 24539.1 699.772  29
  -1  -7  -3 24298.3 904.079  33
   1   7   3 22331.5 1052.48  32
   1   7   3 25185.4 945.606  38
  -1  -7  -3 22538.0 710.490  12
  -1  -7  -3 23006.7 729.520  10
  -1  -7  -3 23229.8 741.845  21
  -1  -7  -4 170.704 82.7440  36
  -1  -7  -4 155.126 72.6144  12
  -1  -7  -4 95.8848 64.3363  19
  -1  -7  -4 97.4128 65.4166  17
  -1  -7  -4 100.645 90.0852  11
  -1  -7  -4 73.5609 68.6939  21
  -1  -7  -4 187.438 67.9456  29
  -1  -7  -4 63.3033 66.3131  10
   1   7   4 191.739 138.422  32
  -1  -7  -5 2242.74 173.301  12
  -1  -7  -5 2477.10 176.504  29
  -1  -7  -5 2553.15 200.794  11
  -1  -7  -5 2467.93 185.914  19
  -1  -7  -5 2169.72 172.866  21
  -1  -7  -5 2355.99 198.835  36
  -1  -7  -5 2170.82 172.807  10
   1   7   5 2115.37 323.546  32
  -1  -7  -5 2242.39 191.671  17
  -1  -7  -6 2420.17 170.722  12
  -1  -7  -6 2272.77 186.122  17
  -1  -7  -6 2394.38 192.250  11
  -1  -7  -6 2413.64 168.466  19
  -1  -7  -6 2187.54 182.001  36
  -1  -7  -6 2350.61 172.846  29
  -1  -7  -6 2277.57 162.977  21
  -1  -7  -6 2157.69 161.951  10
  -1  -7  -7 810.860 103.377  29
  -1  -7  -7 800.457 91.6612  10
  -1  -7  -7 738.235 108.073  36
  -1  -7  -7 756.780 99.1235  12
  -1  -7  -7 703.748 111.834  17
  -1  -7  -7 774.105 118.305  11
  -1  -7  -8 2584.00 176.438  11
  -1  -7  -8 2511.93 164.283  36
  -1  -7  -8 2349.17 151.875  12
  -1  -7  -8 2583.54 167.840  29
  -1  -7  -8 2476.99 163.669  17
  -1  -7  -9 1444.16 110.838  29
  -1  -7  -9 1424.68 110.011  17
  -1  -7  -9 1439.31 120.215  11
  -1  -7  -9 1347.29 100.391  12
  -1  -7 -10 3950.73 163.691  29
  -1  -7 -10 3629.62 165.943  11
  -1  -8  15 5416.50 226.872   3
   1   8 -14 508.451 66.1961  20
  -1  -8  14 487.499 72.2714   4
  -1  -8  14 618.237 104.215   3
   1   8 -14 477.299 68.5363   6
   1   8 -13 5310.28 255.878   6
   1   8 -13 5266.46 223.653  26
  -1  -8  13 5808.57 302.315   3
  -1  -8  13 5662.87 278.547   4
   1   8 -13 5265.12 221.292  23
   1   8 -12 2001.12 171.682   6
  -1  -8  12 1875.25 178.358   4
   1   8 -12 1687.04 135.802  26
   1   8 -11 1795.30 145.467  26
   1   8 -11 2096.78 185.528   6
  -1  -8  11 1640.39 170.515   4
   1   8 -10 567.868 133.486   6
  -1  -8  10 867.131 213.435  31
  -1  -8  10 637.178 134.288   4
   1   8 -10 554.080 139.608   5
   1   8 -10 699.263 98.6890  26
  -1  -8   9-82.0769 97.8129  31
   1   8  -9 108.177 116.911   5
   1   8  -9-121.195 120.931  39
   1   8  -9-3.27885 83.0109   6
  -1  -8   9 45.9364 98.0869   4
   1   8  -9 84.0134 57.2769  40
  -1  -8   9-6.92687 56.5575   2
   1   8  -8 876.664 124.001  40
   1   8  -8 787.606 188.200  38
   1   8  -8 727.945 208.496  30
  -1  -8   8 1056.71 162.971   4
   1   8  -8 933.490 174.515  39
  -1  -8   8 1324.54 233.221  31
  -1  -8   8 1261.18 200.349  33
  -1  -8   8 888.372 121.335   2
   1   8  -8 967.757 143.857   6
   1   8  -8 1002.01 161.374   5
   1   8  -7 2745.52 274.513  39
   1   8  -7 2713.31 245.791   5
   1   8  -7 2523.33 325.100  32
  -1  -8   7 2546.20 291.612  31
  -1  -8   7 2676.36 236.360   4
   1   8  -7 2708.78 227.948   6
   1   8  -7 2562.37 209.791  40
  -1  -8   7 2645.57 209.149   2
  -1  -8   7 2513.78 286.490  33
   1   8  -7 2547.32 298.453  38
   1   8  -6 25787.0 1048.22  38
  -1  -8   6 27891.3 843.573  21
   1   8  -6 25598.0 843.745   6
  -1  -8   6 25347.3 820.785   2
  -1  -8   6 23927.4 1016.34  33
  -1  -8   6 25698.5 1011.16  31
   1   8  -6 24162.2 1088.64  32
   1   8  -6 26143.5 874.136   5
  -1  -8   6 26776.9 852.673   4
   1   8  -6 25569.3 825.265  40
   1   8  -5 749.170 184.304  38
  -1  -8   5 815.586 199.310  33
  -1  -8   5 888.605 142.375   4
   1   8  -5 864.550 146.972  40
  -1  -8   5 803.385 127.340  21
   1   8  -5 1080.54 159.036   6
   1   8  -5 889.750 140.395   5
   1   8  -5 673.828 183.561  32
  -1  -8   5 632.768 116.500   2
  -1  -8   5 637.146 152.933  31
   1   8  -4 11126.3 480.504  40
  -1  -8   4 10851.6 470.238   2
  -1  -8   4 11055.2 552.105  31
  -1  -8   4 9381.26 588.610  33
   1   8  -4 10870.7 673.259  32
  -1  -8   4 10678.1 460.391  21
   1   8  -4 10722.4 632.277  38
   1   8  -4 10689.0 472.121   6
  -1  -8   4 10347.4 442.266   4
   1   8  -4 10589.1 477.125   5
   1   8  -3 2291.06 206.024   5
  -1  -8   3 2502.14 200.621  11
   1   8  -3 2204.81 204.019   6
   1   8  -3 2333.59 307.137  32
   1   8  -3 2333.24 215.617  40
  -1  -8   3 2262.70 180.370   4
  -1  -8   3 2161.40 202.137   2
   1   8  -3 2205.98 292.147  38
  -1  -8   3 2434.66 290.458  33
  -1  -8   3 2272.74 199.792  21
   1   8  -2 465.136 113.407   5
  -1  -8   2 384.616 106.774   2
   1   8  -2 151.511 127.342  32
  -1  -8   2 270.688 66.8666  17
  -1  -8   2 293.226 125.712  33
   1   8  -2 221.967 130.180  38
  -1  -8   2 198.878 75.5758  11
   1   8  -2 238.065 96.7514  40
  -1  -8   2 251.349 91.4624  21
  -1  -8   1 1370.61 233.558  33
   1   8  -1 1821.95 179.807   5
   1   8  -1 1839.68 302.209  32
  -1  -8   1 1434.47 132.658  17
   1   8  -1 1551.89 175.422  40
  -1  -8   1 1582.31 173.991   2
   1   8  -1 2234.63 294.155  38
  -1  -8   1 1739.08 180.139  21
  -1  -8   1 1855.34 174.077  11
  -1  -8   0 187.687 82.4939  21
  -1  -8   0 112.729 72.2899  11
   1   8   0 254.770 158.782  32
  -1  -8   0 284.390 73.8071  17
  -1  -8   0 307.249 92.6965   2
   1   8   0 269.119 139.554  38
  -1  -8   0 265.242 68.5001  18
  -1  -8   0 347.117 136.258  33
   1   8   0 216.789 87.6928  40
   1   8   1 7565.46 581.521  32
  -1  -8  -1 8169.78 513.906  33
  -1  -8  -1 7688.57 356.576  17
  -1  -8  -1 8285.66 390.082  21
   1   8   1 8473.32 395.615  40
  -1  -8  -1 8086.32 374.910  11
  -1  -8  -1 8717.84 392.741   2
  -1  -8  -1 8043.66 333.914  18
   1   8   1 7884.59 526.758  38
  -1  -8  -2 2230.30 260.536  33
  -1  -8  -2 1398.74 144.202  17
   1   8   2 1507.39 268.275  32
   1   8   2 1594.67 235.655  38
   1   8   2 1964.32 176.623  40
  -1  -8  -2 1695.33 138.843  28
  -1  -8  -2 1607.35 160.954   2
  -1  -8  -2 1515.53 132.395  18
  -1  -8  -2 1672.09 162.411  10
  -1  -8  -2 1671.27 170.022  11
  -1  -8  -2 2209.97 192.195  21
  -1  -8  -3 1430.76 150.617  21
  -1  -8  -3 1073.64 136.769  36
  -1  -8  -3 1468.58 152.530  17
   1   8   3 1422.58 251.667  32
  -1  -8  -3 1568.71 145.517   2
  -1  -8  -3 1375.15 141.725  10
  -1  -8  -3 1327.08 119.159  29
  -1  -8  -3 1400.54 153.119  11
  -1  -8  -3 1328.88 145.383  19
   1   8   3 1473.16 145.844  40
  -1  -8  -4 1766.57 166.189  36
  -1  -8  -4 2097.23 180.611  11
  -1  -8  -4 1951.40 167.372  19
  -1  -8  -4 1937.38 173.343  17
  -1  -8  -4 2094.37 147.042  29
   1   8   4 2377.22 334.043  32
  -1  -8  -4 1944.38 161.696  10
  -1  -8  -4 2006.97 172.471  21
  -1  -8  -5 1018.45 112.169  10
  -1  -8  -5 1096.29 108.434  29
  -1  -8  -5 1051.21 112.579  21
  -1  -8  -5 975.613 113.302  19
  -1  -8  -5 1315.16 145.126  17
  -1  -8  -5 1104.44 135.554  11
  -1  -8  -5 929.116 118.251  36
  -1  -8  -6 1040.18 107.111  29
  -1  -8  -6 869.312 106.521  36
  -1  -8  -6 919.955 118.060  17
  -1  -8  -6 1112.56 105.493  19
  -1  -8  -6 1101.25 126.011  11
  -1  -8  -7 773.560 98.0240  11
  -1  -8  -7 752.510 94.0666  17
  -1  -8  -7 771.587 84.9905  29
  -1  -8  -8 17911.6 499.278  17
  -1  -8  -8 16917.5 477.537  29
  -1  -8  -8 18029.9 512.324  11
  -1  -8  -9 1247.94 86.5076  11
  -1  -8  -9 1316.63 75.6050  17
  -1  -8  -9 1280.10 73.8936  29
  -1  -9  14 236.725 45.3021   4
  -1  -9  14 166.877 47.9380   3
  -1  -9  13 5627.86 248.400   4
   1   9 -13 5119.29 216.592   6
  -1  -9  13 5170.17 244.191   3
  -1  -9  12 270.476 92.6825   3
  -1  -9  12 191.336 74.4707   4
   1   9 -12 329.924 73.0687   6
  -1  -9  11 4178.49 256.322   4
   1   9 -11 4001.33 236.810   6
   1   9 -10 8141.98 375.440   6
  -1  -9  10 8278.54 397.887   4
   1   9  -9 3921.81 233.222  40
  -1  -9   9 4066.90 277.131   4
  -1  -9   9 3852.24 223.909   2
   1   9  -9 3618.03 271.721   5
   1   9  -9 3876.47 260.791   6
  -1  -9   8 3752.78 241.138   2
   1   9  -8 3526.87 256.540   6
   1   9  -8 3517.25 237.293  40
  -1  -9   8 4042.77 274.434   4
   1   9  -8 3906.43 282.863   5
  -1  -9   7 124.722 96.3616   4
  -1  -9   7 80.6984 104.746  31
   1   9  -7 39.7282 85.1728   6
   1   9  -7-49.9667 79.5842  40
  -1  -9   7 81.4065 109.395  33
   1   9  -7 25.0008 102.908  38
  -1  -9   7 77.8548 80.3227   2
   1   9  -7 31.6762 88.8646   5
   1   9  -7 191.022 161.112  32
   1   9  -6 3413.06 350.623  38
  -1  -9   6 3275.28 343.939  33
   1   9  -6 2904.68 357.741  32
   1   9  -6 3021.04 246.113   6
   1   9  -6 3097.99 250.345   5
  -1  -9   6 3426.49 246.923   4
   1   9  -6 3602.02 259.070  40
  -1  -9   6 2838.33 226.381   2
   1   9  -5 945.803 150.974   6
  -1  -9   5 1025.92 146.562  21
   1   9  -5 938.218 211.616  32
   1   9  -5 1055.72 153.490  40
   1   9  -5 1183.22 162.588   5
   1   9  -5 1449.66 255.302  38
  -1  -9   5 797.199 126.083   4
  -1  -9   5 948.234 194.779  33
  -1  -9   5 1085.21 162.006   2
  -1  -9   4 1008.31 149.462  21
   1   9  -4 1008.72 143.734   5
  -1  -9   4 899.349 195.620  33
   1   9  -4 972.293 155.901  40
  -1  -9   4 1137.44 135.736   4
   1   9  -4 647.118 135.891   6
   1   9  -4 966.498 237.326  32
  -1  -9   4 1064.79 155.898   2
   1   9  -4 1216.41 245.890  38
   1   9  -3 3192.39 250.274  40
   1   9  -3 2945.77 247.212   6
   1   9  -3 3235.59 374.901  32
   1   9  -3 3447.68 251.000   5
  -1  -9   3 3223.85 248.417   2
   1   9  -3 3262.43 353.871  38
  -1  -9   3 2863.25 331.087  33
  -1  -9   3 3621.43 257.438  21
   1   9  -2 671.288 190.177  32
   1   9  -2 774.681 143.271   6
  -1  -9   2 840.777 96.2583  17
   1   9  -2 751.072 187.743  38
  -1  -9   2 768.884 109.356  18
  -1  -9   2 744.481 139.103  21
  -1  -9   2 704.641 130.368   2
   1   9  -2 624.392 129.436  40
  -1  -9   2 677.805 126.086  11
   1   9  -2 734.377 126.578   5
  -1  -9   2 947.154 206.904  33
  -1  -9   1-2.82073 78.1845   2
   1   9  -1-55.1863 141.646  32
   1   9  -1 179.888 127.377  38
   1   9  -1 64.8245 78.9971  40
  -1  -9   1 86.4204 102.815  33
   1   9  -1 155.525 119.903   6
  -1  -9   1 51.2490 77.5515  11
  -1  -9   1 86.5581 102.300  21
  -1  -9   1 98.9798 62.8420  17
  -1  -9   1 34.5769 54.4662  18
  -1  -9   0 11796.7 480.363   2
  -1  -9   0 10702.1 620.095  33
  -1  -9   0 11353.6 427.473  17
  -1  -9   0 11923.5 472.270  11
  -1  -9   0 11514.5 414.434  18
   1   9   0 10814.2 648.180  38
   1   9   0 10665.8 695.531  32
   1   9   0 11485.3 490.481  40
  -1  -9   0 11177.8 473.854  21
   1   9   1 5437.91 305.525  40
  -1  -9  -1 5340.31 291.942   2
  -1  -9  -1 5412.47 298.291  19
  -1  -9  -1 5136.69 275.669  17
  -1  -9  -1 5438.89 257.356  28
   1   9   1 5056.70 472.300  32
  -1  -9  -1 5192.01 296.688  21
  -1  -9  -1 5394.46 294.980  11
  -1  -9  -1 5395.42 248.342  18
   1   9   2 2186.58 176.545  40
  -1  -9  -2 2313.38 178.052  17
  -1  -9  -2 2015.97 176.821  19
  -1  -9  -2 2430.24 192.664  11
  -1  -9  -2 2339.59 180.241   2
  -1  -9  -2 1766.53 157.730  36
  -1  -9  -2 2123.83 184.110  21
  -1  -9  -3 134.931 73.2573  36
  -1  -9  -3 101.276 46.8388   2
  -1  -9  -3 227.522 82.3086  19
  -1  -9  -3-17.8735 65.6906  21
  -1  -9  -3 93.5349 59.4219  17
  -1  -9  -3 89.1168 82.9242  11
  -1  -9  -4 56.8452 48.6188  21
  -1  -9  -4 122.147 62.3369  19
  -1  -9  -4 79.0765 63.5043  17
  -1  -9  -4 62.5109 61.9217  11
  -1  -9  -5 4565.27 211.335  19
  -1  -9  -5 4959.77 240.147  11
  -1  -9  -5 4603.17 231.688  17
  -1  -9  -6 1422.06 114.679  11
  -1  -9  -6 1356.08 111.055  17
  -1  -9  -7 101.001 41.1690  11
  -1  -9  -7 148.615 41.5325  17
  -1 -10  13 962.968 76.5420   4
  -1 -10  12 2218.70 144.081   4
   1  10 -12 2226.79 123.129   6
  -1 -10  11 408.356 81.6649   4
   1  10 -11 377.041 68.0062   6
   1  10 -10 1831.62 149.484   6
  -1 -10  10 1961.74 164.548   4
   1  10  -9 3708.96 228.919   6
   1  10  -9 3371.01 198.797  40
  -1 -10   9 3403.26 189.357   2
  -1 -10   9 3740.20 229.415   4
  -1 -10   8 365.644 89.1069   4
   1  10  -8 448.765 101.200   6
   1  10  -8 446.381 88.2537  40
  -1 -10   8 521.872 98.0408   2
   1  10  -8 374.402 108.366   5
  -1 -10   7 511.155 94.4085   2
   1  10  -7 751.349 118.788  40
  -1 -10   7 743.678 116.124   4
   1  10  -7 593.202 118.227   6
   1  10  -7 643.642 123.916   5
  -1 -10   6 710.706 91.0158  19
   1  10  -6 892.758 140.381   6
   1  10  -6 574.129 112.117   5
  -1 -10   6 706.466 109.392   4
  -1 -10   6 712.398 122.081   2
   1  10  -6 669.620 116.102  40
  -1 -10   5 3794.86 224.288   4
  -1 -10   5 4059.94 224.114  19
   1  10  -5 4292.96 275.219   6
  -1 -10   5 4411.11 289.238   2
   1  10  -5 3862.63 255.768   5
   1  10  -5 3978.22 266.490  40
   1  10  -4 15.4397 86.8272   6
  -1 -10   4 54.5534 62.9721  18
  -1 -10   4-69.2665 109.293   2
   1  10  -4-164.225 73.8195   5
  -1 -10   4-1.67214 55.1329  19
   1  10  -4 119.207 91.1684  40
  -1 -10   4-0.25819 82.6045  21
  -1 -10   3 4018.75 256.089  21
  -1 -10   3 3364.85 201.549  18
   1  10  -3 3638.95 231.313   5
   1  10  -3 3130.78 238.944   6
   1  10  -3 3248.14 245.103  40
  -1 -10   3 3457.43 224.910  19
  -1 -10   3 3864.59 264.712   2
   1  10  -2 4007.14 267.580   6
  -1 -10   2 4141.09 262.918  21
  -1 -10   2 3957.95 211.163  18
   1  10  -2 3691.73 260.830  40
  -1 -10   2 3789.77 255.047   2
  -1 -10   2 4010.57 239.577  19
  -1 -10   1 22933.4 660.006  18
  -1 -10   1 23319.5 658.411  17
   1  10  -1 23067.5 761.859   6
  -1 -10   1 21985.1 712.327  19
   1  10  -1 23169.0 759.505  40
  -1 -10   1 22692.4 733.719  21
  -1 -10   0 19068.1 619.599   2
  -1 -10   0 19792.6 626.085  11
   1  10   0 18578.0 633.266  40
  -1 -10   0 18665.0 559.865  28
   1  10   0 18622.0 649.525   6
  -1 -10   0 18584.2 564.221  17
  -1 -10   0 18875.6 614.285  19
  -1 -10   0 18911.4 544.232  18
  -1 -10   0 18552.8 618.738  21
  -1 -10  -1-1.43010 64.8688  21
  -1 -10  -1 98.1728 59.3967   2
  -1 -10  -1 66.5355 68.6002  11
  -1 -10  -1-57.0860 48.5772  17
  -1 -10  -1-103.921 70.1192  19
   1  10   1 49.0788 84.8766   6
   1  10   1-50.3771 54.2104  40
  -1 -10  -2 124.673 66.4188  19
  -1 -10  -2 74.0716 48.4714  17
   1  10   2 277.406 90.5811   6
  -1 -10  -2 127.029 69.3964  11
  -1 -10  -2 55.5368 55.6549  21
  -1 -10  -3 137.463 50.9387  21
  -1 -10  -3 120.519 54.5695  19
   1  10   3 142.063 67.0969   6
  -1 -10  -3 74.0997 51.9178  17
  -1 -10  -3 107.189 61.2431  11
  -1 -10  -4 298.134 58.3558  17
   1  10   4 271.961 72.6207   6
  -1 -10  -4 390.336 58.1479  19
  -1 -10  -4 386.089 66.8538  11
  -1 -10  -5 554.273 60.6796  17
  -1 -10  -5 653.941 68.3606  11
   1  10   5 536.374 75.3038   6
  -1 -11  11 6503.92 212.690  18
  -1 -11  11 6731.34 230.505   4
  -1 -11  10 364.650 62.0304   4
   1  11 -10 290.955 51.6175   6
  -1 -11   9 262.671 45.3043   7
   1  11  -9 195.380 57.1821   6
  -1 -11   9 360.075 67.8168   4
  -1 -11   8 945.352 98.3728   4
  -1 -11   8 882.909 90.5535   2
   1  11  -8 923.855 105.013   6
  -1 -11   7 837.206 95.4419   4
   1  11  -7 851.044 108.539   6
  -1 -11   7 799.573 91.1168  18
  -1 -11   7 768.293 94.2454   2
   1  11  -7 1003.49 111.906  40
   1  11  -6-54.6680 66.9350   6
   1  11  -6-9.21330 52.7439  40
  -1 -11   6 13.1641 46.8006  18
   1  11  -6-49.8327 55.0021   5
  -1 -11   6 28.3948 33.9960  19
  -1 -11   6 15.4913 54.4984   2
   1  11  -5 1505.75 149.574   6
   1  11  -5 1544.25 126.383   5
  -1 -11   5 1406.01 141.937   2
  -1 -11   5 1800.63 126.524  18
   1  11  -5 1575.41 147.028  40
  -1 -11   5 1587.90 118.231  19
  -1 -11   4 525.860 80.2016  19
   1  11  -4 651.458 109.849   6
   1  11  -4 568.293 96.7271  40
  -1 -11   4 909.106 92.6916  18
  -1 -11   4 636.779 101.846   2
  -1 -11   3 3263.02 204.220   2
   1  11  -3 2798.55 198.950   6
  -1 -11   3 2838.54 173.165  19
   1  11  -3 2705.86 198.481  40
  -1 -11   3 2703.13 151.357  18
  -1 -11   2 3708.34 182.977  28
   1  11  -2 3661.33 218.629  40
   1  11  -2 3695.76 223.131   6
  -1 -11   2 3662.92 211.783   2
  -1 -11   2 3583.15 195.897  19
  -1 -11   1 2265.70 158.732  21
  -1 -11   1 2262.85 152.706  19
  -1 -11   1 2306.76 156.682   2
   1  11  -1 2087.51 166.434   6
   1  11  -1 2127.60 161.277  40
  -1 -11   0 665.252 83.9595  21
  -1 -11   0 519.135 55.2103  17
  -1 -11   0 662.535 81.1721   2
  -1 -11   0 624.494 83.5060  19
   1  11   0 639.564 97.8314   6
   1  11   1 649.799 90.0731   6
  -1 -11  -1 549.087 56.4516  17
  -1 -11  -1 708.394 81.2980  19
  -1 -11  -2 187.804 35.9011  17
   1  11   2 129.782 49.6577   6
   1  11   3 1769.79 110.241   6
  -1 -12   7 4198.57 163.942  28
  -1 -12   6 305.975 49.6303   2
   1  12  -6 288.054 50.8601   6
  -1 -12   6 263.149 46.9284   7
  -1 -12   6 340.883 51.0257  28
  -1 -12   5 2924.68 148.609   2
  -1 -12   5 3138.10 139.956  28
   1  12  -5 3031.82 150.915   6
  -1 -12   4 314.508 46.9772  28
   1  12  -4 319.182 56.5146   6
  -1 -12   4 249.154 53.3729   2
   1  12  -3-11.0639 38.2691   6
  -1 -12   3 8.59595 34.6067   2
  -1 -12   3 21.9642 25.6246  19
  -1 -12   2 3780.83 151.602   7
  -1 -12   2 3566.42 146.964  19
   1  12  -2 3780.52 167.246   6
   1  12  -1 3176.53 143.705   6
  -1 -12   1 3377.12 135.474  19
   2 -12  -1 1178.21 79.3171  19
  -2  12   1 1228.54 85.8401   6
   2 -12  -1 1153.10 83.7740  21
   2 -12   0 212.662 45.0135   2
  -2  12   0 57.6547 43.3062   6
   2 -12   0 132.974 40.4132  19
   2 -12   0 137.106 41.0243  21
  -2  12  -1 503.158 70.2235   6
   2 -12   1 642.280 72.2996   2
   2 -12   1 627.173 68.8139  19
   2 -12   2 1517.22 101.119  19
  -2  12  -2 1682.46 116.314   5
   2 -12   2 1747.77 121.359   2
  -2  12  -2 1793.25 125.444   6
   2 -12   3 446.070 70.7202   2
   2 -12   3 350.559 51.5750  19
  -2  12  -3 294.491 61.4898   5
  -2  12  -4 22.0230 49.3687   6
   2 -12   4-36.0804 28.7173  19
   2 -12   4-25.7431 42.4609   2
  -2  12  -4-30.2815 46.1848   5
  -2  12  -5 72.0253 45.5991   6
   2 -12   5-3.40057 33.9969   2
  -2  12  -5-15.0973 46.6376   5
  -2  12  -6 2797.14 147.225   6
  -2  12  -6 2751.96 149.024   5
  -2  12  -7 650.443 66.2061   6
   2 -11  -5 64.6478 28.5969  21
   2 -11  -4 111.476 48.2419  21
   2 -11  -4 240.382 44.8917  19
   2 -11  -4 199.217 38.2427  17
  -2  11   4 174.990 51.5460   6
  -2  11   3 1208.87 108.957   6
   2 -11  -3 1259.58 100.747  19
   2 -11  -3 1102.74 104.657  21
   2 -11  -3 921.189 77.1834  17
   2 -11  -2 3348.55 155.858  17
   2 -11  -2 3619.09 180.022   2
  -2  11   2 3511.08 186.927   5
  -2  11   2 3780.52 205.507   6
   2 -11  -2 3814.52 203.845  21
   2 -11  -1 3161.17 145.427  17
  -2  11   1 3503.96 208.887   6
   2 -11  -1 3375.46 190.965   2
   2 -11  -1 3191.59 193.893  21
  -2  11   1 2859.41 186.117  40
  -2  11   1 3226.75 196.414   5
  -2  11   0 1072.22 124.509   5
   2 -11   0 1229.38 127.316   2
   2 -11   0 1099.44 121.571  21
  -2  11   0 1342.06 140.250   6
  -2  11   0 1121.78 123.919  40
   2 -11   1 3865.73 228.638   2
  -2  11  -1 3593.70 228.503  40
  -2  11  -1 3908.14 234.706   6
  -2  11  -1 3569.73 232.499   5
   2 -11   1 3817.50 223.743  21
   2 -11   2 18166.7 590.031   2
  -2  11  -2 18355.8 600.491   6
  -2  11  -2 16742.9 590.937  40
  -2  11  -2 16903.9 598.011   5
   2 -11   2 17082.4 558.144  21
  -2  11  -3 6060.92 310.222  40
  -2  11  -3 5872.01 312.684   5
   2 -11   3 5711.27 289.850   2
  -2  11  -3 5971.31 305.785   6
   2 -11   3 6103.16 279.719  21
   2 -11   4 6932.51 289.377   4
  -2  11  -4 7874.36 348.752   6
  -2  11  -4 7324.79 355.501   5
   2 -11   4 7301.09 326.634   2
  -2  11  -4 7284.15 339.185  40
  -2  11  -5 375.601 75.5445  40
  -2  11  -5 477.047 104.097   6
   2 -11   5 464.213 86.5785   2
   2 -11   5 524.966 90.4071   4
  -2  11  -5 604.792 112.405   5
  -2  11  -6 159.922 87.8167   5
  -2  11  -6 257.042 84.2055   6
   2 -11   6 293.956 75.0213   4
  -2  11  -6 205.139 64.9050  40
   2 -11   6 424.445 77.5125   2
  -2  11  -7 4843.72 246.089   6
   2 -11   7 4813.27 233.658   4
  -2  11  -7 4746.91 259.584   5
   2 -11   7 4394.58 203.418   2
  -2  11  -8 224.663 69.6636   5
  -2  11  -8 264.030 54.5830  26
  -2  11  -8 216.348 63.3811   6
   2 -11   8 223.494 63.3861   4
   2 -11   9 3037.11 165.521   4
  -2  11  -9 3474.67 178.287   6
   2 -11  10 44.4560 34.2026   4
  -2  11 -10-19.7389 32.7323   6
   2 -10  -7 2503.79 123.701  17
   2 -10  -7 2374.31 117.715  11
   2 -10  -7 2353.49 115.934  21
  -2  10   7 2446.44 119.571   6
  -2  10   6 6067.74 249.513   6
   2 -10  -6 6249.89 239.872  17
   2 -10  -6 6082.07 237.664  11
   2 -10  -6 6329.26 250.652  21
   2 -10  -5 1350.53 113.670  17
   2 -10  -5 1447.00 119.197  11
   2 -10  -5 1403.93 133.679  36
  -2  10   5 1317.69 124.129   6
   2 -10  -5 1439.40 109.710  19
   2 -10  -5 1499.02 129.392  21
   2 -10  -4 214.486 77.2896  21
  -2  10   4 291.934 75.0314   5
   2 -10  -4 279.117 65.3059  17
   2 -10  -4 191.081 73.3246  36
  -2  10   4 193.186 79.2954   6
   2 -10  -4 322.572 75.9051  11
   2 -10  -3 1708.07 149.892  11
  -2  10   3 1594.81 142.405  40
  -2  10   3 1705.23 159.748   5
  -2  10   3 2064.15 180.985   6
   2 -10  -3 1721.68 138.544  17
   2 -10  -3 2084.14 153.703   2
   2 -10  -3 1912.43 169.605  21
   2 -10  -2 9679.55 359.319  17
   2 -10  -2 9697.12 394.484   2
  -2  10   2 8794.58 408.709   5
   2 -10  -2 9377.66 381.779  11
  -2  10   2 10418.9 427.544   6
  -2  10   2 9400.56 401.333  40
   2 -10  -2 9125.84 403.225  21
   2 -10  -1 679.583 92.4284  17
   2 -10  -1 678.302 125.616  21
  -2  10   1 780.441 138.861   6
  -2  10   1 548.517 113.367  40
  -2  10   1 431.674 113.058   5
   2 -10  -1 646.194 120.748   2
  -2  10   0 814.452 144.060   5
   2 -10   0 1082.76 104.743  17
  -2  10   0 1011.94 144.257  40
   2 -10   0 961.033 134.358  21
  -2  10   0 1027.26 154.649   6
   2 -10   0 908.027 141.991   2
   2 -10   1 438.281 105.685  21
  -2  10  -1 431.096 121.074   5
  -2  10  -1 544.809 122.933   6
  -2  10  -1 405.214 113.350  40
   2 -10   1 310.810 106.323   2
  -2  10  -2 283.642 103.280   5
   2 -10   2 298.248 96.2936  21
  -2  10  -2 158.545 91.7753  40
   2 -10   2 441.569 84.7883   4
  -2  10  -2 250.714 115.047   6
   2 -10   2 400.427 117.478   2
  -2  10  -3 642.682 146.706   5
   2 -10   3 906.204 123.893  21
  -2  10  -3 593.828 123.794  40
   2 -10   3 464.336 113.977   2
  -2  10  -3 722.391 139.338   6
   2 -10   3 804.426 114.345   4
   2 -10   4 1466.14 155.568   4
   2 -10   4 1378.98 143.805  21
  -2  10  -4 1513.39 194.179   5
  -2  10  -4 1432.82 177.262   6
  -2  10  -4 1368.95 163.080  40
   2 -10   4 1170.23 159.869   2
  -2  10  -5 7572.22 375.376   6
   2 -10   5 6613.95 345.148   4
  -2  10  -5 7051.73 394.156   5
  -2  10  -5 6672.83 351.189  40
   2 -10   5 6742.97 341.010   2
   2 -10   6 558.353 122.903   4
   2 -10   6 667.257 113.407   2
  -2  10  -6 575.710 108.101  40
  -2  10  -6 572.956 125.308   5
  -2  10  -6 826.935 144.471   6
  -2  10  -7 5193.13 298.732   6
   2 -10   7 4721.70 282.010   4
  -2  10  -7 5000.78 307.491   5
  -2  10  -7 4667.02 254.924  40
   2 -10   7 4570.12 242.345   2
   2 -10   8 472.041 71.3346   2
  -2  10  -8 632.444 122.297   6
   2 -10   8 640.298 120.934   4
  -2  10  -8 575.385 122.534   5
   2 -10   9 430.950 98.5847   4
  -2  10  -9 234.165 83.4035   6
  -2  10  -9 275.401 84.4226   5
  -2  10 -10 3877.89 208.190   6
   2 -10  10 3799.13 208.061   4
  -2  10 -10 3246.22 174.645  26
   2 -10  11 577.277 75.0497   4
  -2  10 -11 449.886 69.8233   6
  -2  10 -11 375.250 52.2101  26
   2  -9  -9 5273.62 184.845  17
   2  -9  -9 4497.24 174.120  11
   2  -9  -8 8.86053 30.3062  29
   2  -9  -8-5.33550 41.6534  17
   2  -9  -8-10.9652 40.6415  21
   2  -9  -8 40.1421 44.7047  10
   2  -9  -8-68.0140 46.3145  11
   2  -9  -7 721.371 97.5144  21
   2  -9  -7 684.721 92.5322  17
   2  -9  -7 592.827 93.3188  36
   2  -9  -7 727.893 72.1716  29
   2  -9  -7 702.410 86.7086  11
   2  -9  -7 834.186 100.866  10
   2  -9  -6 251.544 80.4968  21
  -2   9   6 180.193 62.0745   5
   2  -9  -6 352.559 87.0579  10
   2  -9  -6 250.093 66.1494  17
   2  -9  -6 438.631 86.3391  11
   2  -9  -6 286.098 61.9298  19
   2  -9  -6 252.573 85.1270  36
   2  -9  -5 104.837 67.8879  17
   2  -9  -5 148.488 75.9685  11
   2  -9  -5 110.857 78.0641  36
  -2   9   5 108.298 72.1922   5
   2  -9  -5 117.537 85.8323  10
   2  -9  -4 7194.87 344.435  10
  -2   9   4 6490.59 351.860   5
   2  -9  -4 6772.81 324.135  11
  -2   9   4 6750.89 317.524  40
   2  -9  -4 6663.87 307.563   2
   2  -9  -3 4707.25 265.904   2
  -2   9   3 4545.49 249.848  22
   2  -9  -3 4454.27 263.043  11
  -2   9   3 4607.67 276.775  40
  -2   9   3 4314.11 292.977   5
   2  -9  -3 4670.20 280.825  10
  -2   9   2 131.634 94.5753   5
  -2   9   2 138.002 111.511  38
   2  -9  -2 425.762 134.129  33
   2  -9  -2 296.231 86.7559   2
  -2   9   2 79.9021 81.7453  40
   2  -9  -2 185.346 78.5624  11
  -2   9   2 18.8082 115.830  32
  -2   9   2 231.091 77.3202  22
   2  -9  -2 374.125 107.592  10
   2  -9  -1 517.214 115.747   2
  -2   9   1 531.617 133.723   5
  -2   9   1 980.828 208.227  32
   2  -9  -1 545.760 156.164  33
  -2   9   1 349.490 113.379   6
  -2   9   1 449.820 155.746  38
  -2   9   1 569.104 123.699  40
   2  -9  -1 535.768 106.468  11
   2  -9  -1 681.691 127.742  10
   2  -9  -1 391.503 116.937  21
  -2   9   1 420.635 102.488  22
  -2   9   0 2058.84 210.348   6
   2  -9   0 2131.30 277.412  33
  -2   9   0 1853.65 300.402  32
  -2   9   0 1666.06 207.222   5
  -2   9   0 1992.61 193.890  22
   2  -9   0 2019.44 200.811   2
   2  -9   0 1780.30 170.521  11
  -2   9   0 1825.63 197.114  40
   2  -9   0 2040.93 195.338  21
  -2   9   0 2203.59 294.410  38
  -2   9  -1 33.5743 104.957   5
   2  -9   1 38.2371 60.4938   4
  -2   9  -1 99.7345 151.546  32
  -2   9  -1-27.3347 103.324   6
  -2   9  -1 8.43029 73.6428  22
   2  -9   1 145.578 89.3584  21
  -2   9  -1 40.6034 84.3024  40
  -2   9  -1 99.6119 134.817  38
   2  -9   1-39.8764 113.368  33
   2  -9   1 96.6231 98.7692   2
   2  -9   2 297.024 100.124  21
  -2   9  -2 124.188 99.6100   5
   2  -9   2 374.512 151.995  33
  -2   9  -2 124.232 99.4162  38
   2  -9   2 269.435 101.710   2
  -2   9  -2 21.2521 130.196  32
   2  -9   2 334.916 93.0843   4
  -2   9  -2 210.248 109.012  40
  -2   9  -2 328.989 135.323   6
  -2   9  -2 175.855 82.1452  22
  -2   9  -3 184.975 119.057   5
  -2   9  -3 9.22246 109.205  38
  -2   9  -3 36.2510 129.763  32
  -2   9  -3-5.62343 96.9632   6
   2  -9   3 169.512 135.188  33
   2  -9   3 26.4119 78.6863   4
  -2   9  -3-34.9561 84.8432  40
   2  -9   3 15.9413 71.5842  21
  -2   9  -3-78.6409 97.7027  22
   2  -9   3-0.59466 92.5124   2
   2  -9   4 393.551 92.9934  21
  -2   9  -4 469.469 133.863   6
   2  -9   4 497.663 110.406   2
   2  -9   4 641.821 179.872  33
   2  -9   4 375.777 98.6333   4
  -2   9  -4 401.772 166.736  38
  -2   9  -4 530.306 158.577  32
  -2   9  -4 450.233 125.462  40
  -2   9  -4 509.700 141.376   5
  -2   9  -5 4185.82 293.694   6
  -2   9  -5 4371.39 286.719  40
   2  -9   5 4076.48 286.541   4
   2  -9   5 4303.64 281.418   2
  -2   9  -5 3996.73 424.304  32
  -2   9  -5 4418.29 397.667  38
   2  -9   5 4069.40 382.794  33
  -2   9  -5 3943.25 314.799   5
   2  -9   5 4100.14 253.889  21
  -2   9  -6 225.130 131.949   5
  -2   9  -6 348.656 120.218   6
   2  -9   6 20.9886 101.486  33
   2  -9   6 582.722 115.174   2
   2  -9   6 340.396 110.164   4
  -2   9  -6 225.202 111.974  38
  -2   9  -6 340.049 101.901  40
  -2   9  -7 46923.8 1298.25  40
  -2   9  -7 50373.6 1410.91   5
  -2   9  -7 50186.9 1376.88   6
   2  -9   7 48231.1 1289.33   2
   2  -9   7 50090.2 1374.46   4
   2  -9   8 351.969 74.8571   2
   2  -9   8 512.197 135.615   4
  -2   9  -8 385.386 74.1547  27
  -2   9  -8 491.016 128.709   6
  -2   9  -8 408.520 128.052   5
  -2   9  -9 6563.16 345.460   6
  -2   9  -9 6893.60 364.011   5
   2  -9   9 6278.43 334.138   4
   2  -9  10 7152.03 346.950   4
  -2   9 -10 8038.16 362.393   6
   2  -9  11 86.9163 68.1183   4
  -2   9 -11 203.851 82.4438   6
  -2   9 -11 117.855 61.9326  26
  -2   9 -12 130.434 57.1911   6
   2  -9  12 208.115 59.3608   4
  -2   9 -12 172.688 47.8751  23
  -2   9 -12 147.152 46.8009  26
   2  -9  13-15.1114 38.6627   3
  -2   9 -13 1.70120 29.8178   6
   2  -8 -10 3467.40 161.544  11
   2  -8 -10 3491.04 152.755  29
   2  -8 -10 3766.35 161.321  17
   2  -8 -10 3489.30 157.256  10
   2  -8  -9 4468.61 243.144  36
   2  -8  -9 5113.14 211.796  29
   2  -8  -9 4924.20 225.205  17
   2  -8  -9 5058.92 227.434  11
   2  -8  -9 4833.46 225.231  10
   2  -8  -8 139.670 69.3939  17
   2  -8  -8 41.7639 45.9235  29
   2  -8  -8 94.2099 64.1105  11
   2  -8  -8-54.7410 71.4980  36
   2  -8  -8 111.739 60.7969  10
   2  -8  -7 333.299 63.5951  19
  -2   8   7 354.150 92.8259   5
   2  -8  -7 355.262 68.9425  29
   2  -8  -7 366.620 86.8628  11
   2  -8  -7 253.769 96.5194  36
   2  -8  -7 340.270 101.556  10
   2  -8  -6 2736.92 197.424  11
   2  -8  -6 2649.59 222.489  36
   2  -8  -6 3172.13 188.990  29
  -2   8   6 2862.94 233.663   5
   2  -8  -6 2833.49 211.110  10
  -2   8   5 5292.27 460.047  32
   2  -8  -5 5148.60 263.049   2
   2  -8  -5 5345.68 291.019  11
   2  -8  -5 5468.81 256.128  29
  -2   8   5 5704.89 332.008   5
   2  -8  -5 5416.23 301.650  10
  -2   8   4 6244.58 305.628  22
   2  -8  -4 6443.46 322.828  11
   2  -8  -4 6533.53 280.676  29
  -2   8   4 6182.41 361.200   5
  -2   8   4 6414.38 328.580  40
   2  -8  -4 6499.52 439.705  33
  -2   8   4 6157.20 506.652  32
  -2   8   4 6547.01 465.591  38
   2  -8  -4 6554.92 341.873  10
   2  -8  -4 6308.60 313.720   2
   2  -8  -3 6659.08 335.258   2
  -2   8   3 6708.75 348.097  40
   2  -8  -3 6492.31 322.024  11
   2  -8  -3 6849.65 465.234  33
  -2   8   3 5963.41 308.571  22
   2  -8  -3 6202.95 329.378  10
  -2   8   3 6439.23 374.881   5
  -2   8   3 6319.06 506.151  32
  -2   8   3 6181.25 458.798  38
   2  -8  -2 3864.01 360.428  33
  -2   8   2 3564.18 254.877  40
   2  -8  -2 3698.21 254.362   2
  -2   8   2 3524.07 284.873   5
  -2   8   2 3553.26 381.755  32
  -2   8   2 3474.60 237.799  22
   2  -8  -2 3710.64 241.757  11
  -2   8   2 3491.81 351.159  38
   2  -8  -2 4384.31 274.755  10
  -2   8   1 106.653 95.0399  40
  -2   8   1-68.2632 90.7351   5
  -2   8   1 56.1950 107.861  38
   2  -8  -1 32.2798 72.3959   2
  -2   8   1-26.8610 120.492  32
   2  -8  -1 165.384 88.2154  10
   2  -8  -1 74.4690 99.3522  33
   2  -8  -1-14.9332 66.0759  11
  -2   8   1 11.3231 71.3577  22
   2  -8   0 3.64554 89.4869   2
  -2   8   0-31.1752 135.527  32
  -2   8   0-8.31080 99.1709   5
  -2   8   0 112.101 119.885  38
  -2   8   0-45.2531 99.2377   6
  -2   8   0 61.3795 96.0994  40
  -2   8   0 1.38389 76.0277  22
   2  -8   0 19.1569 105.917  33
   2  -8   0-67.1562 69.7265  11
   2  -8   0-79.6121 70.9815  10
   2  -8   0 1.13939 56.7924   4
   2  -8   1 295.677 100.987  21
  -2   8  -1 299.292 146.625  32
  -2   8  -1 372.702 135.234  38
   2  -8   1 553.724 165.574  33
  -2   8  -1 349.288 116.620  40
   2  -8   1 260.952 88.1993   4
   2  -8   1 302.508 87.3657   2
  -2   8  -1 408.880 127.273   5
  -2   8  -1 326.964 98.5380   6
   2  -8   1 456.858 101.130  11
  -2   8  -1 387.804 111.447  22
   2  -8   1 209.496 74.0744  10
   2  -8   2 377.289 115.319   2
  -2   8  -2 523.731 150.105   5
   2  -8   2 415.961 98.5065   4
  -2   8  -2 418.795 156.526  38
   2  -8   2 393.816 96.9015  21
   2  -8   2 275.328 121.888  33
  -2   8  -2 328.824 162.107  32
  -2   8  -2 368.809 119.557  40
  -2   8  -2 478.943 123.149   6
  -2   8  -2 250.555 92.7242  22
   2  -8   3 549.629 103.879  21
   2  -8   3 560.644 117.728   2
  -2   8  -3 252.395 109.911  38
  -2   8  -3 664.537 121.053  22
  -2   8  -3 695.193 126.612   6
  -2   8  -3 741.210 158.301   5
   2  -8   3 568.133 166.175  33
  -2   8  -3 453.011 131.324  40
   2  -8   3 600.294 125.599   4
  -2   8  -3 990.019 215.469  32
  -2   8  -4 2697.81 316.788  38
  -2   8  -4 3130.76 362.109  32
   2  -8   4 2905.90 234.158   4
   2  -8   4 2518.30 214.756   2
   2  -8   4 2569.23 302.145  33
  -2   8  -4 3074.41 237.670  22
   2  -8   4 3360.93 305.178  31
  -2   8  -4 3230.93 252.475   6
  -2   8  -4 2727.57 227.396  40
  -2   8  -4 2578.89 246.096   5
   2  -8   4 2934.09 213.800  21
  -2   8  -5 191.125 116.169   6
  -2   8  -5 201.346 132.779   5
   2  -8   5 163.064 76.7037  21
   2  -8   5 158.821 113.246   4
   2  -8   5 160.186 118.652  31
  -2   8  -5 181.718 134.446  32
   2  -8   5 30.7250 92.2518  33
  -2   8  -5 72.6158 77.1296  40
  -2   8  -5 60.2544 94.6344  38
   2  -8   5 226.667 93.8824   2
   2  -8   6 11076.0 624.904  33
  -2   8  -6 11363.1 478.876  40
   2  -8   6 12997.3 683.810  31
  -2   8  -6 11351.3 636.818  38
  -2   8  -6 12571.7 530.490   6
  -2   8  -6 12326.7 554.949   5
   2  -8   6 12146.7 527.110   4
   2  -8   6 11800.9 479.272   2
   2  -8   7 48858.5 1382.79   4
   2  -8   7 46610.8 1530.37  33
   2  -8   7 49713.6 1646.83  31
  -2   8  -7 46512.8 1538.41  38
  -2   8  -7 48997.1 1309.14  40
  -2   8  -7 50770.9 1390.42   6
  -2   8  -7 49050.2 1427.26   5
   2  -8   7 49856.3 1303.80   2
  -2   8  -8 5220.73 330.793   6
   2  -8   8 5696.65 458.015  31
  -2   8  -8 4719.19 330.022   5
   2  -8   8 5218.19 334.813   4
  -2   8  -9 684.860 95.4158  27
  -2   8  -9 573.838 132.617   6
   2  -8   9 653.248 130.613   4
  -2   8  -9 678.464 148.025   5
   2  -8  10 793.429 134.941   4
  -2   8 -10 986.287 147.431   6
  -2   8 -10 600.158 122.982   5
  -2   8 -11 81.0533 77.5021  26
   2  -8  11 102.213 88.0459   4
  -2   8 -11 36.1480 88.9419   6
   2  -8  12 538.149 85.8585   4
  -2   8 -12 679.521 101.889   6
  -2   8 -12 558.845 83.1864  23
  -2   8 -12 555.077 94.5999  26
  -2   8 -13 2570.05 150.276  26
  -2   8 -13 2459.71 153.916   6
  -2   8 -13 2679.18 142.802  23
  -2   8 -14 1508.53 90.8769   6
   2  -8  14 1508.82 98.7615   3
   2  -7 -12 66.9212 28.6959  29
   2  -7 -12 49.6979 27.1639  11
   2  -7 -11 568.972 70.7979  10
   2  -7 -11 358.243 52.6347  17
   2  -7 -11 341.300 64.1425  36
   2  -7 -11 618.064 73.5109  11
   2  -7 -11 410.843 63.1424  29
   2  -7 -10 277.441 74.1446  11
   2  -7 -10 341.892 66.8692  17
   2  -7 -10 353.245 72.4943  10
   2  -7 -10 219.458 56.8257  29
   2  -7 -10 118.411 68.9143  36
   2  -7  -9 21.5440 68.6753  17
   2  -7  -9 67.9986 62.9849  11
   2  -7  -9-23.6587 53.9634  29
  -2   7   9 15.4094 68.9312   5
   2  -7  -9 7.18604 66.3700  10
   2  -7  -9 88.3382 73.8956  36
   2  -7  -8 40063.1 1092.29  10
   2  -7  -8 40275.2 1082.58  11
   2  -7  -8 38400.4 1139.41  36
   2  -7  -8 39488.4 1055.81  29
  -2   7   8 38451.0 1110.75   5
  -2   7   7 505.499 164.997  32
  -2   7   7 599.082 125.676   5
   2  -7  -7 452.195 122.767  36
   2  -7  -7 605.420 113.220  11
   2  -7  -7 462.823 93.3513  29
   2  -7  -7 502.910 105.374  10
  -2   7   6 55311.6 1885.48  32
   2  -7  -6 60582.0 1487.39  29
  -2   7   6 57929.1 1585.99   5
   2  -7  -6 60918.8 1545.21  10
   2  -7  -6 57778.8 1509.66  11
   2  -7  -6 57690.5 1587.76  36
   2  -7  -5 13240.6 480.570   2
  -2   7   5 13654.5 502.210  40
   2  -7  -5 13003.4 466.730  29
  -2   7   5 12322.2 731.311  32
  -2   7   5 13822.3 573.392   5
   2  -7  -5 13584.9 521.294  10
  -2   7   4 10678.5 436.453  22
   2  -7  -4 11473.2 587.029  33
  -2   7   4 11202.3 671.543  32
   2  -7  -4 11903.3 452.519   2
   2  -7  -4 11156.5 444.418  11
   2  -7  -4 11003.4 407.465  29
  -2   7   4 11971.8 615.622  38
  -2   7   4 11779.7 459.082  40
  -2   7   4 11292.8 506.504   5
   2  -7  -4 12424.1 478.020  10
  -2   7   3 9305.65 407.021  40
  -2   7   3 9173.49 543.079  38
   2  -7  -3 9217.58 394.459   2
   2  -7  -3 8926.64 377.838  11
   2  -7  -3 9328.65 344.572  29
  -2   7   3 9094.24 440.698   5
   2  -7  -3 8515.06 387.394  10
   2  -7  -3 8521.91 508.152  33
  -2   7   3 8949.44 385.758  22
  -2   7   3 8735.53 580.743  32
  -2   7   2 11269.1 494.678   5
   2  -7  -2 11334.1 448.961   2
  -2   7   2 10884.4 437.636  22
   2  -7  -2 11330.6 612.482   1
  -2   7   2 11375.9 454.833  40
   2  -7  -2 11466.7 425.772  11
   2  -7  -2 10825.3 433.913  10
  -2   7   2 11041.5 636.221  32
   2  -7  -1 1516.08 222.506   1
  -2   7   1 1485.10 159.949  40
  -2   7   1 1381.63 148.139  22
   2  -7  -1 1233.25 134.465  10
  -2   7   1 1565.57 188.365   5
  -2   7   1 1017.91 213.047  32
   2  -7  -1 1316.79 150.489   2
   2  -7  -1 1371.33 133.137  11
  -2   7   1 1238.81 214.748  38
  -2   7   0 8413.64 385.989  40
   2  -7   0 8519.02 530.007   1
  -2   7   0 8414.14 537.289  32
  -2   7   0 9202.11 435.526   5
  -2   7   0 8492.93 385.281  22
  -2   7   0 9153.49 539.266  38
   2  -7   0 8811.35 392.358   2
   2  -7   0 9222.22 368.237  11
   2  -7   0 8658.78 372.876  10
   2  -7   1 8215.40 378.066   2
  -2   7  -1 8608.09 545.423  32
  -2   7  -1 8354.14 387.428  40
  -2   7  -1 8731.91 387.956   6
  -2   7  -1 8603.79 422.728   5
  -2   7  -1 8325.33 381.662  22
  -2   7  -1 8914.63 531.047  38
   2  -7   1 8674.02 529.141   1
   2  -7   1 8801.58 358.034  11
   2  -7   1 8803.40 366.972  10
   2  -7   2 631.291 107.045  21
  -2   7  -2 749.599 140.542   5
  -2   7  -2 851.192 178.293  38
   2  -7   2 701.584 108.502   2
   2  -7   2 715.151 132.038  31
  -2   7  -2 912.396 202.332  32
  -2   7  -2 791.288 130.921  40
   2  -7   2 589.908 170.007   1
  -2   7  -2 931.744 129.546   6
   2  -7   2 789.148 109.071  11
  -2   7  -2 653.083 109.730  22
   2  -7   2 630.130 96.2397  10
  -2   7  -3 14867.7 752.430  32
   2  -7   3 16447.7 683.186  31
   2  -7   3 15448.7 557.879   2
  -2   7  -3 16604.9 749.897  38
  -2   7  -3 16169.8 570.500  40
  -2   7  -3 15590.1 566.632   6
  -2   7  -3 14824.4 595.837   5
   2  -7   3 15534.4 740.032   1
  -2   7  -3 15134.5 558.373  22
   2  -7   3 13972.9 517.542  21
   2  -7   4 3111.97 309.330   1
  -2   7  -4 3266.06 231.809  40
   2  -7   4 3278.91 298.455  31
   2  -7   4 3523.82 247.045   4
  -2   7  -4 3490.23 242.522   6
  -2   7  -4 3420.28 329.491  38
   2  -7   4 2977.42 202.117  21
  -2   7  -4 3221.20 346.602  32
  -2   7  -4 3327.88 255.576   5
  -2   7  -4 2899.83 220.909  22
   2  -7   4 3183.02 224.619   2
   2  -7   5 107.215 52.3520  21
  -2   7  -5 78.5881 113.024   5
  -2   7  -5 171.090 84.2436  40
  -2   7  -5 163.215 80.4136   6
   2  -7   5 280.798 122.683  31
  -2   7  -5 171.574 109.533  38
   2  -7   5 199.874 95.0153   4
  -2   7  -5 193.165 119.664  32
   2  -7   5 250.285 78.4691   2
  -2   7  -5 161.323 77.9864  22
  -2   7  -6 2968.82 210.686  40
   2  -7   6 3095.43 303.943  33
  -2   7  -6 3059.80 242.236   6
  -2   7  -6 3011.27 257.683   5
   2  -7   6 3422.04 351.246  31
  -2   7  -6 2923.32 293.095  38
   2  -7   6 2843.41 207.190   2
   2  -7   6 2932.59 242.185   4
   2  -7   7 179.470 71.2840   2
   2  -7   7 101.361 104.788   4
   2  -7   7 162.860 108.994  31
  -2   7  -7 455.543 114.021   6
  -2   7  -7 323.334 133.164  38
   2  -7   7 126.134 94.4779  33
  -2   7  -7 233.840 72.9497  40
  -2   7  -7 141.227 116.314   5
  -2   7  -8 11354.9 521.068   5
   2  -7   8 10967.7 502.232   4
  -2   7  -8 11503.5 507.462   6
   2  -7   8 11513.8 684.577  31
   2  -7   9 8882.51 599.566  31
  -2   7  -9 8824.95 437.853   6
  -2   7  -9 8608.40 365.576  27
   2  -7   9 8146.64 423.233   4
  -2   7  -9 9060.60 452.884   5
   2  -7  10 4206.24 283.835   4
  -2   7 -10 5395.22 320.754   6
  -2   7 -10 4308.95 229.472  20
  -2   7 -10 4706.08 309.022   5
   2  -7  10 4291.69 411.769  31
  -2   7 -10 4561.64 234.764  27
  -2   7 -11 3056.65 178.519  20
   2  -7  11 2936.38 215.068   4
  -2   7 -11 2711.09 222.571  26
  -2   7 -11 2928.45 234.356   6
  -2   7 -12 133.605 86.5258   6
   2  -7  12 32.5880 60.8033   4
  -2   7 -12-7.32926 68.2608  26
  -2   7 -12 51.1052 44.2540  20
  -2   7 -12 44.9839 69.2425  23
  -2   7 -13-17.3856 58.9580   6
  -2   7 -13-5.40822 55.4626  26
  -2   7 -13 117.548 54.2934  23
  -2   7 -13 102.767 44.9933  12
   2  -7  14 46.2221 49.1423   3
  -2   7 -14-2.01786 26.1265  12
  -2   7 -14 17.3106 42.6950   6
  -2   7 -14-6.23107 37.8672  26
  -2   7 -14 23.8104 30.2227  23
   2  -6 -13 1231.45 82.2376  29
   2  -6 -13 1081.10 78.2064  11
   2  -6 -12 337.103 71.0061  36
   2  -6 -12 405.747 68.9927  29
   2  -6 -12 384.572 66.0285  11
   2  -6 -12 242.298 49.9414  10
   2  -6 -11 1710.91 148.739   9
   2  -6 -11 1779.31 127.218  17
   2  -6 -11 1759.54 138.940  29
   2  -6 -11 1841.93 146.876  25
   2  -6 -11 1838.63 165.063  36
   2  -6 -11 1726.72 140.997  11
   2  -6 -11 1743.80 136.965  10
   2  -6 -10 10995.5 428.103  29
   2  -6 -10 12440.2 493.841  36
   2  -6 -10 11012.3 432.370  10
   2  -6 -10 11036.1 429.158  11
   2  -6 -10 11712.6 447.165  25
   2  -6 -10 12506.2 431.654  17
  -2   6  10 10455.4 434.148   5
   2  -6 -10 12133.8 456.329   9
   2  -6  -9 3289.72 222.100  11
   2  -6  -9 3339.81 230.137  10
   2  -6  -9 3520.66 221.532  29
   2  -6  -9 3791.37 271.762  36
  -2   6   9 3159.74 346.567  32
   2  -6  -9 3445.38 239.454  25
  -2   6   9 3071.37 231.103   5
   2  -6  -9 3272.29 232.445   9
   2  -6  -8 786.610 144.861  36
   2  -6  -8 727.172 110.558  29
  -2   6   8 637.034 176.017  32
  -2   6   8 872.248 136.298   5
   2  -6  -8 706.214 131.694   9
   2  -6  -8 973.191 124.650  11
   2  -6  -8 1069.68 141.655  25
   2  -6  -7 907.270 143.058   9
  -2   6   7 1539.87 187.230   5
  -2   6   7 1377.29 237.060  32
   2  -6  -7 1368.91 157.498  25
   2  -6  -7 1580.39 184.504  36
   2  -6  -7 840.868 125.880  11
   2  -6  -7 770.961 118.767  29
  -2   6   6 59785.3 1619.33   5
   2  -6  -6 62669.2 1581.45  25
  -2   6   6 59065.2 1896.15  32
   2  -6  -6 59750.1 1538.14  11
   2  -6  -6 60916.2 1558.97   9
   2  -6  -5 10446.2 429.456  25
  -2   6   5 9515.53 388.648  22
  -2   6   5 10485.4 523.000  38
   2  -6  -5 10093.0 499.301  33
  -2   6   5 9476.13 591.986  32
  -2   6   5 10622.7 405.314  40
  -2   6   5 10129.0 459.601   5
   2  -6  -5 9985.83 401.242  11
   2  -6  -5 9886.93 414.332   9
   2  -6  -4 12957.8 462.727  11
   2  -6  -4 14016.0 499.719  25
  -2   6   4 13044.5 473.312  40
   2  -6  -4 13321.3 610.844   1
  -2   6   4 12937.2 679.853  32
   2  -6  -4 13332.7 479.724   9
  -2   6   4 12709.8 470.762  22
  -2   6   4 13701.8 622.216  38
  -2   6   4 12174.1 517.088   5
   2  -6  -4 13081.5 469.591   2
   2  -6  -3 9838.00 390.606   2
  -2   6   3 9590.22 395.918  40
   2  -6  -3 9963.25 520.305   1
  -2   6   3 10047.1 569.652  32
  -2   6   3 10007.4 529.733  38
  -2   6   3 9402.32 429.993   5
   2  -6  -3 9648.12 374.430  11
   2  -6  -3 10367.8 405.520  25
   2  -6  -3 9896.95 393.736  10
  -2   6   3 9846.03 395.150  22
  -2   6   2 4367.51 337.650  38
  -2   6   2 4368.94 244.757  40
  -2   6   2 4626.37 278.397   5
   2  -6  -2 4708.17 353.574   1
  -2   6   2 4623.58 366.655  32
   2  -6  -2 4605.97 254.517   2
   2  -6  -2 4563.52 234.208  11
  -2   6   2 4573.22 249.535  22
   2  -6  -2 5086.90 253.199  10
  -2   6   1 1597.40 145.362  22
  -2   6   1 1469.60 201.157  38
  -2   6   1 1838.37 245.625  32
  -2   6   1 1382.02 143.967  40
   2  -6  -1 1683.82 150.257   2
  -2   6   1 1723.30 167.009   5
   2  -6  -1 1229.06 184.736   1
   2  -6  -1 1346.75 122.569  11
   2  -6  -1 1338.37 130.369  10
  -2   6   0-23.8740 117.000  32
  -2   6   0 214.176 82.3798   5
  -2   6   0 181.267 114.302  38
  -2   6   0 245.780 84.6857  40
   2  -6   0 257.398 76.0698  31
   2  -6   0 226.789 64.0167  11
   2  -6   0 190.023 63.0867   2
   2  -6   0 246.356 118.567   1
  -2   6   0 142.601 67.1107  22
   2  -6   0 135.079 53.3235  10
   2  -6   1 9670.50 394.712   2
  -2   6  -1 9911.78 396.937  22
  -2   6  -1 10642.3 549.006  32
  -2   6  -1 10313.9 397.405   6
   2  -6   1 9624.97 513.915   1
  -2   6  -1 9661.69 419.075   5
  -2   6  -1 10528.7 526.732  38
  -2   6  -1 9711.05 391.005  40
   2  -6   1 10050.7 367.467  11
   2  -6   1 10181.1 440.382  31
   2  -6   1 9574.46 367.973  10
   2  -6   2 14108.6 576.425  31
  -2   6  -2 14339.4 501.841  40
  -2   6  -2 15143.1 675.277  32
   2  -6   2 14024.3 641.215   1
   2  -6   2 13780.2 492.787   2
   2  -6   2 14429.0 469.401  11
  -2   6  -2 13704.8 491.492   6
   2  -6   2 13847.9 464.022  10
  -2   6  -2 13837.1 495.641  22
  -2   6  -2 13515.2 627.455  38
  -2   6  -2 13789.2 526.289   5
   2  -6   3 7836.37 429.439  31
  -2   6  -3 7644.37 442.715  38
   2  -6   3 7339.76 331.383   2
  -2   6  -3 7839.36 483.252  32
   2  -6   3 7858.88 460.778   1
  -2   6  -3 7382.73 326.314  40
  -2   6  -3 7502.87 338.131  22
  -2   6  -3 7430.46 337.692   6
  -2   6  -3 7539.04 365.656   5
   2  -6   3 6648.03 300.362  21
  -2   6  -4 8076.22 353.054  22
   2  -6   4 7267.40 453.852   1
   2  -6   4 7322.39 336.157   2
  -2   6  -4 7218.23 368.212   5
  -2   6  -4 7558.73 334.998  40
  -2   6  -4 8182.85 373.756  39
   2  -6   4 7153.90 439.732  31
  -2   6  -4 8009.59 463.630  38
  -2   6  -4 7507.71 490.039  32
   2  -6   4 7593.36 313.178  21
  -2   6  -4 7915.74 356.443   6
   2  -6   5 10281.2 536.884   1
  -2   6  -5 10388.4 594.636  32
  -2   6  -5 10307.7 468.050  39
  -2   6  -5 10635.9 408.472  40
   2  -6   5 11024.5 584.348  31
  -2   6  -5 10455.5 436.401   6
  -2   6  -5 10932.5 470.953   5
  -2   6  -5 10634.0 537.437  38
   2  -6   5 9707.48 399.751   2
  -2   6  -5 10845.3 432.468  22
   2  -6   6 399.474 76.7186   2
  -2   6  -6 340.603 86.0772  40
   2  -6   6 628.822 139.034  34
  -2   6  -6 370.473 106.713   6
  -2   6  -6 300.738 98.6303  39
   2  -6   6 279.880 86.8380   4
   2  -6   6 284.584 127.843  31
  -2   6  -6 392.943 109.038  38
  -2   6  -6 410.618 120.618   5
  -2   6  -7 157.080 89.8714  38
  -2   6  -7 109.210 72.0358  39
   2  -6   7 274.037 142.638  31
   2  -6   7 358.549 110.247  33
  -2   6  -7 251.722 107.246   6
  -2   6  -7 94.2129 90.0606   5
   2  -6   7 111.333 83.3845  34
  -2   6  -7 203.229 60.8393  40
   2  -6   7 287.983 95.7997   4
   2  -6   8 12226.1 628.308  34
   2  -6   8 12315.3 520.162   4
  -2   6  -8 11496.6 600.583  39
  -2   6  -8 12341.1 536.995   5
   2  -6   8 12516.3 715.703  31
  -2   6  -8 13943.1 544.884   6
  -2   6  -9 16264.4 635.890   5
   2  -6   9 15755.9 828.024  31
  -2   6  -9 15978.0 556.803  27
   2  -6   9 17190.1 628.880   4
  -2   6  -9 15330.9 737.900  39
  -2   6  -9 17245.7 642.332   6
   2  -6  10 10617.0 462.714   4
   2  -6  10 10348.4 657.840  31
  -2   6 -10 10886.5 418.702  20
  -2   6 -10 10273.4 409.464  27
  -2   6 -10 11237.0 494.734   6
  -2   6 -11 1543.78 183.089   6
  -2   6 -11 1593.04 142.601  20
  -2   6 -11 1690.36 136.985  27
  -2   6 -11 1520.66 173.374  26
   2  -6  11 1379.20 149.017   4
   2  -6  12 2509.58 173.027   4
  -2   6 -12 2655.26 174.487  20
  -2   6 -12 2275.84 194.959  26
  -2   6 -12 2487.80 189.426  23
  -2   6 -12 2209.09 200.974   6
  -2   6 -13 618.659 77.8084  20
  -2   6 -13 479.925 99.2311   6
  -2   6 -13 740.011 93.0675  12
  -2   6 -13 415.904 94.0945  26
  -2   6 -13 385.368 76.3665  23
  -2   6 -14 249.540 46.4672  20
  -2   6 -14 190.240 57.0420   6
   2  -6  14 235.440 64.6557   3
  -2   6 -14 258.653 66.8859  26
  -2   6 -14 307.453 53.1881  12
  -2   6 -14 293.851 54.2694  23
  -2   6 -15 33.2278 32.9588  26
   2  -5 -14 1488.68 87.2796  29
   2  -5 -14 1232.24 81.7679  11
   2  -5 -13-46.4013 47.6980  36
   2  -5 -13 51.9391 47.9977  29
   2  -5 -13 4.15829 50.8100   9
   2  -5 -13-30.0044 40.9590  25
   2  -5 -13 49.9052 40.4664  11
   2  -5 -12 6634.87 319.075  36
   2  -5 -12 7127.31 293.884  29
   2  -5 -12 6666.64 293.167  25
   2  -5 -12 6041.28 280.476  11
   2  -5 -12 6240.30 273.069  10
   2  -5 -12 6538.92 300.112   9
   2  -5 -11 7564.90 332.522  29
   2  -5 -11 7587.45 303.147  17
   2  -5 -11 7200.20 344.258   9
   2  -5 -11 6843.29 322.619  11
  -2   5  11 6938.24 337.669   5
   2  -5 -11 6720.38 355.324  36
   2  -5 -11 7488.84 340.954  25
   2  -5 -10 7999.13 406.291  36
   2  -5 -10 8037.39 374.071  25
   2  -5 -10 8346.58 362.422  29
  -2   5  10 7976.91 389.581   5
  -2   5  10 7174.65 528.662  32
   2  -5 -10 7411.66 350.433  11
   2  -5 -10 8142.16 377.216   9
  -2   5   9 12142.5 707.208  32
   2  -5  -9 12755.0 546.227  36
   2  -5  -9 13029.0 484.686  29
   2  -5  -9 12914.3 507.396  25
   2  -5  -9 12396.7 480.064  11
  -2   5   9 12764.9 530.258   5
   2  -5  -9 12040.5 492.426   9
  -2   5   8 26113.7 1087.54  32
   2  -5  -8 26659.2 805.103  11
   2  -5  -8 26732.1 829.251  25
  -2   5   8 26490.1 868.554   5
   2  -5  -8 27566.7 880.777  36
   2  -5  -8 25852.0 816.174   9
   2  -5  -7 168.349 76.2181   9
   2  -5  -7 60.5477 89.1262  36
  -2   5   7 340.610 123.012  34
  -2   5   7 274.463 128.566  32
  -2   5   7 94.6256 95.3516   5
   2  -5  -7 73.1570 70.7164  25
   2  -5  -7 119.202 63.9716  11
  -2   5   6 37318.3 1297.35  32
   2  -5  -6 37076.8 1013.93  11
   2  -5  -6 37214.5 1040.61  25
  -2   5   6 38453.3 1173.11  34
  -2   5   6 38288.4 1097.01   5
   2  -5  -6 36971.9 1029.99   9
   2  -5  -5 1247.07 129.252   9
  -2   5   5 1389.59 170.225  34
  -2   5   5 1519.95 178.545  38
  -2   5   5 1421.75 219.391  32
  -2   5   5 1404.34 154.282   5
   2  -5  -5 1308.94 131.194  25
   2  -5  -5 1034.84 147.297   1
  -2   5   5 1374.72 123.096  40
   2  -5  -5 1355.42 129.332  11
  -2   5   5 1169.27 124.969  22
  -2   5   4 47317.8 1277.87  34
  -2   5   4 45661.4 1171.50  40
   2  -5  -4 45330.7 1193.60  25
  -2   5   4 48124.5 1436.39  32
   2  -5  -4 46251.0 1168.53  11
  -2   5   4 48524.9 1350.87  38
  -2   5   4 45119.0 1243.68   5
   2  -5  -4 47176.9 1338.52   1
   2  -5  -4 45934.4 1182.23   9
  -2   5   3 1487.33 127.685  40
  -2   5   3 1443.19 175.508  38
   2  -5  -3 1429.58 178.730   1
   2  -5  -3 1491.35 130.040  25
  -2   5   3 1314.51 192.301  32
  -2   5   3 1697.12 159.245  34
   2  -5  -2 116188. 2791.21   1
  -2   5   2 111618. 2807.44  32
  -2   5   2 114598. 2792.97  38
  -2   5   2 111148. 2588.10  40
  -2   5   1 25464.3 889.168  32
   2  -5  -1 25935.4 713.911  31
  -2   5   1 26219.2 734.423  40
   2  -5  -1 26501.2 895.806   1
  -2   5   1 27078.2 892.080  38
  -2   5   0 12730.2 539.748  38
  -2   5   0 11930.5 417.073  40
   2  -5   0 11518.2 440.204  31
  -2   5   0 12879.7 558.117  32
   2  -5   0 13249.7 562.622   1
  -2   5  -1 156709. 3583.44  38
   2  -5   1 149053. 3480.13  31
   2  -5   1 147781. 3596.15   1
  -2   5  -1 146298. 3590.18  32
  -2   5  -1 153354. 3391.33  40
   2  -5   2 36716.5 1146.55   1
   2  -5   2 35934.4 1087.80  31
  -2   5  -2 39071.5 1137.18  38
  -2   5  -2 36805.5 956.270  39
  -2   5  -2 38397.2 1167.29  32
  -2   5  -2 38775.6 979.270  40
   2  -5   3 1343.93 178.000  31
   2  -5   3 1221.19 177.341   1
  -2   5  -3 1654.39 133.211  40
  -2   5  -3 1521.99 139.469  39
  -2   5  -3 1733.05 191.747  38
  -2   5  -3 1542.89 210.068  32
  -2   5  -4 237.235 112.783  38
   2  -5   4 298.205 113.155  31
  -2   5  -4 125.411 117.484  32
  -2   5  -4 117.769 61.4767  39
  -2   5  -4 272.119 72.7065  40
   2  -5   4 399.987 124.045   1
   2  -5   5 11581.2 533.877   1
  -2   5  -5 11847.2 447.105   6
  -2   5  -5 12573.9 616.311  32
  -2   5  -5 10977.9 491.397  39
   2  -5   5 12104.0 585.047  31
  -2   5  -5 11716.0 463.654   5
  -2   5  -5 10911.8 505.929  38
  -2   5  -5 11774.8 429.850  22
  -2   5  -5 11770.4 407.257  40
   2  -5   6 3279.17 316.463  31
  -2   5  -6 3491.64 261.450  38
  -2   5  -6 3828.23 242.564   6
   2  -5   6 3648.86 271.192   1
  -2   5  -6 3938.31 298.143  39
  -2   5  -6 3794.17 249.414   5
  -2   5  -6 3595.43 197.484  40
   2  -5   7 6263.47 347.066  33
  -2   5  -7 5134.70 317.336  38
   2  -5   7 5641.20 409.623  34
  -2   5  -7 5642.18 377.092  39
   2  -5   7 6101.90 316.496   4
  -2   5  -7 5908.51 314.965   6
   2  -5   7 6260.85 457.615  31
  -2   5  -7 5413.66 310.282   5
   2  -5   8 555.127 107.956   4
  -2   5  -8 460.149 95.3030  27
  -2   5  -8 321.288 101.432   6
   2  -5   8 381.873 144.564  34
   2  -5   8 587.325 158.556  31
  -2   5  -8 481.623 134.695  39
  -2   5  -8 600.243 124.346   5
   2  -5   9 8295.19 392.959   4
  -2   5  -9 8713.12 417.925   5
  -2   5  -9 7595.62 496.145  39
   2  -5   9 8160.84 556.070  31
  -2   5  -9 8502.36 412.523   6
  -2   5  -9 8020.14 355.809  27
   2  -5   9 8111.53 549.971  34
   2  -5  10 4594.54 281.203   4
   2  -5  10 4701.73 417.183  34
   2  -5  10 4577.69 438.492  31
  -2   5 -10 4759.63 310.445   6
  -2   5 -10 4537.59 255.426  27
  -2   5 -10 4946.18 267.511  20
  -2   5 -11 1756.83 169.265  23
   2  -5  11 1392.06 249.123  34
   2  -5  11 1856.21 165.304   4
  -2   5 -11 1755.80 148.331  27
   2  -5  11 1808.83 276.395  31
  -2   5 -11 1500.87 177.286  26
  -2   5 -11 1704.94 192.988   6
  -2   5 -11 1667.38 157.817  20
  -2   5 -12 34.2582 49.5460  27
  -2   5 -12-57.1141 62.0867  20
  -2   5 -12-6.01844 86.6996  26
  -2   5 -12 46.3093 74.2418  23
  -2   5 -12-11.1244 88.6662   6
  -2   5 -13 7.78942 58.5969  20
  -2   5 -13 30.7503 73.4176   6
  -2   5 -13 96.7545 79.2042  26
  -2   5 -13 27.3802 57.7313  12
  -2   5 -13 13.8619 53.2677  23
  -2   5 -14 9261.94 321.661  20
  -2   5 -14 9424.24 326.224  12
  -2   5 -14 8550.19 342.966  26
   2  -5  14 8287.16 329.169   3
  -2   5 -14 9063.28 350.191   6
  -2   5 -14 8719.88 316.727  23
  -2   5 -15 63.2350 33.8935  12
  -2   5 -15 70.9062 43.4098  26
  -2   5 -15 70.4612 30.7255  23
  -2   5 -15 33.0264 29.5778  11
  -2   5 -15 0.17054 26.4012  20
   2  -4 -15 1636.13 88.1232  11
   2  -4 -15 1881.59 100.330   9
   2  -4 -14 208.105 60.6722   9
   2  -4 -14 91.4425 46.1366  11
   2  -4 -14 195.370 61.0835  36
   2  -4 -14 121.991 47.7204  25
   2  -4 -14 92.3762 45.7850  29
   2  -4 -13 1967.96 167.071  36
   2  -4 -13 1893.49 160.145   9
   2  -4 -13 2066.77 149.491  29
   2  -4 -13 2067.43 153.254  11
   2  -4 -13 1908.70 151.792  25
   2  -4 -12 717.001 125.627   9
   2  -4 -12 787.382 136.240  36
   2  -4 -12 636.981 108.150  29
   2  -4 -12 383.900 88.4426  25
  -2   4  12 879.846 126.528   5
   2  -4 -12 654.809 112.725  11
   2  -4 -11 1165.56 148.739   9
  -2   4  11 1237.80 154.879   5
   2  -4 -11 1353.57 148.672  11
   2  -4 -11 1448.80 146.257  29
   2  -4 -11 1534.72 178.843  36
   2  -4 -11 1438.36 161.417  25
  -2   4  11 1024.79 204.429  32
   2  -4 -10 269.121 102.053   9
   2  -4 -10-28.2390 49.8589  12
   2  -4 -10-120.508 106.197  36
   2  -4 -10 28.5900 70.3840  29
   2  -4 -10 34.3039 76.1505  25
  -2   4  10-9.80403 108.600  32
   2  -4 -10 107.118 75.4129  11
  -2   4  10-167.330 133.964  34
   2  -4  -9 20713.7 692.612   9
   2  -4  -9 20645.6 694.707  25
  -2   4   9 20755.2 930.669  32
   2  -4  -9 22448.6 753.656  36
   2  -4  -9 20633.5 672.742  11
  -2   4   9 19630.3 864.448  34
  -2   4   8 5606.44 400.096  34
   2  -4  -8 5359.74 293.518  25
  -2   4   8 5199.33 413.550  32
   2  -4  -8 5251.80 286.126   9
   2  -4  -8 5610.22 249.177  23
   2  -4  -8 5359.79 277.352  11
   2  -4  -8 5677.99 325.768  36
   2  -4  -7 3643.86 220.848   9
  -2   4   7 3110.60 277.553  34
  -2   4   7 3874.77 337.674  32
   2  -4  -7 3720.29 230.420  25
   2  -4  -7 3457.66 207.694  11
   2  -4  -7 3521.92 188.693  23
   2  -4  -7 3612.14 244.132  36
  -2   4   6 2.15849 72.9916  34
   2  -4  -6 6.17409 56.0410   9
  -2   4   6-43.6928 77.6739  35
   2  -4  -6-58.2547 59.3056  25
  -2   4   6 112.369 95.6830  32
   2  -4  -6 144.729 60.4656   1
   2  -4  -6 74.6983 54.6151  11
   2  -4  -5 2924.02 183.864  25
  -2   4   5 3311.48 275.100  32
   2  -4  -5 2897.04 214.308   1
  -2   4   5 3327.42 246.221  34
   2  -4  -5 3091.85 182.902   9
  -2   4   5 3314.58 230.779  38
  -2   4   5 3055.46 165.981  40
  -2   4   4 4249.33 299.868  32
   2  -4  -4 4182.04 269.858   1
  -2   4   4 4398.81 266.265  34
  -2   4   4 4514.68 270.769  38
  -2   4   4 3855.38 192.241  40
  -2   4   3 28126.0 864.463  38
  -2   4   3 27749.8 743.227  40
  -2   4   3 27658.1 897.698  32
  -2   4   3 28532.4 828.267  34
   2  -4  -3 28966.3 885.761   1
  -2   4   2 265.800 63.2157  40
   2  -4  -2 295.710 45.8163  31
  -2   4   2 208.293 71.6726  34
  -2   4   2 176.410 98.0431  32
   2  -4  -2 260.728 104.679   1
  -2   4   2 103.515 81.1345  38
  -2   4   1 20087.2 563.756  40
  -2   4   1 19749.2 670.360  38
  -2   4   1 20047.6 681.856  32
   2  -4  -1 19942.5 689.469   1
   2  -4  -1 20403.8 572.024  31
  -2   4   0 69860.4 1623.47  40
   2  -4   0 71132.8 1785.74   1
  -2   4   0 68579.0 1762.04  32
   2  -4   0 68211.6 1679.72  31
  -2   4   0 71152.6 1764.25  38
   2  -4   1 39034.6 1132.27   1
  -2   4  -1 40534.9 1133.34  32
  -2   4  -1 42569.9 1006.20  40
  -2   4  -1 41524.1 1132.37  38
  -2   4  -1 38672.6 958.227  39
   2  -4   1 40150.0 1094.73  31
  -2   4  -2 27614.6 755.676  39
  -2   4  -2 28386.2 863.016  38
   2  -4   2 28935.0 866.256  31
  -2   4  -2 28878.7 891.710  32
  -2   4  -2 28606.2 745.873  40
   2  -4   2 28603.3 880.890   1
  -2   4  -3 71.8408 82.8307  38
  -2   4  -3 50.4761 44.0452  40
   2  -4   3-19.2581 92.9579  31
  -2   4  -3-30.0091 50.5151  39
  -2   4  -3-77.0717 97.8396  32
   2  -4   3 44.0720 83.0528   1
  -2   4  -4 11855.2 387.745  40
  -2   4  -4 12181.8 467.204  39
  -2   4  -4 13311.3 566.288  32
   2  -4   4 12244.1 495.249   1
   2  -4   4 12330.8 541.983  31
  -2   4  -4 12121.2 484.975  38
   2  -4   5 788.226 161.320  31
  -2   4  -5 654.933 112.633  38
  -2   4  -5 819.048 87.7188  40
  -2   4  -5 552.057 111.889  39
   2  -4   5 881.868 122.135   1
  -2   4  -6 5434.26 285.313   5
  -2   4  -6 5098.03 332.271  39
  -2   4  -6 5462.84 292.933  38
  -2   4  -6 5085.09 268.714   6
   2  -4   6 5474.92 300.462   1
   2  -4   6 5056.56 379.112  31
  -2   4  -7 1922.02 147.373  13
   2  -4   7 2057.58 253.559  31
  -2   4  -7 1607.15 202.625  39
  -2   4  -7 1924.36 145.171  24
  -2   4  -7 2006.11 173.907   5
   2  -4   7 1902.78 163.104   4
  -2   4  -7 1974.97 170.058   6
  -2   4  -8 17707.9 755.589  39
  -2   4  -8 17256.0 573.629  27
  -2   4  -8 18578.3 626.827   5
   2  -4   8 17144.7 596.157   4
   2  -4   8 17323.7 796.971  31
   2  -4   8 18211.0 826.327  34
  -2   4  -8 16877.9 549.383  13
  -2   4  -8 18132.9 625.031   6
  -2   4  -8 16751.1 549.792  24
   2  -4   9 2626.73 195.736   4
   2  -4   9 2018.21 276.574  31
  -2   4  -9 2682.02 217.575   6
  -2   4  -9 2320.87 167.951  13
  -2   4  -9 2348.72 271.063  39
  -2   4  -9 2340.30 181.650  27
  -2   4  -9 2608.14 182.769  24
   2  -4   9 3060.76 333.836  34
   2  -4  10 13999.7 759.992  31
   2  -4  10 15375.4 811.507  34
  -2   4 -10 14359.9 533.008  20
  -2   4 -10 15527.2 594.431   6
  -2   4 -10 14969.7 530.438  27
  -2   4 -10 14765.6 582.218  26
  -2   4 -10 15489.3 513.888  13
  -2   4 -11 1872.00 159.060  27
  -2   4 -11 1913.36 196.529  26
   2  -4  11 2324.06 307.963  31
  -2   4 -11 2112.95 178.377  20
  -2   4 -11 1763.83 197.008   6
   2  -4  11 1950.01 292.102  34
  -2   4 -11 1979.00 152.503  13
  -2   4 -11 2195.20 186.927  23
  -2   4 -12 3436.99 220.982  20
  -2   4 -12 3170.67 195.081  27
  -2   4 -12 3088.47 238.093  26
  -2   4 -12 3072.97 215.964  12
  -2   4 -12 3016.19 237.585   6
  -2   4 -12 3117.06 213.986  23
  -2   4 -13 105.840 78.6347   6
  -2   4 -13 125.546 65.0724  20
  -2   4 -13 200.180 75.4136  12
  -2   4 -13-45.6597 67.3141  23
  -2   4 -13-48.3874 92.1363  26
  -2   4 -13 56.1984 42.8949  27
   2  -4  13 234.789 84.9076   3
  -2   4 -14 119.423 72.6227  26
  -2   4 -14 115.195 58.6099  20
   2  -4  14-4.93990 45.7636   3
  -2   4 -14-4.93668 51.5903  12
  -2   4 -14 38.1830 43.3090  23
  -2   4 -14 20.3143 53.8024  11
  -2   4 -15 2539.60 129.612  20
  -2   4 -15 2216.98 122.313  11
  -2   4 -15 2569.51 132.355  12
  -2   4 -15 2100.62 113.263  23
   2  -3 -15 58.5993 47.0319   9
   2  -3 -15 2.19032 30.9318  25
   2  -3 -15 83.5457 41.4061  11
   2  -3 -15 64.1860 34.2271  29
   2  -3 -14 21.3180 49.7770  11
   2  -3 -14-61.4684 49.6082  25
   2  -3 -14-74.2423 66.9615   9
   2  -3 -14-71.3861 53.1539  29
   2  -3 -14-6.79156 56.5650  36
   2  -3 -13 964.270 130.078  36
   2  -3 -13 1172.17 99.5332  12
  -2   3  13 1091.58 131.946   5
   2  -3 -13 953.717 117.215  29
   2  -3 -13 971.207 122.538  11
   2  -3 -13 944.920 127.973   9
   2  -3 -13 995.795 123.387  25
   2  -3 -12 37547.4 1092.75   9
   2  -3 -12 40270.1 1012.74  12
   2  -3 -12 40159.9 1142.29  36
   2  -3 -12 38336.1 1075.68  11
   2  -3 -12 39788.0 1063.74  29
   2  -3 -12 36974.3 1087.50  25
   2  -3 -11 41754.9 1183.86   9
   2  -3 -11 44831.2 1243.25  36
   2  -3 -11 43216.0 1103.40  12
  -2   3  11 40118.0 1461.26  34
   2  -3 -11 43742.7 1158.78  29
   2  -3 -11 41630.9 1185.83  25
   2  -3 -11 42605.4 1165.52  11
  -2   3  11 41524.8 1489.89  32
   2  -3 -10 21158.1 686.229  11
   2  -3 -10 21857.0 639.386  12
   2  -3 -10 20770.3 702.221   9
  -2   3  10 19486.7 901.540  34
   2  -3 -10 23142.3 763.454  36
  -2   3   9 27166.7 1049.66  34
   2  -3  -9 27216.6 824.897   9
   2  -3  -9 27629.8 758.815  12
   2  -3  -9 27983.4 867.983  36
   2  -3  -9 26867.1 803.054  11
  -2   3   8 2212.97 252.113  34
   2  -3  -8 2106.33 143.574  12
   2  -3  -8 2397.79 199.610  36
   2  -3  -8 2501.37 179.962   9
   2  -3  -8 2390.77 170.374  11
  -2   3   7 2481.77 248.285  34
   2  -3  -7 2933.73 206.442  36
   2  -3  -7 2822.30 173.985  11
   2  -3  -7 2793.62 183.129   9
  -2   3   6 3320.82 222.462  35
  -2   3   6 3312.10 262.927  34
   2  -3  -6 3048.69 190.937   1
  -2   3   5 1998.82 190.855  34
   2  -3  -5 1767.57 149.652   1
  -2   3   5 1881.93 195.386  32
  -2   3   5 1974.56 155.088  38
  -2   3   4 6442.48 298.016  38
   2  -3  -4 6058.10 293.718   1
  -2   3   4 6396.57 319.183  34
  -2   3   4 6547.83 336.311  32
  -2   3   3 3497.94 221.309  32
  -2   3   3 3745.09 216.647  34
  -2   3   3 3303.90 206.220  38
   2  -3  -3 2980.25 99.4886  31
   2  -3  -3 3735.45 221.432   1
  -2   3   2 994.897 128.461  32
  -2   3   2 830.160 113.320  38
  -2   3   2 801.680 105.160  34
   2  -3  -2 871.701 126.109   1
   2  -3  -2 874.913 76.9626  31
  -2   3   1 259.326 88.3978  38
   2  -3  -1 389.376 68.2032  31
   2  -3  -1 192.054 92.1874   1
  -2   3   1 222.892 69.6806  34
  -2   3   0 248881. 5419.00  32
   2  -3   0 249017. 5385.55  31
   2  -3   0 256873. 5453.65   1
   2  -3   1 5320.61 265.622  31
  -2   3  -1 5521.23 274.014  38
  -2   3  -1 5483.29 268.713  32
   2  -3   1 5181.51 277.576   1
  -2   3  -1 4837.28 194.306  39
  -2   3  -2 17876.1 543.300  39
  -2   3  -2 19876.3 624.401  32
  -2   3  -2 19167.4 598.055  38
   2  -3   2 18411.6 603.452   1
   2  -3   2 19628.9 630.111  31
  -2   3  -3 11.3052 59.6171  38
  -2   3  -3 29.4648 90.4924  32
   2  -3   3-131.046 108.926  31
  -2   3  -3-25.6930 56.5415  39
   2  -3   3 36.5598 62.7613   1
  -2   3  -4 1287.43 129.944  38
   2  -3   4 1096.09 164.616  31
   2  -3   4 1168.26 128.378   1
  -2   3  -4 1112.11 87.7435  40
  -2   3  -4 1313.52 143.225  39
  -2   3  -5 44168.0 1264.19  39
   2  -3   5 45854.7 1330.56  31
   2  -3   5 46360.6 1197.60   1
  -2   3  -5 45719.0 1180.92  38
  -2   3  -6 6578.95 375.022  39
  -2   3  -6 6419.15 308.178  35
   2  -3   6 6533.80 291.453   1
   2  -3   6 7548.17 427.792  31
  -2   3  -7 3335.28 191.296  24
  -2   3  -7 3420.26 290.958  39
  -2   3  -7 3188.77 211.345   5
  -2   3  -7 2938.63 181.670  13
   2  -3   7 3246.20 297.766  31
  -2   3  -7 2895.73 187.311  27
  -2   3  -7 3227.89 213.717   6
  -2   3  -8 8560.26 359.822  27
   2  -3   8 8777.07 558.475  34
  -2   3  -8 9257.75 365.067  13
  -2   3  -8 8495.53 497.022  39
  -2   3  -8 9134.79 399.345   6
  -2   3  -8 9332.82 367.852  24
   2  -3   8 9005.11 531.087  31
  -2   3  -9 11180.3 426.780  13
  -2   3  -9 10733.7 429.716  27
  -2   3  -9 11298.9 475.058   6
   2  -3   9 11840.3 679.577  34
   2  -3   9 10833.1 619.901  31
  -2   3  -9 11098.5 432.234  24
  -2   3  -9 11597.9 474.322  26
  -2   3  -9 12052.5 447.965  20
  -2   3 -10 23321.6 737.337  24
  -2   3 -10 23896.4 754.830  23
   2  -3  10 22776.7 979.653  31
   2  -3  10 24502.9 1080.91  34
  -2   3 -10 25231.3 807.124   6
  -2   3 -10 23649.6 735.935  27
  -2   3 -10 23250.6 720.106  13
  -2   3 -10 22626.2 775.016  26
  -2   3 -10 25424.7 760.228  20
  -2   3 -11 35965.1 1074.74  26
  -2   3 -11 36232.9 1001.18  13
   2  -3  11 37042.4 1424.66  34
  -2   3 -11 36829.9 1043.72  20
   2  -3  11 36831.6 1322.22  31
  -2   3 -11 37624.4 1097.12   6
  -2   3 -11 36123.3 1039.03  23
  -2   3 -11 36296.8 1014.84  27
  -2   3 -12 10907.2 467.232   6
  -2   3 -12 11065.5 468.867  26
  -2   3 -12 11178.0 437.092  23
   2  -3  12 9991.94 662.881  34
  -2   3 -12 10147.6 393.001  13
  -2   3 -12 10364.6 403.147  27
  -2   3 -12 10596.4 431.071  12
  -2   3 -12 10641.9 433.759  20
   2  -3  13 1229.03 130.205   3
  -2   3 -13 1421.06 145.134  20
  -2   3 -13 1491.75 152.287  26
  -2   3 -13 1139.63 108.884  27
  -2   3 -13 1636.30 148.284  12
  -2   3 -13 1409.69 136.796  23
  -2   3 -14 990.638 101.691  23
  -2   3 -14 934.540 105.241  20
  -2   3 -14 1036.86 104.649  12
  -2   3 -14 1025.93 116.891  26
  -2   3 -14 1002.09 103.741  11
  -2   3 -15 26.8684 33.3239  23
  -2   3 -15 69.0419 37.7088  12
  -2   3 -15 15.1094 36.0663  20
  -2   3 -15 75.9912 38.4620  11
   2  -2 -16 77.6076 37.5935   9
   2  -2 -16 141.564 36.9941  11
   2  -2 -15 3593.47 192.680   9
   2  -2 -15 3392.92 178.193  25
   2  -2 -15 3248.24 177.905  11
   2  -2 -15 3141.92 192.239  36
   2  -2 -14 2167.76 176.774   9
   2  -2 -14 2297.69 139.397  12
   2  -2 -14 2524.60 157.715  29
   2  -2 -14 2093.83 167.107  25
   2  -2 -14 2385.40 173.211  11
   2  -2 -14 2237.84 186.250  36
   2  -2 -13 33300.7 990.694  36
   2  -2 -13 31884.5 947.141  25
   2  -2 -13 33090.5 907.981  29
   2  -2 -13 32361.1 938.805  11
   2  -2 -13 34093.7 966.288   9
   2  -2 -13 32682.1 878.338  12
   2  -2 -12 101.091 87.4165   9
   2  -2 -12-36.0457 87.4892  36
  -2   2  12-239.503 136.570  34
   2  -2 -12-31.1976 68.9546  29
   2  -2 -12 25.8069 47.4625  12
   2  -2 -12-62.2406 52.8709  20
   2  -2 -12 35.9794 77.0915  11
  -2   2  11 2812.23 333.154  34
   2  -2 -11 3348.67 228.126  11
   2  -2 -11 2991.26 244.305  36
   2  -2 -11 2647.59 169.287  20
   2  -2 -11 3130.83 193.453  12
  -2   2  10 72.9291 105.956  34
  -2   2  10 250.474 78.9982   3
   2  -2 -10 292.172 100.570  36
   2  -2 -10 166.922 59.5133  12
   2  -2 -10 190.853 73.5132  11
   2  -2  -9 8112.72 323.539  27
   2  -2  -9 8490.87 389.362  36
   2  -2  -9 8679.23 331.158  12
  -2   2   9 8196.40 368.487   3
  -2   2   9 8363.58 516.744  34
   2  -2  -9 9187.16 363.195  11
  -2   2   8 4795.28 259.508   3
   2  -2  -8 5066.17 275.870  36
  -2   2   8 4757.19 362.407  34
   2  -2  -8 5048.73 230.042  27
   2  -2  -8 5284.15 251.801  11
   2  -2  -7 12462.6 446.938  39
   2  -2  -7 12527.2 563.463  30
  -2   2   7 11727.3 547.044  34
   2  -2  -7 11181.3 424.940  36
   2  -2  -6-34.4665 40.9928  39
  -2   2   6-61.1125 92.0813  34
   2  -2  -6 8.55240 54.9132  36
   2  -2  -6 88.6530 102.374  30
   2  -2  -6 17.2138 37.6715   1
  -2   2   6 27.4108 47.5465  35
   2  -2  -5 47297.1 1287.35  30
  -2   2   5 44418.6 1177.01  35
   2  -2  -5 45704.7 1145.38   1
  -2   2   5 45534.0 1250.15  34
   2  -2  -5 46776.7 1110.53  39
  -2   2   4 55453.2 1421.54  34
   2  -2  -4 57045.0 1475.45  30
   2  -2  -4 55582.5 1274.54  39
   2  -2  -4 56445.4 1366.10   1
   2  -2  -3 14294.4 499.657  30
  -2   2   3 13856.0 439.321  32
  -2   2   3 12913.7 433.497  38
   2  -2  -3 13453.9 443.348   1
   2  -2  -3 12950.7 323.107  39
  -2   2   2 4848.55 231.863  38
  -2   2   2 5050.36 234.275  34
   2  -2  -2 4837.88 240.655   1
  -2   2   2 4969.22 213.744  32
   2  -2  -1 102144. 2299.30  30
  -2   2   1 103258. 2278.11  34
  -2   2   1 98654.4 2241.13  32
  -2   2   0 133121. 2982.65  32
  -2   2   0 135670. 3017.94  38
   2  -2   1 11389.0 403.665   1
  -2   2  -1 12485.3 399.884  32
  -2   2  -1 11695.6 399.224  38
  -2   2  -2 34793.1 896.994  38
  -2   2  -2 36605.6 934.454  32
   2  -2   2 35432.5 954.890  31
   2  -2   2 34279.0 911.358   1
  -2   2  -3 29369.6 790.499  38
  -2   2  -3 28640.5 810.126  39
   2  -2   3 29699.3 799.867   1
   2  -2   3 29759.9 870.824  31
   2  -2   4 102744. 2356.49   1
  -2   2  -4 100381. 2375.97  35
  -2   2  -4 100409. 2423.82  39
   2  -2   4 108323. 2500.51  31
   2  -2   5 35749.2 1088.41  31
  -2   2  -5 35400.7 937.936  35
  -2   2  -5 34807.8 1040.04  39
   2  -2   5 36417.2 922.019   1
  -2   2  -6 295.012 118.673  39
   2  -2   6 424.766 119.708  31
   2  -2   7 5589.95 377.018  31
  -2   2  -7 5070.11 350.687  39
  -2   2  -7 5734.52 265.911  24
  -2   2  -7 5991.05 288.577   6
  -2   2  -7 5394.20 261.382  27
  -2   2  -7 5665.02 261.280  13
  -2   2  -8 1197.05 132.061  26
   2  -2   8 933.733 203.645  34
   2  -2   8 1342.35 206.895  31
  -2   2  -8 1247.51 123.221  13
  -2   2  -8 1161.77 139.669   6
  -2   2  -8 1171.95 122.524  27
  -2   2  -8 1215.71 127.204  24
  -2   2  -8 1406.00 132.620  20
  -2   2  -8 1339.18 133.047  23
   2  -2   9 15528.3 797.892  34
  -2   2  -9 15329.9 555.596  26
   2  -2   9 15059.9 711.045  31
  -2   2  -9 14842.6 533.375  24
  -2   2  -9 14363.8 554.168   6
  -2   2  -9 16035.2 541.711  23
  -2   2  -9 14745.9 522.055  13
  -2   2  -9 14842.5 530.434  20
  -2   2  -9 14433.1 520.120  27
  -2   2 -10 75.5238 87.5710   6
  -2   2 -10-98.3023 70.6229  20
  -2   2 -10 41.8902 77.8079  24
  -2   2 -10-119.207 74.0654  13
  -2   2 -10 48.6257 69.1213  27
  -2   2 -10 102.148 70.8427  26
  -2   2 -10-109.223 67.1568  12
   2  -2  10-116.700 135.052  34
  -2   2 -10 57.6069 65.1070  23
  -2   2 -11 74788.2 1828.43  20
  -2   2 -11 74099.8 1822.47  23
   2  -2  11 75263.3 2299.64  34
  -2   2 -11 68742.8 1841.89  26
  -2   2 -11 74786.9 1881.70   6
  -2   2 -11 74345.0 1831.35  12
  -2   2 -11 70216.8 1795.88  13
  -2   2 -11 71566.4 1798.58  27
  -2   2 -12 10567.3 459.603  26
  -2   2 -12 11821.6 485.693   6
   2  -2  12 10860.2 690.222  34
  -2   2 -12 11339.9 449.839  12
  -2   2 -12 11022.8 426.240  13
  -2   2 -12 11235.2 444.303  23
  -2   2 -12 11043.7 424.600  27
  -2   2 -12 12011.4 455.135  20
  -2   2 -13 86.5060 61.8769  20
  -2   2 -13 118.446 67.0562  12
  -2   2 -13-9.78820 71.0047  26
  -2   2 -13-33.5151 56.9009  23
  -2   2 -13-73.3814 58.4454  27
  -2   2 -13-6.37377 66.0514  11
  -2   2 -14 1776.80 132.816  20
  -2   2 -14 1760.59 137.139  12
  -2   2 -14 1515.93 106.467  27
  -2   2 -14 1929.42 140.632  11
  -2   2 -14 1735.56 128.803  23
  -2   2 -15 114.234 41.6267  20
  -2   2 -15 121.417 40.6829  12
  -2   2 -15 151.887 35.2501  23
  -2   2 -15 126.563 35.5367  11
   2  -1 -16 670.345 69.9274  25
   2  -1 -16 657.441 74.2271  11
   2  -1 -16 607.625 77.0691   9
   2  -1 -15 10042.0 379.381   9
   2  -1 -15 9369.59 317.088  12
   2  -1 -15 9375.14 358.879  25
   2  -1 -15 9457.02 355.472  11
   2  -1 -14 19285.9 631.491   9
   2  -1 -14 18284.2 546.078  20
   2  -1 -14 19124.0 648.466  36
   2  -1 -14 18130.8 546.640  29
   2  -1 -14 18048.9 558.174  12
   2  -1 -14 19103.9 609.297  11
  -2   1  13 9322.91 405.898   3
   2  -1 -13 10153.5 454.511  36
   2  -1 -13 10137.0 377.193  20
   2  -1 -13 9602.75 373.995  29
   2  -1 -13 10424.2 390.029  12
   2  -1 -13 9955.35 418.072  11
  -2   1  13 9913.07 639.427  34
   2  -1 -12 3648.46 264.961  36
  -2   1  12 3649.51 380.698  34
   2  -1 -12 3573.59 212.080  20
   2  -1 -12 3559.01 214.412  29
   2  -1 -12 3428.75 211.809  12
  -2   1  12 3197.39 234.204   3
   2  -1 -12 3732.69 241.440  11
  -2   1  11 7998.96 551.133  34
   2  -1 -11 7555.40 322.630  20
  -2   1  11 7434.18 367.818   3
   2  -1 -11 7485.71 326.308  12
   2  -1 -11 8231.13 364.692  11
   2  -1 -11 8173.72 396.839  36
   2  -1 -10-45.1844 57.2071  20
  -2   1  10-29.3344 127.267  34
   2  -1 -10-90.9413 90.6592  36
   2  -1 -10 44.3041 77.7182  39
   2  -1 -10-27.9237 47.7832  12
  -2   1  10 25.8673 74.5524   3
   2  -1 -10-45.6949 56.9502  11
  -2   1   9 1259.14 205.422  34
   2  -1  -9 1030.25 121.036  26
   2  -1  -9 1135.20 148.556  39
  -2   1   9 1170.37 132.735   3
   2  -1  -9 884.735 153.569  30
   2  -1  -9 1178.57 135.164  36
   2  -1  -9 1205.35 108.561  12
   2  -1  -8 7631.15 314.705  26
   2  -1  -8 7329.73 362.183  39
  -2   1   8 6941.91 429.296  34
   2  -1  -8 7232.85 414.871  30
   2  -1  -8 7080.26 317.151  36
   2  -1  -7 2000.05 165.543  39
  -2   1   7 1960.04 211.947  34
   2  -1  -7 1470.67 177.042  30
   2  -1  -7 1596.01 137.087  36
   2  -1  -6 1744.00 140.973  39
  -2   1   6 1891.26 121.591  35
  -2   1   6 1677.25 183.431  34
   2  -1  -6 1912.14 190.164  30
   2  -1  -6 1840.96 132.293  36
   2  -1  -6 1802.86 111.450   1
  -2   1   5 18463.8 618.304  34
   2  -1  -5 19278.7 642.945  30
   2  -1  -5 18071.7 514.932  36
   2  -1  -5 19441.6 541.757  39
   2  -1  -5 18424.2 518.627   1
  -2   1   5 17324.7 531.169  35
   2  -1  -4 84.1633 84.9975  30
   2  -1  -4 39.0334 41.9515  39
  -2   1   4 52.1543 56.4109  35
   2  -1  -4-6.57284 50.7051   1
  -2   1   4 42.1313 75.8792  34
  -2   1   3 60876.1 1473.30  35
   2  -1  -3 61872.2 1448.53   1
  -2   1   2 3695.74 135.383  32
  -2   1   2 3297.61 188.148  35
   2  -1  -2 3559.17 183.607   1
   2  -1  -1 54525.7 1302.54  30
  -2   1   1 52394.9 1325.05  35
  -2   1   1 55767.4 1223.84  32
   2  -1   0 818.418 80.1037  30
  -2   1   0 907.915 71.6402  32
  -2   1   0 849.408 103.450  35
  -2   1  -1 10678.8 368.871  35
   2  -1   1 10676.7 356.050   1
   2  -1   1 10921.8 296.360  30
  -2   1  -2 1103.24 108.119  35
   2  -1   2 1253.35 106.616   1
   2  -1   3 33606.2 862.039   1
   2  -1   3 35472.8 955.947  31
  -2   1  -3 33355.8 875.519  35
   2  -1   4 55278.8 1438.63  31
  -2   1  -4 55248.2 1273.74  36
  -2   1  -4 53040.3 1298.28  35
   2  -1   4 54225.3 1290.16   1
  -2   1  -5 240.264 44.8640  35
   2  -1   5 421.094 120.236  31
   2  -1   5 367.953 51.8733   1
  -2   1  -5 387.083 60.3995  36
   2  -1   6 28676.4 946.296  31
  -2   1  -6 30140.8 799.334  36
  -2   1  -7 13388.1 468.988  26
   2  -1   7 13452.2 658.596  34
  -2   1  -7 13005.3 477.579   6
  -2   1  -7 13287.0 445.662  20
  -2   1  -7 13681.3 458.591  36
  -2   1  -7 13084.0 432.457  18
  -2   1  -7 13463.3 459.464  13
   2  -1   7 13109.6 580.735  31
  -2   1  -7 13171.1 457.761  24
  -2   1  -7 13245.3 451.560  23
  -2   1  -7 12644.5 447.076  27
   2  -1   8 2814.56 264.230  31
  -2   1  -8 3002.83 193.712  20
  -2   1  -8 3147.72 207.239  36
   2  -1   8 3329.28 339.519  34
  -2   1  -8 2943.68 161.932  29
  -2   1  -8 2744.33 189.665  23
  -2   1  -8 3078.84 199.905  27
  -2   1  -8 3136.02 202.017  13
  -2   1  -8 2933.09 207.010  26
  -2   1  -8 3200.51 208.304  24
  -2   1  -8 2824.18 179.674   8
  -2   1  -8 3142.79 216.153   6
   2  -1   9 131.438 105.684  31
  -2   1  -9 33.5905 54.8588  20
  -2   1  -9 63.1139 75.4217  26
  -2   1  -9 7.21044 58.1440  27
  -2   1  -9 118.736 70.3937  23
  -2   1  -9 50.5772 63.7337  24
  -2   1  -9 33.2090 61.3836  13
  -2   1  -9 93.3953 57.2707   8
  -2   1  -9 31.9364 72.3371   6
   2  -1   9-51.0193 117.520  34
  -2   1  -9-27.5312 62.2686  12
  -2   1  -9 15.1512 62.8180  36
   2  -1  10 27402.3 1181.60  34
  -2   1 -10 29188.8 910.828   6
  -2   1 -10 28101.8 852.783  20
  -2   1 -10 28138.3 872.893  26
  -2   1 -10 27928.3 854.404  13
  -2   1 -10 29724.1 863.154  27
  -2   1 -10 29255.3 858.181  12
  -2   1 -10 27928.7 865.137  24
  -2   1 -10 29537.5 858.694  23
  -2   1 -11 4107.75 255.263  13
   2  -1  11 3418.88 393.536  34
  -2   1 -11 3814.61 244.515  12
  -2   1 -11 4102.13 248.441  27
  -2   1 -11 3833.93 258.989  26
  -2   1 -11 4146.17 257.253  23
  -2   1 -11 3873.69 245.170  20
  -2   1 -12-12.1057 68.0274  20
  -2   1 -12-20.9892 60.5024  27
  -2   1 -12 90.7019 91.1900  12
  -2   1 -12-27.8214 62.9752  13
  -2   1 -12 36.0348 72.8883  26
  -2   1 -12 107.480 75.3602  23
  -2   1 -12-71.9099 74.2929  11
  -2   1 -13 6280.44 267.335   9
  -2   1 -13 6967.57 310.907  26
  -2   1 -13 5824.96 268.687  27
  -2   1 -13 6515.69 295.829  12
  -2   1 -13 5794.61 284.052  20
  -2   1 -13 6739.77 298.871  11
  -2   1 -13 5901.89 281.447  23
  -2   1 -14 3294.51 178.564  20
  -2   1 -14 3146.18 158.532  27
  -2   1 -14 3482.64 185.433  12
  -2   1 -14 3485.07 184.062  11
  -2   1 -14 3121.74 168.699  23
  -2   1 -15 339.647 51.4673  12
  -2   1 -15 327.796 50.5169  20
  -2   1 -15 275.220 40.3013  23
  -2   1 -15 248.231 42.8050  11
   2   0 -17 1878.61 105.636   9
   2   0 -17 1804.55 95.3124  11
   2   0 -16 5065.31 228.803   9
   2   0 -16 4523.55 175.041  20
   2   0 -16 4545.11 181.416  12
   2   0 -16 5053.51 218.354  25
   2   0 -16 4724.49 213.586  11
   2   0 -15 441.131 70.3265  20
   2   0 -15 493.088 97.8490   9
   2   0 -15 526.791 78.1062  12
   2   0 -15 492.572 96.7980  11
  -2   0  14 410.800 97.5222   3
   2   0 -14 522.006 105.380  36
   2   0 -14 540.227 106.041  11
   2   0 -14 454.659 85.4067  12
   2   0 -14 394.110 75.3695  20
  -2   0  13 704.673 129.680   3
   2   0 -13 638.863 94.3598  20
   2   0 -13 528.892 78.2872  29
   2   0 -13 605.260 121.615  36
  -2   0  13 626.106 189.724  34
   2   0 -13 576.423 97.7603  12
   2   0 -13 499.994 102.343  11
   2   0 -12 1332.76 140.728  20
  -2   0  12 1597.36 180.016   3
  -2   0  12 1678.07 262.827  34
   2   0 -12 1567.12 135.037  29
   2   0 -12 2021.96 205.281  36
   2   0 -12 1431.63 140.111  12
  -2   0  11 16751.8 824.059  34
  -2   0  11 16622.5 623.800   3
   2   0 -11 17166.1 611.445  26
   2   0 -11 16578.0 730.518  39
  -2   0  10 3504.19 344.373  34
   2   0 -10 2612.89 198.242  26
   2   0 -10 2597.73 257.513  30
   2   0 -10 2900.59 261.169  39
  -2   0  10 2943.45 215.867   3
   2   0 -10 3099.51 219.032  36
   2   0  -9 12109.6 538.898  39
   2   0  -9 12033.7 449.609  36
  -2   0   9 11474.5 467.035  31
   2   0  -9 12708.8 576.068  30
   2   0  -9 11820.8 425.216   6
  -2   0   9 12259.0 608.254  34
   2   0  -9 12525.1 449.706  26
  -2   0   9 11743.9 457.858   3
   2   0  -8 66600.0 1645.28  36
   2   0  -8 69305.0 1823.25  30
  -2   0   8 63923.6 1685.13  31
   2   0  -8 70772.5 1774.26  39
   2   0  -7 7576.33 295.662  36
  -2   0   7 7502.88 403.753  34
  -2   0   7 7292.93 322.618  31
   2   0  -7 7599.45 396.737  30
   2   0  -7 7932.87 359.617  39
   2   0  -6 53997.8 1413.04  30
  -2   0   6 55994.1 1421.51  34
   2   0  -6 51835.6 1231.80   1
  -2   0   6 51659.6 1237.89  35
  -2   0   6 50883.0 1304.81  31
   2   0  -6 55743.5 1341.22  39
   2   0  -6 52003.1 1254.80  36
  -2   0   5 266.426 86.8812  34
  -2   0   5 300.353 59.6365  35
   2   0  -5 331.767 104.808  30
   2   0  -5 352.213 63.1764   1
  -2   0   5 427.267 77.9848  31
  -2   0   4 7921.38 320.162  34
  -2   0   4 7350.54 280.042  31
   2   0  -4 7759.85 335.290  30
  -2   0   4 7355.88 252.395  33
  -2   0   4 7237.71 277.120  35
  -2   0   3 146326. 3365.68  35
  -2   0   3 155745. 3330.78  33
  -2   0   2 604513. 12253.1  33
  -2   0   2 588254. 12272.5  34
  -2   0   1 56409.8 1374.79  35
   2   0  -1 54398.6 1342.58  30
  -2   0   0 3947.12 167.692  33
  -2   0   0 3750.29 186.796  35
   2   0   0 3469.91 151.340  30
  -2   0  -1 27258.3 698.533  35
  -2   0  -1 27176.5 665.922  33
  -2   0  -2 28432.2 714.328  33
  -2   0  -2 28459.7 744.819  35
   2   0   3 2398.77 136.718   1
  -2   0  -3 2121.29 132.820  35
  -2   0  -4 53239.0 1267.43  35
   2   0   4 52399.1 1263.40   1
   2   0   4 55644.2 1402.42  31
  -2   0  -4 55771.3 1267.72  36
   2   0   5 61525.1 1592.72  31
  -2   0  -5 61423.3 1447.67  36
   2   0   6 8997.72 423.538  31
   2   0   6 8240.24 480.450  34
  -2   0  -6 9295.80 339.400  36
  -2   0  -7 20926.6 629.833  20
  -2   0  -7 20604.5 622.341   8
  -2   0  -7 22202.6 641.723  36
   2   0   7 19753.7 858.227  34
  -2   0  -7 22625.6 637.981  12
  -2   0  -7 20298.4 597.017  29
   2   0   7 21220.0 755.131  31
  -2   0  -7 20275.5 649.970   6
  -2   0  -7 21467.7 616.140  18
  -2   0  -7 21527.2 649.401  13
  -2   0  -7 20568.6 637.074  27
  -2   0  -7 21041.9 644.419  26
  -2   0  -7 20695.5 643.912  24
  -2   0  -7 21692.8 637.193  23
  -2   0  -8 17462.1 577.214  26
  -2   0  -8 17381.3 559.256  20
  -2   0  -8 17278.5 536.166  18
  -2   0  -8 16628.0 546.567   8
  -2   0  -8 17085.8 557.200  12
  -2   0  -8 17608.4 600.102   6
  -2   0  -8 15991.2 563.067  13
  -2   0  -8 17531.2 576.951  36
   2   0   8 17052.2 811.485  34
  -2   0  -8 17095.9 570.503  27
  -2   0  -8 16153.2 517.662  29
  -2   0  -8 17420.8 578.376  24
  -2   0  -8 16212.8 551.568  23
   2   0   8 17277.8 673.869  31
  -2   0  -9 8197.24 358.902  20
  -2   0  -9 8452.46 362.583  12
  -2   0  -9 8836.82 377.516  36
   2   0   9 7459.24 542.705  34
  -2   0  -9 7918.75 370.362  24
  -2   0  -9 8227.72 361.561  23
  -2   0  -9 8765.39 376.506  26
  -2   0  -9 8294.17 328.716  29
  -2   0  -9 8075.23 349.752   8
  -2   0  -9 8445.92 378.446  13
  -2   0  -9 7999.55 367.052  27
  -2   0  -9 8553.26 394.641   6
  -2   0 -10 5665.65 288.421  12
  -2   0 -10 6222.08 305.615  36
   2   0  10 5305.00 467.070  34
  -2   0 -10 5466.11 293.376  26
  -2   0 -10 5493.60 296.078  24
  -2   0 -10 5279.79 246.764  29
  -2   0 -10 6143.35 300.151  11
  -2   0 -11 380.713 96.5327  20
  -2   0 -11 250.869 90.1008  12
  -2   0 -11 326.077 91.2368  23
   2   0  11 159.785 139.498  34
  -2   0 -11 386.737 74.2745  29
  -2   0 -11 299.798 91.8153  11
  -2   0 -11 297.081 84.7728  27
  -2   0 -11 524.827 115.210  26
  -2   0 -11 339.443 98.3977  13
  -2   0 -12 1158.04 135.105  12
  -2   0 -12 1094.71 96.2777  29
  -2   0 -12 1144.23 117.208   9
  -2   0 -12 1141.81 139.991  13
  -2   0 -12 992.435 119.372  27
  -2   0 -12 987.385 123.849  20
  -2   0 -12 1111.49 122.057  23
  -2   0 -12 1225.39 142.906  11
  -2   0 -13 8661.90 347.038  20
  -2   0 -13 9365.48 347.441  27
  -2   0 -13 9307.22 361.568  12
  -2   0 -13 9334.40 361.486  11
  -2   0 -13 9346.75 351.220  23
  -2   0 -14 393.263 63.9533  20
  -2   0 -14 519.283 65.3393  27
  -2   0 -14 442.863 61.3216  23
  -2   0 -14 403.419 69.8150  12
  -2   0 -14 490.237 69.5686  11
  -2   0 -15 487.458 47.4084  20
  -2   0 -15 507.645 49.0991  11
  -2   0 -15 487.292 52.7765  12
   2   1 -17 8043.54 258.207  25
   2   1 -17 8016.19 265.500  11
   2   1 -16 7055.91 284.021  11
   2   1 -16 7634.61 301.359   9
   2   1 -16 6853.19 256.294  12
   2   1 -16 6773.46 256.000  20
  -2  -1  15 738.437 112.804   3
   2   1 -15 810.323 97.6176  20
   2   1 -15 826.779 95.9768  12
   2   1 -15 919.673 115.568  11
  -2  -1  14 1550.17 169.964   3
   2   1 -14 1455.88 140.822  20
   2   1 -14 1453.20 140.211  12
   2   1 -14 1410.45 157.535  11
   2   1 -13 2496.97 213.398  26
  -2  -1  13 2165.38 203.373   3
   2   1 -13 2534.53 220.301  36
  -2  -1  13 2556.18 326.899  34
   2   1 -13 1606.95 238.422  39
   2   1 -13 2137.12 180.513  20
   2   1 -13 2553.01 185.552  12
  -2  -1  12 329.631 154.061  34
   2   1 -12 285.429 119.395  39
   2   1 -12 361.642 107.358  26
  -2  -1  12 452.877 128.368   3
   2   1 -12 481.214 125.346  36
  -2  -1  11 1449.19 168.573   3
   2   1 -11 1833.43 168.678  26
   2   1 -11 1800.03 229.351  39
   2   1 -11 1469.45 168.417  36
   2   1 -11 1569.32 153.251   6
  -2  -1  11 1883.87 257.121  34
  -2  -1  10 1260.76 170.569  31
  -2  -1  10 1315.45 152.049   3
   2   1 -10 1309.03 182.765  30
   2   1 -10 1252.92 129.378   6
   2   1 -10 1261.83 191.401  39
  -2  -1  10 1273.49 212.172  34
   2   1 -10 1394.88 145.249  26
   2   1 -10 1269.72 146.890  36
   2   1  -9 3818.71 297.359  39
   2   1  -9 3669.39 215.218  26
   2   1  -9 3652.53 221.224  36
  -2  -1   9 3469.28 262.042  31
  -2  -1   9 3803.17 318.853  34
  -2  -1   9 3805.63 241.581   3
   2   1  -9 3910.21 299.582  30
   2   1  -8 4073.91 215.808  36
   2   1  -8 4423.85 291.091  39
  -2  -1   8 4589.68 330.585  34
   2   1  -8 4451.81 315.327  30
  -2  -1   8 4238.82 271.649  31
   2   1  -7 40761.6 958.128  38
   2   1  -7 38934.2 1000.56  36
  -2  -1   7 39571.7 1164.99  34
  -2  -1   7 38014.9 1097.62  31
   2   1  -7 37841.9 1159.72  30
  -2  -1   6 677.730 71.0168  33
  -2  -1   6 658.492 120.299  34
   2   1  -6 697.071 127.887  30
   2   1  -6 683.078 81.8603  36
  -2  -1   6 800.481 86.2795  35
  -2  -1   6 609.686 107.372  31
  -2  -1   5 8488.86 345.276  31
  -2  -1   5 8463.88 311.903  35
  -2  -1   5 8668.10 361.063  34
   2   1  -5 8791.23 385.704  30
  -2  -1   5 8388.62 291.693  33
  -2  -1   4 385794. 9000.07  35
  -2  -1   4 442413. 9035.47  31
  -2  -1   4 407019. 9014.58  34
   2   1  -4 412910. 9083.33  30
  -2  -1   4 437917. 8978.93  33
  -2  -1   3 90115.2 2069.97  33
   2   1  -3 91593.5 2022.61  32
  -2  -1   3 89600.3 2103.37  35
  -2  -1   3 93902.2 2078.01  34
  -2  -1   2 191533. 3967.89  34
   2   1  -2 183824. 3916.29  32
   2   1  -1 88.9832 42.1889  32
  -2  -1   1 64.8801 65.5328  35
  -2  -1   0 8216.39 311.390  35
  -2  -1   0 8282.85 287.740  33
  -2  -1  -1 17018.8 485.314  33
  -2  -1  -1 17210.8 515.441  35
  -2  -1  -2 228.448 64.4939  35
  -2  -1  -2 327.874 64.8620  33
  -2  -1  -3 138862. 3085.15  33
  -2  -1  -3 140059. 3113.89  35
  -2  -1  -4 637.344 72.3152  36
  -2  -1  -4 553.712 63.6144  33
   2   1   4 682.468 100.259  31
   2   1   4 524.272 65.9317  38
   2   1   5 7953.39 432.989  34
   2   1   5 8436.18 371.402  31
  -2  -1  -5 8389.31 310.669  36
  -2  -1  -6 7822.25 323.119  24
  -2  -1  -6 8036.05 311.220  20
  -2  -1  -6 8418.61 324.989  36
   2   1   6 7729.75 459.200  34
  -2  -1  -6 8402.64 324.101   8
  -2  -1  -6 8138.41 305.997  29
   2   1   6 7794.73 370.748  31
  -2  -1  -6 8207.44 328.225  13
  -2  -1  -6 7890.17 312.761  12
  -2  -1  -6 8100.60 319.257  23
  -2  -1  -6 8491.85 329.207  27
  -2  -1  -7 6334.61 283.347  20
  -2  -1  -7 6640.40 305.653  24
  -2  -1  -7 6932.69 300.099   8
  -2  -1  -7 6200.47 268.931  18
  -2  -1  -7 6663.96 292.639  12
  -2  -1  -7 7194.34 309.614  36
  -2  -1  -7 6191.37 300.614  13
  -2  -1  -7 6150.73 290.497  27
  -2  -1  -7 6013.12 283.927  26
  -2  -1  -7 6691.60 280.259  29
   2   1   7 6593.24 450.575  34
  -2  -1  -7 6323.81 290.407  23
  -2  -1  -7 6887.06 299.022  11
  -2  -1  -8 334.438 78.0332  13
  -2  -1  -8 384.152 83.0055  36
  -2  -1  -8 552.073 89.4139  18
   2   1   8 525.813 158.398  34
  -2  -1  -8 548.792 96.7789  29
  -2  -1  -8 630.018 106.852  24
  -2  -1  -8 409.258 81.5146  11
  -2  -1  -8 491.978 86.5337  20
  -2  -1  -8 436.909 92.3056  27
  -2  -1  -8 499.928 88.5284  26
  -2  -1  -8 591.207 98.9069  12
  -2  -1  -8 537.186 99.5676   8
  -2  -1  -8 552.340 97.9624  23
  -2  -1  -9 2894.23 196.814   9
  -2  -1  -9 2819.89 201.215   8
  -2  -1  -9 3043.90 217.919  36
   2   1   9 2514.38 311.322  34
  -2  -1  -9 2849.03 188.108  29
  -2  -1  -9 2781.23 203.787  12
  -2  -1  -9 3153.50 207.453  20
  -2  -1  -9 2790.51 179.022  18
  -2  -1  -9 3158.87 227.201  13
  -2  -1  -9 2829.45 202.000  23
  -2  -1  -9 2940.08 204.882  26
  -2  -1  -9 2912.38 213.221  24
  -2  -1  -9 2938.26 207.516  11
  -2  -1  -9 3021.58 212.531  27
  -2  -1 -10 1113.65 136.904  36
  -2  -1 -10 1257.18 139.869  27
  -2  -1 -10 1185.51 143.721  12
  -2  -1 -10 1243.56 146.847  13
   2   1  10 937.482 200.724  34
  -2  -1 -10 1157.49 133.183  20
  -2  -1 -10 986.630 121.033   9
  -2  -1 -10 1113.21 121.255  29
  -2  -1 -10 1078.04 132.493  26
  -2  -1 -10 1073.14 136.688  11
  -2  -1 -10 865.869 120.269  23
  -2  -1 -11 373.173 96.6082  36
  -2  -1 -11 365.325 84.2561  20
  -2  -1 -11 444.839 100.866  13
  -2  -1 -11 412.840 99.7504  12
  -2  -1 -11 446.293 79.8358  29
  -2  -1 -11 296.239 77.7260  27
  -2  -1 -11 362.150 74.8906   9
  -2  -1 -11 399.367 97.2271  23
  -2  -1 -11 442.485 93.2174  11
   2   1  11 415.985 186.847  34
  -2  -1 -12 12877.7 436.669   9
  -2  -1 -12 12547.6 456.283  20
  -2  -1 -12 13929.8 479.747  12
  -2  -1 -12 13301.4 432.459  29
  -2  -1 -12 13243.6 470.978  27
  -2  -1 -12 13250.2 474.468  11
  -2  -1 -12 13210.0 465.276  23
  -2  -1 -13 947.519 98.4716  20
  -2  -1 -13 1108.80 106.853  23
  -2  -1 -13 856.134 98.1391  12
  -2  -1 -13 1137.46 106.931  27
  -2  -1 -13 989.698 106.853  11
  -2  -1 -14 3730.84 161.929  20
  -2  -1 -14 3646.44 159.479  23
  -2  -1 -14 3822.81 172.005  11
  -2  -1 -14 3975.45 175.938  12
   2   2 -17 1224.36 80.5808  20
   2   2 -17 1327.61 79.8447  12
   2   2 -17 1347.33 94.8320  11
   2   2 -17 1426.95 95.5274  25
   2   2 -17 1409.25 102.591   9
   2   2 -16 2225.28 140.971  12
   2   2 -16 2159.30 139.552  20
   2   2 -16 2298.28 153.918  11
  -2  -2  16 2023.78 151.914   3
  -2  -2  15 222.727 85.6544   3
   2   2 -15 176.496 66.7101  12
   2   2 -15 164.667 76.3522  11
   2   2 -15 191.540 67.8348  20
  -2  -2  14 464.773 116.040   3
   2   2 -14 351.094 90.0980  12
   2   2 -14 230.208 95.3896  26
   2   2 -14 273.328 86.2152  20
  -2  -2  13 2353.98 227.557   3
   2   2 -13 1878.28 254.459  39
  -2  -2  13 2392.95 306.422  34
   2   2 -13 2605.66 193.223   6
   2   2 -13 2486.54 214.664  26
  -2  -2  12 18607.5 704.695   3
   2   2 -12 18581.4 625.939   6
  -2  -2  12 20088.9 922.234  34
   2   2 -12 19013.2 656.695  26
   2   2 -12 18955.2 847.904  39
  -2  -2  11 13605.8 644.161  31
  -2  -2  11 13742.6 564.835   3
   2   2 -11 14432.2 548.829  36
  -2  -2  11 14612.1 736.726  34
   2   2 -11 13835.7 506.957   6
   2   2 -11 14903.1 539.744  26
   2   2 -11 14187.8 688.719  39
   2   2 -10 21921.7 687.847   6
  -2  -2  10 23541.0 927.003  34
   2   2 -10 23729.1 873.783  30
   2   2 -10 23914.3 722.681  36
  -2  -2  10 21450.1 685.890   4
  -2  -2  10 21723.5 842.537  31
   2   2 -10 23348.6 715.020  26
   2   2 -10 23136.3 885.363  39
  -2  -2  10 22976.2 752.433   3
  -2  -2   9 6576.90 420.193  34
   2   2  -9 6388.15 299.940  36
   2   2  -9 6397.02 392.272  39
  -2  -2   9 6123.12 379.050  31
   2   2  -9 6482.39 404.298  30
   2   2  -9 6692.98 299.709  26
   2   2  -8 1355.47 182.252  30
  -2  -2   8 1642.37 197.030  34
   2   2  -8 1685.69 138.073  36
   2   2  -8 1825.68 202.006  39
  -2  -2   8 1755.77 195.188  31
  -2  -2   7 32.4728 45.7099  33
  -2  -2   7 37.7612 76.9932  34
   2   2  -7 16.1424 42.3518  38
  -2  -2   7-8.62678 84.0124  31
   2   2  -7-110.090 113.596  30
   2   2  -7-2.50424 45.8758  36
   2   2  -6 44637.5 1104.92  36
  -2  -2   6 43912.2 1224.03  34
  -2  -2   6 44943.7 1246.99  31
   2   2  -6 47086.1 1157.30  38
   2   2  -6 47028.3 1302.63  30
  -2  -2   6 49027.8 1161.99  33
  -2  -2   5 2038.89 160.378  35
  -2  -2   5 1736.03 137.137  33
   2   2  -5 2337.29 210.322  30
  -2  -2   5 1937.02 175.256  31
  -2  -2   5 1766.53 153.390  34
  -2  -2   4 57056.1 1397.57  33
  -2  -2   4 58915.1 1382.18  34
   2   2  -4 57621.1 1387.36  32
  -2  -2   4 57193.4 1428.03  35
  -2  -2   4 56467.8 1436.99  31
  -2  -2   3 41508.0 1085.28  33
  -2  -2   3 43427.6 1033.08  34
   2   2  -3 43554.4 1058.98  32
  -2  -2   3 44285.7 1114.83  31
  -2  -2   3 42817.0 1115.02  35
   2   2  -2 2580.47 150.901  32
  -2  -2   2 2471.50 178.572  35
  -2  -2   2 2574.19 171.900  31
  -2  -2   2 2832.73 126.430  34
   2   2  -1 58207.1 1407.95  32
  -2  -2   1 60422.4 1433.30  33
  -2  -2   1 58970.0 1460.72  35
   2   2   0 67306.1 1654.73  32
  -2  -2   0 71538.1 1653.15  33
  -2  -2   0 68930.5 1684.85  35
  -2  -2  -1 34838.7 929.933  35
  -2  -2  -1 33773.2 897.547  33
  -2  -2  -2 79748.9 1758.32  35
  -2  -2  -2 66636.6 1700.25  33
  -2  -2  -3 1956.70 141.068  33
   2   2   3 2180.55 147.141  38
  -2  -2  -3 2155.35 123.773  36
  -2  -2  -4 35592.0 890.913  33
   2   2   4 34514.6 939.120  31
   2   2   4 34815.5 900.238  38
   2   2   4 34185.7 1033.21  34
  -2  -2  -4 33417.2 872.816  36
  -2  -2  -5 9660.05 352.125   8
  -2  -2  -5 9463.10 347.695  36
  -2  -2  -5 9537.11 345.526  12
   2   2   5 9526.35 375.171  31
  -2  -2  -5 10003.4 361.137  27
  -2  -2  -5 9425.77 346.110  23
   2   2   5 9350.26 474.785  34
  -2  -2  -6 172.795 59.6881  27
  -2  -2  -6 361.843 74.3698  20
   2   2   6 167.832 94.6712  34
  -2  -2  -6 302.238 73.4683  13
  -2  -2  -6 188.989 58.2917  18
  -2  -2  -6 239.416 69.2716   8
  -2  -2  -6 224.803 54.3979  17
  -2  -2  -6 211.394 69.2186  36
  -2  -2  -6 372.958 72.3905   9
  -2  -2  -6 190.561 54.5977  29
  -2  -2  -6 335.274 71.5254  24
  -2  -2  -6 246.559 61.2587  23
  -2  -2  -6 316.594 71.6542  11
  -2  -2  -6 291.259 70.9457  12
  -2  -2  -7 16968.8 546.799   9
  -2  -2  -7 17276.7 549.425  20
  -2  -2  -7 16822.3 531.242  18
  -2  -2  -7 17235.2 549.855  29
  -2  -2  -7 17952.2 582.167  13
  -2  -2  -7 17471.5 556.003  26
  -2  -2  -7 16542.5 518.528  17
  -2  -2  -7 17397.3 560.965  12
  -2  -2  -7 17188.6 568.909  27
  -2  -2  -7 17114.9 567.855   8
   2   2   7 17967.6 775.906  34
  -2  -2  -7 16709.5 561.986  24
  -2  -2  -7 17069.4 559.472  11
  -2  -2  -7 16781.8 556.777  23
  -2  -2  -7 17451.5 568.659  36
  -2  -2  -8 206.814 78.3485  27
  -2  -2  -8 141.935 79.1197   8
   2   2   8 261.018 115.127  34
  -2  -2  -8 174.837 78.5875  36
  -2  -2  -8 110.852 55.1765   9
  -2  -2  -8 172.510 72.2332  20
  -2  -2  -8 157.855 71.9529  29
  -2  -2  -8 224.346 81.9355  13
  -2  -2  -8 94.0371 57.8792  12
  -2  -2  -8 181.216 74.2454  24
  -2  -2  -8 150.756 67.7550  23
  -2  -2  -8 188.779 66.8327  18
  -2  -2  -8 73.2186 61.8402  11
  -2  -2  -9 339.816 88.1226  20
  -2  -2  -9 733.599 113.338  36
  -2  -2  -9 881.073 113.153   9
  -2  -2  -9 915.376 99.6993  18
   2   2   9 867.490 190.893  34
  -2  -2  -9 852.790 129.629  13
  -2  -2  -9 451.206 103.452  27
  -2  -2  -9 492.059 95.1883  12
  -2  -2  -9 857.557 118.426  29
  -2  -2  -9 525.918 99.3368  23
  -2  -2  -9 1073.67 135.103  11
  -2  -2 -10 3178.08 201.648   9
  -2  -2 -10 3310.60 209.789  20
   2   2  10 3189.44 343.904  34
  -2  -2 -10 3037.11 225.347  13
  -2  -2 -10 3076.24 202.287  29
  -2  -2 -10 2999.01 218.958  27
  -2  -2 -10 3305.74 223.449  12
  -2  -2 -10 3364.67 226.080  36
  -2  -2 -10 2875.14 209.156  23
  -2  -2 -10 3311.71 221.967  11
  -2  -2 -11 1080.86 113.855   9
  -2  -2 -11 1046.04 125.766  36
  -2  -2 -11 1323.00 138.861  12
  -2  -2 -11 1295.80 126.830  29
  -2  -2 -11 1083.69 132.376  27
  -2  -2 -11 1189.48 126.399  20
  -2  -2 -11 1267.43 135.704  23
  -2  -2 -11 1195.95 138.571  11
  -2  -2 -12 412.406 80.0792  23
  -2  -2 -12 555.682 83.3607  20
  -2  -2 -12 550.350 76.7012   9
  -2  -2 -12 499.636 76.7061  29
  -2  -2 -12 473.941 88.0259  27
  -2  -2 -12 525.579 89.3352  12
  -2  -2 -12 468.411 83.6906  11
  -2  -2 -13 277.502 60.7807  12
  -2  -2 -13 196.535 44.8041  29
  -2  -2 -13 145.700 45.5139  20
  -2  -2 -13 146.931 43.4938  23
  -2  -2 -13 204.446 55.1869  11
  -2  -2 -14 1717.38 97.4653  12
  -2  -2 -14 1777.03 96.1180  11
   2   3 -17 920.383 72.8475  12
  -2  -3  17 890.089 79.4488   3
   2   3 -17 933.522 79.2833  11
   2   3 -17 911.867 75.2412  20
  -2  -3  16 486.080 89.2685   3
   2   3 -16 340.411 68.0547  20
   2   3 -16 248.228 58.6772  12
   2   3 -16 289.799 67.6045  11
  -2  -3  15 109.844 89.9187   3
   2   3 -15 102.312 62.4753  12
   2   3 -15 174.263 67.2578  20
   2   3 -14 8732.01 391.854  26
  -2  -3  14 7762.88 407.778   3
   2   3 -13 7456.98 514.362  39
  -2  -3  13 6601.93 503.033  34
   2   3 -13 6607.37 328.761   6
   2   3 -13 7136.04 364.578  26
  -2  -3  13 7395.86 403.792   3
  -2  -3  12 4111.90 383.215  34
  -2  -3  12 4250.94 253.008   4
   2   3 -12 4011.37 250.807   6
   2   3 -12 3592.94 350.514  39
  -2  -3  12 4301.88 368.343  31
   2   3 -12 4792.99 286.060  26
  -2  -3  12 4661.67 323.077   3
   2   3 -11 312.730 90.4275  26
   2   3 -11 274.630 136.078  39
   2   3 -11 363.785 89.3257   6
  -2  -3  11 185.085 99.0891  31
  -2  -3  11 570.778 108.718   4
  -2  -3  11 290.694 115.804  34
   2   3 -10 9661.82 538.476  39
   2   3 -10 9244.95 518.760  30
  -2  -3  10 8550.35 506.763  31
  -2  -3  10 8930.44 389.604   4
  -2  -3  10 9993.18 545.962  34
   2   3 -10 8976.62 380.929   6
   2   3 -10 9626.78 395.031  26
   2   3  -9 2276.05 248.056  39
   2   3  -9 1929.53 156.189  26
   2   3  -9 2127.62 239.262  30
   2   3  -9 2009.59 160.041   6
  -2  -3   9 2593.25 254.042  34
  -2  -3   9 2012.05 165.631   4
  -2  -3   9 2197.40 247.018  31
  -2  -3   8 214.457 57.9746  33
   2   3  -8 91.9552 54.2131  38
   2   3  -8 313.406 120.391  30
  -2  -3   8 175.857 94.2376  34
  -2  -3   8 179.334 100.124  31
   2   3  -8 120.883 91.0591  39
   2   3  -7 15092.0 512.255  38
  -2  -3   7 14177.2 421.940  37
  -2  -3   7 14855.5 558.511  34
  -2  -3   7 14399.4 599.572  31
   2   3  -7 14568.1 627.518  30
  -2  -3   7 15148.7 507.860  33
  -2  -3   6 47193.8 1145.70  37
  -2  -3   6 47920.4 1247.71  33
  -2  -3   6 48705.3 1257.12  34
  -2  -3   6 46760.2 1330.44  31
   2   3  -6 49282.2 1389.98  30
   2   3  -6 49815.5 1267.52  38
   2   3  -5 3217.42 212.776  38
  -2  -3   5 2863.15 147.307  37
  -2  -3   5 2996.27 202.202  33
  -2  -3   5 2943.95 174.985  34
   2   3  -5 2965.06 210.598  32
  -2  -3   5 2788.62 227.789  31
  -2  -3   4 31452.0 797.539  34
   2   3  -4 31425.3 884.380  32
  -2  -3   4 30517.3 883.461  33
  -2  -3   4 32064.9 918.377  31
  -2  -3   4 31860.4 793.663  37
   2   3  -4 31588.9 898.028  38
  -2  -3   3 34228.0 801.876  34
  -2  -3   3 31991.0 934.066  33
  -2  -3   3 34404.9 949.455  31
  -2  -3   3 33556.6 968.078  35
   2   3  -3 33454.7 924.424  32
   2   3  -3 35510.4 957.912  38
  -2  -3   3 33993.6 843.095  37
  -2  -3   2 4705.27 254.679  33
  -2  -3   2 4941.00 252.168  31
  -2  -3   2 4632.71 195.190  37
   2   3  -2 4685.90 259.840  38
  -2  -3   2 4725.19 275.887  35
  -2  -3   1 45892.2 1209.05  33
  -2  -3   1 46970.5 1101.61  37
   2   3  -1 43896.6 1199.01  32
   2   3  -1 45514.4 1203.41  38
  -2  -3   1 46848.9 1238.23  35
  -2  -3   0 35279.4 842.991  37
   2   3   0 32225.4 790.027  34
  -2  -3   0 34722.2 946.766  33
   2   3   0 34667.6 944.559  38
   2   3   0 33368.0 960.834  32
  -2  -3  -1 174208. 4092.46  33
   2   3   1 178044. 4113.82  38
   2   3   1 178721. 3997.08  34
  -2  -3  -1 190665. 3996.06  37
   2   3   1 184555. 4187.05  32
  -2  -3  -2 55076.8 1416.88  33
   2   3   2 54899.3 1377.02  34
  -2  -3  -2 57921.1 1318.79  37
   2   3   2 54171.1 1425.25  38
   2   3   3 141387. 3259.56  34
   2   3   3 146571. 3260.99  38
  -2  -3  -3 146220. 3243.00  33
  -2  -3  -3 150345. 3134.23  37
  -2  -3  -4 577.233 82.4620  36
   2   3   4 698.872 97.2683  38
   2   3   4 620.818 104.890  34
  -2  -3  -4 682.940 84.0734  29
  -2  -3  -4 691.355 88.7660  27
  -2  -3  -4 593.476 80.7864  12
  -2  -3  -4 718.460 89.7075  23
  -2  -3  -4 677.162 93.2932  33
  -2  -3  -5 15082.7 498.122   9
  -2  -3  -5 16100.3 519.097  36
  -2  -3  -5 16148.6 506.850  17
   2   3   5 16101.3 645.705  34
  -2  -3  -5 16528.1 507.775  20
  -2  -3  -5 15747.6 511.891  12
  -2  -3  -5 17611.2 535.004  13
  -2  -3  -5 16298.1 511.663  29
  -2  -3  -5 16214.5 525.821  27
  -2  -3  -5 17054.3 531.940   8
  -2  -3  -5 16371.4 503.545  18
  -2  -3  -5 15968.8 508.300  24
  -2  -3  -5 16084.4 516.577  11
  -2  -3  -5 16038.0 517.829  23
  -2  -3  -6 2316.76 158.602  20
  -2  -3  -6 2188.00 161.463  12
  -2  -3  -6 2369.29 176.547   8
  -2  -3  -6 2231.07 154.486  18
  -2  -3  -6 2282.72 158.801  17
   2   3   6 2004.95 229.673  34
  -2  -3  -6 2509.28 176.314  13
  -2  -3  -6 2032.93 161.229  36
  -2  -3  -6 2349.03 177.342  27
  -2  -3  -6 2306.08 164.550  24
  -2  -3  -6 2120.60 154.956   9
  -2  -3  -6 2350.17 170.025  11
  -2  -3  -6 2288.96 168.716  23
  -2  -3  -6 2397.59 168.787  29
  -2  -3  -7 7670.96 324.298  20
  -2  -3  -7 7763.22 343.327  36
  -2  -3  -7 7446.63 312.312  17
   2   3   7 7066.35 456.535  34
  -2  -3  -7 7098.02 303.082  18
  -2  -3  -7 7354.58 326.945  29
  -2  -3  -7 7082.68 317.708   9
  -2  -3  -7 7283.16 329.577  12
  -2  -3  -7 7091.15 337.035  27
  -2  -3  -7 7769.14 354.726  13
  -2  -3  -7 7754.21 348.447   8
  -2  -3  -7 7606.36 336.657  11
  -2  -3  -7 7393.59 334.409  23
  -2  -3  -7 7111.40 325.254  24
  -2  -3  -8 46.8769 62.2259  12
  -2  -3  -8 11.0446 63.5835   9
  -2  -3  -8 90.9596 70.0433  36
  -2  -3  -8 202.397 70.3241  20
  -2  -3  -8 151.078 79.2607  27
  -2  -3  -8 63.5838 67.4744  29
  -2  -3  -8 72.1951 59.4837  23
  -2  -3  -8 21.6958 68.7266  13
  -2  -3  -8 137.579 52.5527  17
  -2  -3  -8 129.107 55.1546  18
   2   3   8-2.14156 121.324  34
  -2  -3  -8 214.334 74.5585  11
  -2  -3  -8 145.203 79.3949   8
  -2  -3  -9 360.701 76.4532  20
  -2  -3  -9 420.379 97.9262  27
  -2  -3  -9 467.160 104.802  13
  -2  -3  -9 551.905 97.1380  36
  -2  -3  -9 513.730 105.173  11
  -2  -3  -9 576.425 102.405  29
  -2  -3  -9 403.539 88.1662  12
  -2  -3  -9 515.352 99.0905  23
  -2  -3  -9 329.519 77.1297   9
  -2  -3 -10 1017.73 119.698  29
  -2  -3 -10 1129.90 130.201  36
  -2  -3 -10 1246.51 141.957  27
  -2  -3 -10 1115.13 135.371  12
  -2  -3 -10 1161.18 120.681  20
  -2  -3 -10 1107.31 116.619   9
  -2  -3 -10 1150.64 125.911  23
  -2  -3 -10 1311.87 142.671  11
  -2  -3 -11 768.386 109.097  27
  -2  -3 -11 748.457 98.5847  29
  -2  -3 -11 861.909 98.2395  20
  -2  -3 -11 637.638 93.8868  12
  -2  -3 -11 635.744 83.3118   9
  -2  -3 -11 651.150 96.1413  23
  -2  -3 -11 715.770 96.8437  36
  -2  -3 -11 654.002 96.5784  11
  -2  -3 -12 5.81259 44.5408  23
  -2  -3 -12 111.578 54.2762  29
  -2  -3 -12 83.6941 41.5334  20
  -2  -3 -12 22.3033 49.9351  12
  -2  -3 -12 114.272 52.9176  11
  -2  -3 -13 1114.33 68.8362  20
  -2  -3 -13 1400.09 83.9340  29
  -2  -3 -13 1236.86 91.9212  12
  -2  -3 -13 1455.32 96.2415  11
  -2  -3 -13 1260.36 87.5578  23
   2   4 -17 1331.65 86.6043  12
   2   4 -17 1348.73 92.1984  20
  -2  -4  17 1369.16 101.085   3
   2   4 -17 1345.87 91.3515  11
  -2  -4  16 842.334 113.282   3
   2   4 -16 744.300 89.0864  20
   2   4 -16 822.708 89.8969  12
   2   4 -15 4664.79 251.737  20
   2   4 -15 5087.50 265.106  26
  -2  -4  15 5224.07 302.418   3
   2   4 -14 6239.06 302.303   6
   2   4 -14 6884.09 332.412  26
  -2  -4  14 7179.54 382.909   3
   2   4 -13 1505.47 149.687   6
  -2  -4  13 930.967 181.545  31
   2   4 -13 1799.63 249.519  39
  -2  -4  13 1305.38 220.987  34
  -2  -4  13 1773.06 215.136   3
   2   4 -13 1568.32 162.514  26
  -2  -4  13 1250.55 142.832   4
   2   4 -12 286.611 146.101  39
  -2  -4  12 84.8446 94.7526   3
  -2  -4  12 122.264 112.810  34
   2   4 -12 145.906 83.8441  26
   2   4 -12 82.0826 68.9385   6
  -2  -4  12 84.1015 77.0788   4
  -2  -4  12 336.428 148.795  31
  -2  -4  11 445.935 152.093  34
  -2  -4  11 193.041 91.5369   4
  -2  -4  11 367.155 148.843  31
   2   4 -11 153.256 114.862  39
   2   4 -11 260.762 77.1231  26
   2   4 -11 155.136 63.7942   6
   2   4 -10 3118.11 312.274  39
  -2  -4  10 2569.75 200.752   4
   2   4 -10 2514.62 277.216  30
   2   4 -10 2450.43 192.305   6
  -2  -4  10 2679.52 260.804  34
   2   4 -10 2472.30 185.132  26
  -2  -4  10 2299.88 276.630  31
   2   4  -9 675.249 106.772   6
  -2  -4   9 670.786 138.322  34
   2   4  -9 819.665 176.853  30
  -2  -4   9 704.791 159.407  31
  -2  -4   9 694.541 114.428   4
   2   4  -9 835.293 167.046  39
   2   4  -9 592.878 96.2493  26
   2   4  -8 45195.0 1243.99  38
  -2  -4   8 45235.2 1107.78  37
  -2  -4   8 43765.5 1273.23  34
  -2  -4   8 45930.6 1236.52  33
   2   4  -8 45849.1 1425.17  30
  -2  -4   8 44613.7 1384.88  31
   2   4  -8 43750.1 1160.74   6
   2   4  -8 44566.8 1222.47   5
  -2  -4   8 43883.5 1196.17   4
   2   4  -7 132687. 3197.12  38
   2   4  -7 143780. 3405.69  30
  -2  -4   7 138332. 3194.31  33
  -2  -4   7 136064. 3318.83  31
  -2  -4   7 133712. 3111.39   4
  -2  -4   7 137545. 3042.10  37
  -2  -4   7 134009. 3151.91  34
   2   4  -6 9202.40 417.639  38
  -2  -4   6 8784.85 406.001  33
  -2  -4   6 8678.19 316.825  37
   2   4  -6 8405.53 428.127  32
  -2  -4   6 8918.90 350.214  34
  -2  -4   6 9260.55 462.055  31
  -2  -4   5 6861.50 273.451  37
  -2  -4   5 7358.60 269.380  34
  -2  -4   5 7065.80 358.077  33
  -2  -4   5 7375.50 390.272  31
   2   4  -5 7624.88 382.113  32
   2   4  -5 7621.47 371.861  38
  -2  -4   4 10.1713 47.5035  37
   2   4  -4-4.95296 81.3946  32
   2   4  -4 26.8487 89.6098  38
  -2  -4   4-79.2867 89.4620  33
  -2  -4   4 31.5107 95.9957  31
   2   4  -3 1725.80 179.624  32
  -2  -4   3 1697.04 177.210  33
   2   4  -3 1805.14 181.976  38
  -2  -4   3 1706.60 171.824  31
  -2  -4   3 1847.11 130.518  37
  -2  -4   2 1360.01 110.326  37
   2   4  -2 1276.87 160.682  38
  -2  -4   2 1191.55 165.968  33
  -2  -4   2 1486.92 150.586  31
   2   4  -2 1319.34 162.068  32
   2   4  -1 7581.57 379.145  38
  -2  -4   1 7710.51 383.318  33
   2   4  -1 7160.56 378.576  32
  -2  -4   1 8332.56 298.342  37
  -2  -4   0 5701.68 235.990  37
   2   4   0 5096.01 325.813  32
   2   4   0 4755.36 296.052  38
  -2  -4   0 5506.39 315.077  33
  -2  -4  -1 5354.92 232.208  37
   2   4   1 5324.98 314.163  38
  -2  -4  -1 5577.91 311.598  33
  -2  -4  -2 4039.57 193.940  37
  -2  -4  -2 3846.74 255.893  33
   2   4   2 4192.78 330.085  32
   2   4   2 4015.40 267.983  38
  -2  -4  -3 2227.82 142.360  20
  -2  -4  -3 2332.99 153.521  27
  -2  -4  -3 2130.65 182.471  33
   2   4   3 1844.26 239.914  32
  -2  -4  -3 2352.05 153.056   8
  -2  -4  -3 1944.51 141.669  36
  -2  -4  -3 2117.21 146.330  19
  -2  -4  -3 2201.31 151.398  17
  -2  -4  -3 2281.68 152.341  11
  -2  -4  -3 2314.66 153.076  23
   2   4   3 2095.54 194.777  38
  -2  -4  -3 2330.08 141.865  37
  -2  -4  -3 2029.77 138.423  29
  -2  -4  -3 2088.98 147.685  12
  -2  -4  -4 9663.42 352.843  20
  -2  -4  -4 9727.60 367.245  13
  -2  -4  -4 9573.31 362.262   9
  -2  -4  -4 10114.5 382.352  27
   2   4   4 10162.3 439.373  38
  -2  -4  -4 9124.63 366.371  36
  -2  -4  -4 10292.4 364.844  18
  -2  -4  -4 9890.00 418.449  33
  -2  -4  -4 9671.32 371.440   8
  -2  -4  -4 10405.7 378.468  17
   2   4   4 9553.19 565.019  32
  -2  -4  -4 10202.4 371.728  29
  -2  -4  -4 10130.2 376.499  11
  -2  -4  -4 10211.1 378.853  23
  -2  -4  -4 10563.6 380.147  12
  -2  -4  -4 10125.5 372.432  19
  -2  -4  -5 13305.6 447.378  20
  -2  -4  -5 12438.8 464.160  36
  -2  -4  -5 13571.3 468.857  12
  -2  -4  -5 13636.7 450.593  18
   2   4   5 12770.7 698.337  32
  -2  -4  -5 13318.8 470.181  11
  -2  -4  -5 13305.0 471.399  13
  -2  -4  -5 13248.9 461.175  17
  -2  -4  -5 13439.1 465.261  29
  -2  -4  -5 14004.7 485.804  27
  -2  -4  -5 13810.8 458.432  19
  -2  -4  -5 12704.0 434.725  24
  -2  -4  -5 13049.4 466.809  23
  -2  -4  -5 13491.0 474.669   8
  -2  -4  -5 13070.1 457.068   9
  -2  -4  -6 14003.3 474.152  20
  -2  -4  -6 14159.9 513.321  27
  -2  -4  -6 14097.8 472.525  18
  -2  -4  -6 14440.1 508.559   8
  -2  -4  -6 15075.0 514.376  13
  -2  -4  -6 14248.2 495.456  17
  -2  -4  -6 14449.8 475.040  19
   2   4   6 12772.9 742.881  32
  -2  -4  -6 14275.2 507.100  36
  -2  -4  -6 14216.5 498.228  29
  -2  -4  -6 13422.9 492.994  12
  -2  -4  -6 14749.8 509.864  11
  -2  -4  -6 13457.6 495.544  23
  -2  -4  -6 13721.6 486.444   9
  -2  -4  -7 44.2535 66.1834  29
  -2  -4  -7 77.9662 71.0669   9
  -2  -4  -7 13.3590 67.0694  36
  -2  -4  -7 121.602 73.6645  13
  -2  -4  -7-41.2096 55.4743  20
  -2  -4  -7 36.9300 54.7355  17
   2   4   7 219.401 148.152  32
  -2  -4  -7-10.4150 65.6791  27
  -2  -4  -7 62.5744 53.6437  18
  -2  -4  -7 70.5501 60.6744  12
  -2  -4  -7 104.443 70.4503  23
  -2  -4  -7 86.5732 63.1497  11
  -2  -4  -8 5967.81 281.883  20
  -2  -4  -8 6268.61 310.600  36
  -2  -4  -8 6472.55 293.973  17
  -2  -4  -8 6270.16 312.009  23
   2   4   8 5427.86 495.996  32
  -2  -4  -8 6403.07 314.094  29
  -2  -4  -8 6383.63 326.559  27
  -2  -4  -8 6294.75 297.581   9
  -2  -4  -8 5991.43 307.316  12
  -2  -4  -8 6519.66 317.492  11
  -2  -4  -9 197.359 73.9244   9
  -2  -4  -9 190.187 92.8075  27
  -2  -4  -9 259.791 87.8212  23
  -2  -4  -9 277.408 72.3809  36
  -2  -4  -9 247.651 67.9599  20
  -2  -4  -9 175.621 80.2355  29
  -2  -4  -9 156.056 65.8001  12
  -2  -4  -9 166.140 72.9444  11
   2   4   9 202.592 136.264  32
  -2  -4  -9 216.489 60.8378  17
  -2  -4 -10 698.373 94.8024   9
  -2  -4 -10 808.193 109.793  29
  -2  -4 -10 873.376 109.991  23
  -2  -4 -10 620.409 81.2247  20
  -2  -4 -10 402.827 82.0422  36
  -2  -4 -10 629.897 92.9564  12
  -2  -4 -10 852.320 110.183  11
  -2  -4 -11-10.6526 34.6781  20
  -2  -4 -11 36.5613 52.7199  11
  -2  -4 -11 11.4729 45.3032  12
  -2  -4 -11 146.446 59.4229  23
  -2  -4 -11 4.91598 48.3474  29
  -2  -4 -12 676.164 69.0340  23
  -2  -4 -12 750.794 75.0316  29
  -2  -4 -12 824.131 79.3535  12
  -2  -4 -12 715.828 74.5716  11
  -2  -5  17 320.552 55.1175   3
   2   5 -17 205.661 41.0218  20
   2   5 -17 246.442 39.9629  12
   2   5 -17 250.470 42.1570  11
   2   5 -16 15194.1 470.851  20
   2   5 -16 15249.8 464.041  12
  -2  -5  16 16444.1 523.243   3
  -2  -5  15 3362.57 234.814   3
   2   5 -15 3302.46 193.161  26
  -2  -5  14 55.4113 105.450   3
  -2  -5  14 77.7450 60.6727   4
   2   5 -14-34.5232 68.7044  26
   2   5 -14 23.5632 55.4960   6
   2   5 -13 5618.56 294.719   6
  -2  -5  13 5534.54 306.205   4
   2   5 -13 5089.58 284.350  26
   2   5 -13 5664.22 447.608  39
  -2  -5  13 5220.72 339.842   3
   2   5 -12 3407.89 233.270   6
   2   5 -12 3547.57 359.130  39
  -2  -5  12 3151.31 241.154   4
  -2  -5  12 3326.27 354.749  31
   2   5 -12 3307.74 225.402  26
  -2  -5  11 13514.7 539.196   4
  -2  -5  11 13094.2 716.876  31
   2   5 -11 12297.6 495.414   6
   2   5 -11 12711.6 491.343  26
   2   5 -11 12742.0 695.080  39
  -2  -5  10 4052.42 266.985   4
   2   5 -10 3575.89 241.730   6
  -2  -5  10 3198.93 341.355  31
   2   5 -10 3826.27 364.751  30
   2   5 -10 3813.93 235.710  26
   2   5 -10 3741.07 353.537  39
  -2  -5   9 8548.63 399.977   4
   2   5  -9 7713.97 346.350  26
   2   5  -9 8194.62 421.957  38
  -2  -5   9 7618.52 510.706  31
   2   5  -9 8395.96 536.822  30
   2   5  -9 9080.95 426.657   5
   2   5  -9 8222.21 370.021   6
   2   5  -8 52499.3 1304.25  40
  -2  -5   8 51779.8 1456.68  33
  -2  -5   8 50272.5 1595.84  31
   2   5  -8 50069.1 1341.34   6
   2   5  -8 53910.5 1411.69   5
   2   5  -8 53523.6 1484.61  38
  -2  -5   8 50405.4 1378.70   4
   2   5  -8 54795.7 1673.97  30
  -2  -5   7 1661.48 135.341  37
   2   5  -7 1550.08 183.103  38
  -2  -5   7 1640.57 157.916   4
   2   5  -7 1325.21 199.889  32
  -2  -5   7 1618.88 184.598  33
   2   5  -7 1720.98 153.489   6
  -2  -5   7 1508.70 134.443   2
   2   5  -7 1891.10 170.215   5
  -2  -5   7 1447.77 210.847  31
   2   5  -6 1751.91 203.901  38
   2   5  -6 1692.67 210.725  32
  -2  -5   6 1775.60 143.297  37
  -2  -5   6 1676.01 141.982   2
  -2  -5   6 1848.68 226.640  31
  -2  -5   6 1563.00 194.903  33
   2   5  -6 1766.11 163.425   5
  -2  -5   6 2023.07 165.776   4
  -2  -5   5 4880.13 238.469  37
   2   5  -5 4782.86 330.550  38
  -2  -5   5 3737.93 304.900  31
  -2  -5   5 4871.30 329.716  33
   2   5  -5 4611.72 327.230  32
  -2  -5   5 4611.03 237.174  21
  -2  -5   4 150.651 94.0640  31
  -2  -5   4 103.047 56.2311  37
   2   5  -4 39.9431 101.375  38
   2   5  -4 159.515 86.8665  32
  -2  -5   4 143.534 101.686  33
   2   5  -3 30950.7 1003.75  32
  -2  -5   3 29661.1 991.221  33
  -2  -5   3 31120.7 838.057  37
   2   5  -3 31087.0 1005.82  38
  -2  -5   3 30128.2 953.666  31
  -2  -5   2 12830.1 561.545  33
   2   5  -2 11192.9 542.279  32
   2   5  -2 11395.0 543.613  38
  -2  -5   2 12930.7 431.144  37
   2   5  -1 52939.1 1536.92  38
  -2  -5   1 56513.6 1358.57  37
  -2  -5   1 56425.7 1539.98  33
   2   5   0 2252.72 226.881  38
  -2  -5   0 2130.48 155.082  37
  -2  -5   0 1862.49 203.424  33
  -2  -5   0 2128.24 142.168  17
   2   5   0 1998.51 234.047  32
  -2  -5   0 1968.66 137.505  12
  -2  -5   0 2060.63 141.274  23
   2   5   1 1425.67 180.748  38
  -2  -5  -1 1859.60 133.303  18
  -2  -5  -1 1554.80 131.470   2
  -2  -5  -1 1658.00 129.722  17
   2   5   1 1305.90 201.232  32
  -2  -5  -1 1738.56 194.959  33
  -2  -5  -1 1588.33 129.006  11
  -2  -5  -1 1686.75 133.000  12
  -2  -5  -1 1844.73 137.815  23
  -2  -5  -1 1749.30 138.244  37
  -2  -5  -2 1329.76 105.106  20
  -2  -5  -2 1233.92 120.693  12
  -2  -5  -2 1305.65 120.299  37
  -2  -5  -2 1193.56 109.598  18
  -2  -5  -2 1441.30 179.619  33
  -2  -5  -2 1152.35 113.767  17
   2   5   2 1575.22 222.502  32
  -2  -5  -2 1185.35 108.652  29
  -2  -5  -2 1380.10 114.195   8
  -2  -5  -2 1461.94 125.173  27
  -2  -5  -2 1276.85 123.346   2
  -2  -5  -2 1095.11 115.410  23
  -2  -5  -2 1221.24 120.184  11
   2   5   2 1129.75 174.215  38
  -2  -5  -2 1198.83 110.081  28
  -2  -5  -2 1292.34 114.001  10
  -2  -5  -3 217.487 67.2249   9
  -2  -5  -3 109.801 63.2460  33
  -2  -5  -3 239.639 70.0419  36
   2   5   3 181.761 144.111  32
  -2  -5  -3 250.307 63.7740   8
  -2  -5  -3 200.762 60.9039  17
   2   5   3 273.112 74.5527  40
  -2  -5  -3 235.793 58.0000  20
  -2  -5  -3 358.373 68.3380  28
  -2  -5  -3 230.754 69.1391  29
  -2  -5  -3 342.952 74.7808  27
  -2  -5  -3 216.974 60.2495  18
  -2  -5  -3 189.064 61.7773  12
  -2  -5  -3 188.851 60.1483  19
  -2  -5  -3 285.085 72.6374  23
  -2  -5  -3 350.922 74.9049  11
   2   5   3 277.871 104.743  38
  -2  -5  -3 170.182 60.9504  10
  -2  -5  -4-87.7626 63.1557  10
  -2  -5  -4 1.99382 55.3091  19
  -2  -5  -4 19.8522 57.8790  18
  -2  -5  -4-26.8486 53.4771  36
   2   5   4 35.7940 137.508  32
  -2  -5  -4 62.3768 57.0456  17
  -2  -5  -4 70.1068 66.6877   9
  -2  -5  -4 19.6155 54.7973  29
  -2  -5  -4-9.09956 42.3293  20
  -2  -5  -4-0.42112 56.9309  27
  -2  -5  -4-72.5941 66.2971  12
  -2  -5  -4-93.5577 75.1522  11
  -2  -5  -4-1.67697 61.1382  23
  -2  -5  -4 23.7254 54.9067   8
  -2  -5  -5 18.7259 57.0836  23
  -2  -5  -5 40.9264 61.3878  17
   2   5   5 23.7103 131.006  32
  -2  -5  -5 84.2834 66.8492  11
  -2  -5  -5 129.821 66.4436  29
  -2  -5  -5 144.617 61.4272  36
  -2  -5  -5 175.180 69.3551  18
  -2  -5  -5 122.235 68.4236  12
  -2  -5  -5 11.7749 63.9411   9
  -2  -5  -5 77.2856 65.4066  27
  -2  -5  -5 50.7802 48.3716  20
  -2  -5  -5 153.824 58.3065  19
  -2  -5  -5 170.873 74.7915   8
  -2  -5  -6 823.223 111.075   9
  -2  -5  -6 518.261 103.892  27
  -2  -5  -6 223.345 81.1510  29
  -2  -5  -6 601.979 86.3224  20
  -2  -5  -6 873.665 107.141  18
  -2  -5  -6 230.788 79.2094  12
  -2  -5  -6 270.884 91.7748  23
   2   5   6 898.119 219.350  32
  -2  -5  -6 537.183 98.6903  17
  -2  -5  -6 793.159 98.6191  19
  -2  -5  -6 721.231 108.436  36
  -2  -5  -6 716.560 112.646  11
  -2  -5  -7 84.2622 53.5338   9
  -2  -5  -7 145.479 73.6875  36
   2   5   7 76.5900 132.935  32
  -2  -5  -7 23.3137 57.7058  17
  -2  -5  -7-28.3470 85.5303  27
  -2  -5  -7 65.2704 68.9084  12
  -2  -5  -7 49.4411 61.9519  29
  -2  -5  -7 36.4803 63.6274  11
  -2  -5  -7 34.6187 68.2510  23
  -2  -5  -7 148.642 53.7318  20
  -2  -5  -8 15829.9 495.932  20
  -2  -5  -8 15485.4 543.681  23
  -2  -5  -8 15222.2 526.503  36
   2   5   8 14544.1 826.862  32
  -2  -5  -8 16083.7 542.602  29
  -2  -5  -8 15693.7 538.968  12
  -2  -5  -8 16496.6 530.985  17
  -2  -5  -8 15480.1 544.479  11
  -2  -5  -8 15154.7 518.698   9
  -2  -5  -9 851.737 100.015  17
  -2  -5  -9 573.070 103.007  29
  -2  -5  -9 693.768 80.8691  20
  -2  -5  -9 757.493 107.777  23
  -2  -5  -9 817.252 108.757  12
  -2  -5  -9 594.528 101.066  11
  -2  -5 -10 685.375 87.8855  29
  -2  -5 -10 628.920 86.1767  12
  -2  -5 -10 640.139 88.5743  23
  -2  -5 -10 573.294 86.1912  11
  -2  -5 -11 27.8548 40.3456  29
  -2  -5 -11 76.4203 42.4522  12
  -2  -5 -11 61.3982 39.8282  11
  -2  -5 -12 2638.58 113.751  29
   2   6 -16 1435.62 103.658  20
   2   6 -16 1405.33 103.094  12
  -2  -6  16 1522.33 132.272   3
  -2  -6  15 54.6153 82.8167   3
   2   6 -15 117.357 46.0833   6
  -2  -6  15 44.7182 43.1403   4
  -2  -6  14 3150.45 204.152   4
   2   6 -14 3307.37 192.140   6
   2   6 -14 3016.53 185.203  26
  -2  -6  14 3162.54 247.397   3
  -2  -6  13 836.941 127.264   4
   2   6 -13 915.353 115.846   6
  -2  -6  13 1043.28 165.635   3
   2   6 -13 881.821 111.445  26
  -2  -6  12 1706.71 263.066  31
   2   6 -12 1183.86 146.527   6
  -2  -6  12 1154.88 163.849   4
   2   6 -12 1481.87 238.166  39
   2   6 -12 1330.85 142.629  26
   2   6 -11 17157.5 621.269   6
  -2  -6  11 17188.9 863.432  31
  -2  -6  11 17960.7 668.222   4
   2   6 -11 18310.0 606.293  26
   2   6 -11 18105.5 853.544  39
   2   6 -10 28244.2 1113.17  39
  -2  -6  10 27456.2 913.741   4
  -2  -6  10 27701.6 1143.71  31
   2   6 -10 28919.5 1157.39  30
   2   6 -10 28901.1 880.740   6
   2   6 -10 29495.5 847.147  26
   2   6  -9 774.186 148.917  38
  -2  -6   9 776.771 131.937  33
  -2  -6   9 818.531 141.687   4
  -2  -6   9 934.033 207.858  31
   2   6  -9 758.049 122.177   6
   2   6  -9 742.331 172.954  30
   2   6  -9 817.554 105.882  40
   2   6  -9 925.168 179.308   5
   2   6  -9 892.239 190.259  39
   2   6  -8 4888.60 256.235  40
   2   6  -8 4133.61 397.208  30
  -2  -6   8 4753.38 293.109   4
   2   6  -8 4403.09 293.843   5
   2   6  -8 4349.61 338.393  38
  -2  -6   8 3793.67 235.231   2
  -2  -6   8 4173.17 378.679  31
   2   6  -8 4111.82 258.958   6
  -2  -6   8 4384.40 329.169  33
   2   6  -8 4670.20 372.622  39
   2   6  -7-19.2804 70.2363  40
  -2  -6   7-63.3437 82.0374  33
   2   6  -7 77.5119 109.614  32
  -2  -6   7 172.942 121.191  31
  -2  -6   7 18.9354 76.1798   4
   2   6  -7 83.0558 84.4987   6
   2   6  -7-7.15556 88.8488  38
  -2  -6   7 21.5167 55.4506   2
   2   6  -7-15.1437 76.8786   5
  -2  -6   6-33.7978 69.0783   4
  -2  -6   6-44.5743 95.9197  33
   2   6  -6-75.9179 100.103  32
  -2  -6   6-27.2646 60.4058  37
  -2  -6   6-79.5539 121.848  31
   2   6  -6-1.13909 69.9114   6
  -2  -6   6 0.89847 58.9256   2
   2   6  -6 238.874 118.176  38
   2   6  -6-47.3603 72.8917   5
  -2  -6   5 38.7413 56.7120  21
  -2  -6   5 87.9903 101.539  31
  -2  -6   5 37.5834 90.1585  33
  -2  -6   5 25.6282 65.5665   4
   2   6  -5 143.772 116.978  32
   2   6  -5-42.7829 98.0307  38
   2   6  -5 12.5105 58.2715   6
  -2  -6   5 133.067 65.0697  37
  -2  -6   5 101.862 67.2036   2
   2   6  -5 20.3653 62.6874   5
  -2  -6   4 156.957 68.3492  21
   2   6  -4-23.6860 110.573  32
   2   6  -4 254.064 126.953  38
  -2  -6   4 98.5540 63.6290  37
  -2  -6   4 60.7822 90.6722  33
  -2  -6   4 98.7081 60.4939   4
  -2  -6   4 145.148 97.1488  31
   2   6  -4 78.6110 65.8609   6
  -2  -6   4 135.462 75.1795   2
  -2  -6   4 125.541 59.7740  11
   2   6  -4 78.7521 67.0954   5
   2   6  -3 5467.71 390.514  38
  -2  -6   3 5195.77 273.265  37
  -2  -6   3 5270.58 277.987   2
  -2  -6   3 5701.88 244.181  17
  -2  -6   3 5041.23 365.166  33
  -2  -6   3 5026.25 256.307   4
   2   6  -3 5022.91 378.463  32
  -2  -6   3 5498.76 260.414  11
  -2  -6   3 5631.30 283.123  21
  -2  -6   2 937.110 119.711  21
  -2  -6   2 945.122 98.6573  17
   2   6  -2 951.133 185.139  38
  -2  -6   2 1021.76 179.717  33
   2   6  -2 856.476 178.525  32
  -2  -6   2 936.128 120.029  37
  -2  -6   2 932.303 120.499   2
  -2  -6   2 900.325 104.301  11
  -2  -6   1 8115.81 353.971  37
  -2  -6   1 7986.06 470.907  33
   2   6  -1 7777.44 495.226  32
  -2  -6   1 7719.10 350.414   2
  -2  -6   1 7907.66 326.066  12
  -2  -6   1 7962.41 328.243  11
  -2  -6   1 7636.92 316.467  17
   2   6  -1 7894.68 475.036  38
  -2  -6   1 7960.75 345.740  21
  -2  -6   0 1446.81 144.868  21
  -2  -6   0 1622.35 123.622  20
  -2  -6   0 1704.49 155.852  37
  -2  -6   0 1397.41 187.840  33
  -2  -6   0 1432.07 129.996  18
   2   6   0 1209.39 217.035  32
  -2  -6   0 1611.82 138.474  11
  -2  -6   0 1446.68 127.597  12
  -2  -6   0 1468.63 145.872   2
   2   6   0 1547.68 211.717  38
  -2  -6   0 1584.85 141.265  10
  -2  -6   0 1411.55 129.757  17
  -2  -6  -1 1584.74 124.639  20
  -2  -6  -1 1653.58 146.643  12
  -2  -6  -1 1583.33 141.737  17
   2   6   1 1538.79 247.035  32
  -2  -6  -1 1611.24 125.060  29
  -2  -6  -1 1945.61 161.930   2
  -2  -6  -1 1350.89 145.516  21
   2   6   1 1637.17 217.470  38
  -2  -6  -1 1625.79 209.597  33
  -2  -6  -1 1541.40 131.079  18
  -2  -6  -1 1435.83 137.894  11
  -2  -6  -1 1398.75 131.856  10
   2   6   1 1259.26 139.705  40
  -2  -6  -2 1288.20 131.865  21
  -2  -6  -2 1196.62 111.041  20
   2   6   2 1364.92 228.798  32
  -2  -6  -2 1206.50 122.153  18
  -2  -6  -2 1229.62 132.707   2
  -2  -6  -2 1294.18 131.939  11
  -2  -6  -2 1321.06 138.836  19
  -2  -6  -2 1298.35 182.656  33
  -2  -6  -2 1119.09 129.743  17
   2   6   2 1132.78 185.150  38
  -2  -6  -2 1178.93 117.507  28
  -2  -6  -2 1138.71 117.928  29
   2   6   2 1202.86 132.031  40
  -2  -6  -2 1410.27 136.202  12
  -2  -6  -2 1166.87 131.699  23
  -2  -6  -2 1418.96 134.831  10
  -2  -6  -3 1397.08 133.081  21
  -2  -6  -3 1378.75 119.772  20
  -2  -6  -3 1380.84 134.416  29
  -2  -6  -3 1240.09 133.393  17
   2   6   3 1138.36 228.197  32
  -2  -6  -3 1302.35 137.135  19
  -2  -6  -3 1156.55 122.750  36
  -2  -6  -3 1363.70 124.844  28
  -2  -6  -3 1276.43 124.476  18
  -2  -6  -3 1192.07 132.185  12
  -2  -6  -3 1164.23 133.896  11
   2   6   3 1168.22 131.438  40
  -2  -6  -3 1560.71 141.909   2
  -2  -6  -3 1228.10 138.049  23
  -2  -6  -3 1574.69 192.592  33
  -2  -6  -3 1289.58 123.141  10
   2   6   3 1122.32 170.850  38
  -2  -6  -4-51.7897 47.1977  21
  -2  -6  -4-5.34186 63.1149  11
  -2  -6  -4 119.978 52.2706  20
  -2  -6  -4 1.33278 60.5211  19
  -2  -6  -4 43.1188 60.5724  36
  -2  -6  -4 38.1687 57.6925  18
  -2  -6  -4 117.817 72.5462  17
   2   6   4 165.018 133.431  32
  -2  -6  -4 79.8940 59.5920  29
  -2  -6  -4-46.9575 63.0792  12
  -2  -6  -4 9.27765 68.2222  23
  -2  -6  -4-5.70240 50.8222  10
  -2  -6  -5 1787.97 137.696  20
  -2  -6  -5 1816.25 160.066  36
  -2  -6  -5 1709.17 158.505  12
  -2  -6  -5 1918.58 163.370  19
  -2  -6  -5 1762.90 163.295  17
  -2  -6  -5 2071.18 168.373  29
  -2  -6  -5 1665.46 160.824  11
   2   6   5 1733.84 289.427  32
  -2  -6  -5 1601.18 158.639  23
  -2  -6  -5 1733.57 141.775  10
  -2  -6  -5 1772.91 139.538  18
  -2  -6  -6 802.432 126.034  17
  -2  -6  -6 748.144 90.8553  20
  -2  -6  -6 595.091 86.0396  19
   2   6   6 1017.45 237.841  32
  -2  -6  -6 661.893 99.1199  36
  -2  -6  -6 594.505 103.187  29
  -2  -6  -6 738.118 111.715  12
  -2  -6  -6 815.432 120.269  23
  -2  -6  -6 755.066 118.070  11
  -2  -6  -7 1801.33 127.334  20
  -2  -6  -7 1862.74 159.759  17
  -2  -6  -7 1958.59 171.354  11
  -2  -6  -7 1953.14 172.066  23
  -2  -6  -7 2035.16 164.392  29
  -2  -6  -7 1849.48 158.971  12
  -2  -6  -8 2447.78 163.588  17
  -2  -6  -8 2312.81 164.527  12
  -2  -6  -8 2333.21 171.342  11
  -2  -6  -8 2331.69 167.967  29
  -2  -6  -8 2023.30 158.192  23
  -2  -6  -9 1726.84 130.674  12
  -2  -6  -9 2060.02 130.123  17
  -2  -6  -9 2069.04 144.923  29
  -2  -6  -9 1904.20 142.899  11
  -2  -6 -10 449.869 59.9756  12
  -2  -6 -10 498.951 66.9100  29
  -2  -6 -10 512.912 65.4963  11
  -2  -6 -11 112.570 32.3064  29
   2   7 -16 1005.36 74.0294  20
   2   7 -16 895.695 73.0826  12
  -2  -7  16 1045.41 93.2421   3
  -2  -7  15 168.581 64.5726   3
  -2  -7  15-31.1251 42.0818   4
  -2  -7  14 5151.04 256.447   4
   2   7 -14 4697.72 219.102   6
  -2  -7  14 5090.07 282.961   3
  -2  -7  13 4899.31 299.998   3
   2   7 -13 4646.66 245.538   6
  -2  -7  13 4789.97 277.572   4
   2   7 -13 5013.59 230.759  26
   2   7 -12 511.244 103.898   6
  -2  -7  12 475.408 126.076   3
   2   7 -12 618.991 88.3010  26
  -2  -7  12 539.546 114.504   4
  -2  -7  11 206.986 125.979  31
  -2  -7  11 317.957 102.938   4
   2   7 -11 184.782 126.475  39
   2   7 -11 192.206 77.7928   6
   2   7 -10 197.867 131.093  39
   2   7 -10 366.975 90.6222   6
   2   7 -10 450.329 148.914  30
  -2  -7  10 238.090 121.415  31
  -2  -7  10 219.567 116.817   4
  -2  -7   9 1100.39 124.111   2
   2   7  -9 1273.88 137.289  40
   2   7  -9 1210.92 212.034  39
   2   7  -9 1323.30 255.195  30
  -2  -7   9 1097.69 222.483  31
  -2  -7   9 1387.25 181.473   4
   2   7  -9 1140.36 147.857   6
  -2  -7   9 926.164 162.144  33
   2   7  -9 1422.53 183.685   5
   2   7  -9 1290.34 199.058  38
   2   7  -8 4275.21 426.101  30
   2   7  -8 4400.55 262.260  40
   2   7  -8 3740.65 258.476   6
   2   7  -8 4382.12 362.302  38
  -2  -7   8 3932.79 246.674   2
  -2  -7   8 4050.17 284.272   4
  -2  -7   8 4003.40 340.524  33
  -2  -7   8 3930.51 376.023  31
   2   7  -8 4087.40 358.465  39
   2   7  -8 4036.45 287.209   5
  -2  -7   7 688.888 165.422  31
  -2  -7   7 913.892 145.970   4
   2   7  -7 607.348 111.216  40
   2   7  -7 718.920 128.012   6
  -2  -7   7 392.194 126.993  33
  -2  -7   7 525.495 105.765   2
   2   7  -7 792.391 191.815  32
   2   7  -7 521.556 121.885   5
   2   7  -7 687.477 157.557  38
  -2  -7   6 2720.80 212.802   2
   2   7  -6 2666.62 211.720  40
  -2  -7   6 2706.14 217.969   4
  -2  -7   6 2566.69 280.317  31
  -2  -7   6 2825.58 296.587  33
   2   7  -6 2515.87 301.399  32
   2   7  -6 2539.93 202.457   6
   2   7  -6 2453.72 219.916   5
   2   7  -6 2860.19 306.586  38
  -2  -7   5-31.4189 69.7672  21
  -2  -7   5 74.4458 76.7476   2
   2   7  -5-60.8501 119.932  38
  -2  -7   5 42.0593 63.5776   4
  -2  -7   5 10.8625 86.7028  31
   2   7  -5 100.533 86.8595  40
  -2  -7   5 10.3627 96.1732  33
   2   7  -5 12.6532 103.433  32
   2   7  -5-32.0008 70.7161   6
   2   7  -5-36.2726 68.1434   5
   2   7  -4 40504.3 1422.30  32
  -2  -7   4 41665.4 1171.48   2
   2   7  -4 45230.4 1449.12  38
  -2  -7   4 40363.9 1374.82  33
   2   7  -4 44419.8 1189.27  40
  -2  -7   4 40826.8 1148.29   4
   2   7  -4 40129.7 1155.11   6
   2   7  -4 42028.2 1173.50   5
  -2  -7   4 45225.6 1182.85  21
   2   7  -3 1093.07 206.476  38
   2   7  -3 1468.44 245.119  32
  -2  -7   3 1255.30 136.613   4
  -2  -7   3 1158.43 111.729  17
  -2  -7   3 1042.22 133.382  21
  -2  -7   3 1602.13 155.875  11
   2   7  -3 1256.12 155.136  40
  -2  -7   3 1392.51 155.061   2
  -2  -7   3 986.870 200.061  33
   2   7  -3 1183.67 145.059   5
   2   7  -2 6588.59 470.196  38
  -2  -7   2 6812.32 297.779  17
   2   7  -2 6877.33 491.873  32
   2   7  -2 6929.78 350.960  40
  -2  -7   2 7304.69 332.556  11
  -2  -7   2 6722.99 459.417  33
  -2  -7   2 6956.33 350.478   2
  -2  -7   2 6740.75 338.163  21
  -2  -7   1 3297.26 326.171  33
  -2  -7   1 3656.35 244.512   2
   2   7  -1 3559.87 245.743  40
  -2  -7   1 3543.05 210.978  17
   2   7  -1 3036.11 333.794  32
  -2  -7   1 3716.49 228.240  11
  -2  -7   1 3498.22 213.395  18
   2   7  -1 3545.94 340.006  38
  -2  -7   1 3584.29 236.189  21
  -2  -7   0 254.646 90.9522  21
  -2  -7   0 238.614 81.9577  18
  -2  -7   0 147.654 79.5489   2
  -2  -7   0 330.747 121.719  33
  -2  -7   0 194.932 72.9255  17
   2   7   0 212.536 89.7093  40
   2   7   0 241.894 143.367  32
   2   7   0 115.890 115.345  38
  -2  -7   0 184.664 76.9108  11
  -2  -7  -1 10323.0 426.909   2
   2   7   1 9689.85 427.249  40
  -2  -7  -1 10399.6 409.249  17
  -2  -7  -1 9441.67 395.128  12
  -2  -7  -1 9916.17 410.312  11
   2   7   1 9645.97 573.445  38
  -2  -7  -1 9785.73 547.421  33
  -2  -7  -1 10112.6 389.265  18
   2   7   1 8826.62 602.331  32
  -2  -7  -1 9970.31 412.238  21
  -2  -7  -2 1196.91 137.175  21
   2   7   2 1278.57 141.993  40
   2   7   2 1198.25 240.919  32
   2   7   2 1281.10 197.309  38
  -2  -7  -2 1414.71 122.541  29
  -2  -7  -2 1154.73 176.261  33
  -2  -7  -2 1361.91 148.033  19
  -2  -7  -2 1210.36 141.574  17
  -2  -7  -2 1244.79 142.381  12
  -2  -7  -2 1375.85 135.103  18
  -2  -7  -2 1181.89 133.529   2
  -2  -7  -2 1347.09 129.924  28
  -2  -7  -2 1478.80 156.387  11
  -2  -7  -2 1387.44 141.221  10
   2   7   3 8832.14 629.943  32
  -2  -7  -3 10196.9 420.455  19
  -2  -7  -3 9204.90 392.714  36
  -2  -7  -3 10480.8 426.551  17
  -2  -7  -3 10017.9 410.323  12
  -2  -7  -3 10198.9 383.682  29
  -2  -7  -3 10605.4 424.920  11
   2   7   3 10883.6 418.230  40
  -2  -7  -3 10218.5 397.959  10
  -2  -7  -3 9783.55 395.864   2
  -2  -7  -3 9598.02 378.565  18
  -2  -7  -3 9323.70 393.274  21
  -2  -7  -4 1497.52 141.768  36
  -2  -7  -4 1539.28 130.257  18
  -2  -7  -4 1734.80 161.536  11
  -2  -7  -4 1473.23 151.794  17
  -2  -7  -4 1566.64 138.645  29
  -2  -7  -4 1349.28 129.200  21
  -2  -7  -4 1776.33 159.633  12
   2   7   4 1626.12 263.191  32
  -2  -7  -4 1580.83 137.338  10
  -2  -7  -4 1781.35 157.469  19
  -2  -7  -5 410.515 102.998  17
  -2  -7  -5 391.579 90.6081  12
  -2  -7  -5 593.264 97.7598  29
  -2  -7  -5 528.271 100.218  19
  -2  -7  -5 516.188 105.199  11
  -2  -7  -6 6517.97 278.676  19
  -2  -7  -6 6820.72 310.392  17
  -2  -7  -6 6283.83 294.656  12
  -2  -7  -6 6230.15 285.989  29
  -2  -7  -6 6446.73 308.279  11
  -2  -7  -7 33.5535 55.8201  17
  -2  -7  -7-65.3852 65.7045  11
  -2  -7  -7 33.7419 49.5541  29
  -2  -7  -7 107.706 61.4241  12
  -2  -7  -8 820.607 83.2485  17
  -2  -7  -8 818.954 87.2943  29
  -2  -7  -8 731.644 82.4924  12
  -2  -7  -8 644.266 86.2408  11
  -2  -7  -9 1680.22 94.5535  17
  -2  -7  -9 1520.72 100.014  29
  -2  -7  -9 1585.58 105.715  11
   2   8 -15 3418.76 148.911  20
  -2  -8  15 4144.92 188.899   3
  -2  -8  14 1385.59 125.209   4
  -2  -8  14 1508.21 134.224   3
  -2  -8  13 979.954 130.914   3
  -2  -8  13 1099.38 129.060   4
   2   8 -13 1065.08 103.922   6
   2   8 -12 4569.52 245.910   6
  -2  -8  12 4802.04 283.083   4
  -2  -8  12 4737.82 281.747   3
   2   8 -11 9459.76 399.752   6
  -2  -8  11 9615.01 444.137   4
  -2  -8  11 9914.86 438.378   3
  -2  -8  10 209.393 100.836   4
   2   8 -10 116.912 77.9710   6
  -2  -8   9-119.492 113.798  31
   2   8  -9 147.915 61.1786  40
  -2  -8   9 282.432 83.3240   2
  -2  -8   9 148.015 89.8701   4
   2   8  -9 286.656 168.738  30
   2   8  -9 88.9616 83.8657   6
   2   8  -9 314.321 128.584  39
   2   8  -9 47.0612 92.0301   5
  -2  -8   8-9.24402 84.9948   4
  -2  -8   8 3.67143 95.1174  31
  -2  -8   8 94.9826 99.7035  33
   2   8  -8 61.9293 118.138  30
   2   8  -8 93.8558 74.9939  40
   2   8  -8-46.9366 74.9854   6
   2   8  -8 141.165 114.837  38
  -2  -8   8 47.9997 78.7882   2
   2   8  -8 126.522 98.4464  39
   2   8  -8 20.5610 87.4141   5
  -2  -8   7-13.7358 85.0501   4
   2   8  -7-43.1771 94.4219  38
   2   8  -7 114.913 105.377  39
  -2  -8   7-86.5364 93.5815  33
   2   8  -7-70.6437 124.909  32
  -2  -8   7 52.7249 97.4108  31
   2   8  -7 84.0464 90.8715   6
  -2  -8   7 37.2830 68.8330   2
   2   8  -7 108.031 85.9256  40
   2   8  -7-131.012 108.963   5
  -2  -8   6 3656.73 216.716  19
   2   8  -6 3752.57 366.363  38
  -2  -8   6 3914.39 270.845   2
  -2  -8   6 3598.56 252.293   4
   2   8  -6 3073.29 358.927  32
  -2  -8   6 3789.91 359.472  33
   2   8  -6 3922.83 272.321  40
   2   8  -6 3777.63 269.877   5
   2   8  -6 3865.72 267.679   6
   2   8  -5 3405.04 252.124  40
  -2  -8   5 2815.67 311.406  33
  -2  -8   5 3357.98 234.908   4
  -2  -8   5 3014.00 236.894  21
   2   8  -5 3767.19 262.622   6
   2   8  -5 3135.08 234.755   5
   2   8  -5 2926.97 346.120  32
   2   8  -5 3614.80 363.384  38
  -2  -8   4 64.4972 61.4906   4
   2   8  -4-164.238 156.269  32
   2   8  -4 57.7508 86.8240   6
  -2  -8   4 26.4559 98.0982  33
  -2  -8   4-17.1127 75.6451   2
  -2  -8   4 16.5241 76.6455  21
   2   8  -4 194.904 123.158  40
   2   8  -4 55.3264 121.762  38
   2   8  -4 6.65093 74.0603   5
  -2  -8   3 1126.69 154.322  21
   2   8  -3 1259.11 162.866  40
   2   8  -3 1346.20 246.371  38
  -2  -8   3 1119.91 111.421  17
  -2  -8   3 798.357 186.609  33
   2   8  -3 973.732 220.186  32
   2   8  -3 1064.45 146.034   6
  -2  -8   3 1112.21 161.810   2
  -2  -8   3 1309.49 147.952  11
  -2  -8   2 3983.62 229.001  17
   2   8  -2 4210.37 396.769  38
  -2  -8   2 3760.32 267.643   2
  -2  -8   2 3916.69 235.759  18
  -2  -8   2 4269.51 383.749  33
   2   8  -2 4099.52 405.689  32
   2   8  -2 3992.77 278.760  40
  -2  -8   2 4153.16 258.942  11
  -2  -8   2 4260.98 274.787  21
   2   8  -1 5665.75 330.300  40
   2   8  -1 5516.03 449.109  38
  -2  -8   1 5315.16 277.809  18
  -2  -8   1 5812.38 284.466  17
  -2  -8   1 6236.96 337.334   2
  -2  -8   1 6009.63 450.972  33
   2   8  -1 5375.24 477.851  32
  -2  -8   1 6091.04 312.396  11
  -2  -8   1 5789.86 317.751  21
   2   8   0 18843.8 671.982  40
  -2  -8   0 18927.6 649.340  19
  -2  -8   0 20088.3 622.187  18
   2   8   0 18813.9 940.258  32
  -2  -8   0 18670.1 623.936  17
   2   8   0 19619.0 889.959  38
  -2  -8   0 18939.7 850.336  33
  -2  -8   0 18933.8 642.195  11
  -2  -8   0 19113.0 664.565   2
  -2  -8   0 19215.5 656.702  21
  -2  -8  -1 10465.1 448.581  19
  -2  -8  -1 10716.7 411.113  18
  -2  -8  -1 10678.4 433.408  17
  -2  -8  -1 10435.5 584.384  33
   2   8   1 11283.1 464.921  40
   2   8   1 10712.5 692.150  32
  -2  -8  -1 10977.2 416.525  28
  -2  -8  -1 11115.5 452.511   2
   2   8   1 11264.3 633.514  38
  -2  -8  -1 11646.2 453.949  11
  -2  -8  -1 11287.3 452.424  21
  -2  -8  -2 3242.87 215.510   2
  -2  -8  -2 3495.49 229.780  11
  -2  -8  -2 3290.81 227.537  19
   2   8   2 3591.04 230.932  40
  -2  -8  -2 3158.50 194.314  18
   2   8   2 3372.09 391.444  32
  -2  -8  -2 3231.91 190.752  28
  -2  -8  -2 3355.32 225.450  17
  -2  -8  -2 3283.34 219.117  21
  -2  -8  -3 1293.12 129.940  21
  -2  -8  -3 1055.30 106.623  18
  -2  -8  -3 1038.13 128.791  19
  -2  -8  -3 1172.24 110.002  29
  -2  -8  -3 1241.58 142.163  17
  -2  -8  -3 1009.08 113.575   2
  -2  -8  -3 1195.58 136.117  11
  -2  -8  -4 1071.38 105.955  21
  -2  -8  -4 1270.36 131.537  19
  -2  -8  -4 1129.69 106.377  29
  -2  -8  -4 1079.42 127.904  11
  -2  -8  -4 1056.52 130.417  17
  -2  -8  -5 1083.11 104.452  29
  -2  -8  -5 1058.11 109.475  19
  -2  -8  -5 1152.68 126.507  11
  -2  -8  -5 1221.65 127.905  17
  -2  -8  -6 2919.57 175.047  17
  -2  -8  -6 2863.92 154.801  29
  -2  -8  -6 2878.72 176.013  11
  -2  -8  -7 4902.22 208.528  17
  -2  -8  -7 4429.98 183.555  29
  -2  -8  -7 4910.13 209.299  11
  -2  -8  -8 418.348 54.0480  17
  -2  -8  -8 337.619 48.9423  11
  -2  -9  14 1882.65 111.645   3
  -2  -9  14 1979.90 119.183   4
  -2  -9  13 543.132 78.1366   3
  -2  -9  13 545.224 80.9216   4
   2   9 -12 9859.95 349.492   6
  -2  -9  12 10181.2 398.085   4
  -2  -9  12 10168.4 374.005   3
  -2  -9  11 362.858 83.3329   3
  -2  -9  11 342.954 105.452   4
   2   9 -11 240.764 60.8422   6
  -2  -9  10 9369.11 413.912   4
   2   9 -10 8634.17 369.930   6
  -2  -9  10 8380.99 357.692   3
  -2  -9  10 8407.46 319.613   7
   2   9  -9 8658.79 370.325  40
  -2  -9   9 8624.36 405.060   4
   2   9  -9 8730.29 386.010   6
  -2  -9   9 8099.20 354.518   2
   2   9  -8 915.041 131.438   6
  -2  -9   8 817.246 139.389   4
   2   9  -8 1093.18 147.450  40
  -2  -9   8 937.567 130.485   2
   2   9  -8 959.375 145.099   5
   2   9  -7 1062.16 227.599  30
  -2  -9   7 1236.15 150.414   4
   2   9  -7 1321.19 152.582   6
  -2  -9   7 1400.18 159.649   2
   2   9  -7 1085.93 143.203  40
   2   9  -7 1307.93 159.239   5
   2   9  -6 8799.62 421.342  40
  -2  -9   6 8722.87 418.347   2
  -2  -9   6 8990.11 405.222   4
  -2  -9   6 8584.26 553.663  33
   2   9  -6 8386.55 584.533  32
  -2  -9   6 8998.98 363.075  19
   2   9  -6 8921.61 416.202   6
   2   9  -6 8848.03 578.111  38
   2   9  -6 9112.83 417.276   5
   2   9  -5 148.676 119.501  40
  -2  -9   5 54.6699 68.0285  19
  -2  -9   5 28.5755 93.4427  33
   2   9  -5 124.416 136.803  32
  -2  -9   5 167.781 79.6950   4
   2   9  -5-11.8084 91.9955  38
   2   9  -5 21.9798 81.8079   6
  -2  -9   5 52.4345 90.5731   2
   2   9  -5-40.6972 64.2141   5
  -2  -9   4 53.6869 79.9231   2
   2   9  -4-59.6509 122.487  38
  -2  -9   4 213.503 125.414  33
  -2  -9   4 3.05452 58.8290   4
  -2  -9   4 23.3766 59.9520  19
   2   9  -4 102.685 92.9286   6
   2   9  -4 56.5768 118.577  32
   2   9  -4 107.631 96.7819  40
  -2  -9   4 141.959 87.4375  21
  -2  -9   3 291.961 89.7917  21
   2   9  -3 340.538 108.761  40
  -2  -9   3 327.275 89.2500  19
  -2  -9   3 562.845 83.8029  17
   2   9  -3 430.078 157.084  38
  -2  -9   3 395.185 93.4952  18
  -2  -9   3 580.310 163.303  33
   2   9  -3 660.353 210.605  32
   2   9  -3 446.739 121.622   6
  -2  -9   3 447.850 113.133   2
  -2  -9   2 240.371 95.6282  21
   2   9  -2 213.677 112.027  32
  -2  -9   2 249.167 120.904  33
   2   9  -2 365.949 145.445  38
  -2  -9   2 273.400 85.5266  19
  -2  -9   2 314.446 80.5542  17
   2   9  -2 320.729 109.069   6
  -2  -9   2 491.303 93.0560  18
   2   9  -2 439.014 109.869  40
  -2  -9   2 282.800 93.6326   2
   2   9  -1 36052.0 1055.45  40
  -2  -9   1 34563.6 1009.56  19
  -2  -9   1 35515.6 1269.75  33
  -2  -9   1 35816.6 1043.49   2
   2   9  -1 31933.3 1331.12  32
   2   9  -1 35458.2 1316.52  38
  -2  -9   1 35926.7 975.312  18
   2   9  -1 34450.3 1048.89   6
  -2  -9   1 37046.9 1020.99  11
  -2  -9   1 36264.1 1031.01  21
  -2  -9   1 36188.6 969.291  17
   2   9   0 6760.28 346.979  40
  -2  -9   0 6423.28 306.452  17
  -2  -9   0 6773.51 299.067  18
  -2  -9   0 6809.79 306.360  28
  -2  -9   0 7462.56 346.321  19
  -2  -9   0 6833.44 331.762  11
  -2  -9   0 7012.88 340.964   2
  -2  -9   0 6769.37 333.815  21
  -2  -9  -1 983.277 130.639  21
  -2  -9  -1 902.739 117.276  17
  -2  -9  -1 861.050 103.905  18
  -2  -9  -1 1045.87 123.924   2
  -2  -9  -1 1088.06 135.737  19
   2   9   1 824.692 116.824  40
  -2  -9  -1 1121.97 139.121  11
  -2  -9  -1 1042.70 106.586  28
  -2  -9  -2 362.500 78.6110  21
  -2  -9  -2 211.113 69.5904  17
  -2  -9  -2 285.327 64.3085  18
  -2  -9  -2 360.530 80.2902   2
  -2  -9  -2 176.314 67.3479  19
   2   9   2 16.5802 47.9238  40
  -2  -9  -2 145.553 81.4447  11
  -2  -9  -3 378.019 68.7287  21
  -2  -9  -3 378.779 81.4433  19
  -2  -9  -3 329.977 75.6294  17
  -2  -9  -3 387.958 87.8384  11
  -2  -9  -4 223.164 77.3200  11
  -2  -9  -4 149.491 52.4561  19
  -2  -9  -4 187.485 61.8701  17
  -2  -9  -5 291.347 65.2111  17
  -2  -9  -5 184.653 51.5572  11
  -2  -9  -5 142.189 38.1073  19
  -2  -9  -6 319.361 51.8127  17
  -2  -9  -6 275.820 51.9043  11
  -2 -10  13 918.019 75.8497   4
  -2 -10  12 5177.97 228.193   4
  -2 -10  11 567.708 93.3522   4
   2  10 -11 529.350 68.0153   6
  -2 -10  10 3883.61 223.151   4
   2  10 -10 3637.58 195.679   6
   2  10  -9 20006.4 621.361  40
  -2 -10   9 21419.0 651.324   4
   2  10  -9 20868.7 630.261   6
  -2 -10   9 20324.8 607.622   2
  -2 -10   8-13.2236 68.1121   4
  -2 -10   8 107.230 72.1235   2
   2  10  -8-88.5309 82.3350   6
   2  10  -8 4.62995 54.8455  40
   2  10  -7 1707.21 168.161  40
   2  10  -7 1632.81 160.268   6
  -2 -10   7 1560.93 148.290   4
  -2 -10   7 1463.25 153.717   2
  -2 -10   6 16.5066 48.2757  19
   2  10  -6 91.6206 70.6947  40
  -2 -10   6 72.9046 86.6910   2
  -2 -10   6 43.2749 55.5383   4
   2  10  -6 62.5890 67.7657   5
   2  10  -6 50.5528 74.5211   6
   2  10  -5 418.943 106.085   6
  -2 -10   5 439.965 105.265   2
   2  10  -5 656.655 116.259  40
  -2 -10   5 419.781 87.0023  19
  -2 -10   5 486.796 88.4732  18
   2  10  -4 668.194 116.157  40
  -2 -10   4 682.260 100.728  19
   2  10  -4 732.844 125.976   6
  -2 -10   4 848.288 136.195   2
  -2 -10   4 742.949 99.3066  18
   2  10  -3-58.6195 65.2509  40
  -2 -10   3-53.4148 60.1010  18
  -2 -10   3-80.9708 96.0396   2
   2  10  -3 3.28550 77.6319   6
  -2 -10   3-34.4931 64.5124  19
   2  10  -2 21166.6 702.086  40
  -2 -10   2 21182.7 693.929   2
  -2 -10   2 20623.1 657.122  19
  -2 -10   2 21933.9 651.092  28
   2  10  -2 19907.1 685.402   6
  -2 -10   2 21874.3 601.118  17
  -2 -10   2 21189.9 630.348  18
  -2 -10   2 23105.4 694.514  21
  -2 -10   1 1025.34 122.146  19
   2  10  -1 909.921 122.670  40
  -2 -10   1 1036.32 100.273  17
   2  10  -1 910.164 129.648   6
  -2 -10   1 1073.55 109.817  28
  -2 -10   1 1237.34 137.240   2
  -2 -10   1 1147.33 109.125  18
  -2 -10   1 1271.65 134.742  21
  -2 -10   0 25827.5 729.016  19
  -2 -10   0 23970.7 678.325  17
  -2 -10   0 25891.7 725.329  21
  -2 -10   0 24050.9 661.551  18
   2  10   0 23764.5 731.399  40
   2  10   0 24395.1 751.634   6
  -2 -10   0 25415.3 728.979   2
  -2 -10   0 24466.0 671.801  28
  -2 -10  -1 290.590 60.0406   7
  -2 -10  -1 276.741 66.4472  17
   2  10   1 177.030 83.3102   6
  -2 -10  -1 394.877 89.0477  19
   2  10   1 489.357 95.8728  40
  -2 -10  -1 179.202 64.0726   2
  -2 -10  -1 117.381 52.5183  21
  -2 -10  -2 2479.40 156.514  19
  -2 -10  -2 2347.71 143.958  17
  -2 -10  -2 2663.23 160.122  11
   2  10   2 2417.46 169.840   6
   2  10   3 1903.72 140.936   6
  -2 -10  -3 2175.66 129.645  11
  -2 -10  -3 2038.24 124.489  17
  -2 -10  -3 2086.15 127.501  19
  -2 -10  -4 287.809 46.7011  17
   2  10   4 203.452 52.0503   6
  -2 -10  -4 254.743 39.8326  19
  -2 -11  11 2745.45 116.552  18
  -2 -11  10 22.3102 32.7328  18
  -2 -11  10 18.7826 33.8827   4
  -2 -11  10 35.4346 31.3716  28
  -2 -11   9 26.1783 39.0929   4
  -2 -11   9 79.2281 34.7046   7
  -2 -11   9-9.21987 35.3617  18
   2  11  -9 101.426 38.6773   6
  -2 -11   9 33.8419 37.9446  28
  -2 -11   8 2114.81 130.045  18
  -2 -11   8 1904.41 122.349   7
   2  11  -8 1748.39 122.083   6
  -2 -11   7 586.397 76.1383  18
   2  11  -7 598.635 86.5554  40
  -2 -11   7 817.428 92.0764   2
   2  11  -7 594.285 83.2234   6
   2  11  -6-24.0261 45.0340  40
  -2 -11   6 61.4970 31.1829  19
  -2 -11   6 69.6072 45.0751  18
  -2 -11   6-36.4098 56.4252   2
   2  11  -6 89.5868 56.9193   6
  -2 -11   5 55.7466 44.8738  18
   2  11  -5-71.9974 59.0176   6
   2  11  -5-10.3106 47.6077  40
  -2 -11   5-17.7861 58.4127  28
  -2 -11   5-73.8262 65.4153   2
  -2 -11   5-5.79244 40.5223  19
   2  11  -4 4471.50 241.657  40
  -2 -11   4 4247.80 206.991  28
   2  11  -4 4146.00 222.785   6
  -2 -11   4 4652.99 238.330   2
  -2 -11   4 4435.53 198.008  18
  -2 -11   4 4237.99 199.965  19
  -2 -11   3 1621.16 122.214  19
   2  11  -3 1851.27 149.243  40
   2  11  -3 1790.19 142.395   6
  -2 -11   3 1694.29 121.388  28
  -2 -11   3 1727.01 115.824  18
  -2 -11   3 2037.03 151.750   2
   2  11  -2 98.8988 52.6614  40
  -2 -11   2 10.6589 44.0553  19
  -2 -11   2 9.30396 39.9706  28
   2  11  -2 113.962 56.8557   6
  -2 -11   2-24.4107 56.1520   2
  -2 -11   1 8226.74 287.283   7
   2  11  -1 7755.46 307.247   6
  -2 -11   1 8225.96 299.000  19
   2  11   0 2973.18 164.577   6
  -2 -11   0 2827.42 150.780  19
  -2 -11  -1 1074.11 82.4166  19
   2  11   1 1122.06 94.1017   6
  -2 -11  -2 2792.17 118.464  19
  -2 -12   6 16.3683 25.8347   7
  -2 -12   6-19.5057 23.1245  28
  -2 -12   5 3245.30 138.528   7
  -2 -12   5 3284.31 131.038  28
  -2 -12   4 1646.24 92.2487   7
   3 -12  -1 145.264 35.2014  19
   3 -12  -1 156.329 36.5299  21
   3 -12   0 4.78667 31.2547  19
  -3  12   0-48.6635 35.2518   6
   3 -12   0 10.3897 31.7318   2
   3 -12   0-9.49398 29.6506  21
  -3  12  -1 77.3959 37.7401   6
   3 -12   1 92.9111 41.9754   2
  -3  12  -1 47.0184 41.7450   5
  -3  12  -2 5963.91 245.599   5
  -3  12  -2 6372.70 234.739   6
   3 -12   2 6241.49 240.405   2
  -3  12  -3 4237.98 201.450   5
  -3  12  -3 4513.49 189.247   6
   3 -12   3 4090.14 187.021   2
   3 -12   4 1069.42 87.7097   2
  -3  12  -4 1122.35 91.3100   6
  -3  12  -4 1126.55 100.676   5
   3 -12   5 2886.33 131.663   2
  -3  12  -5 3166.76 145.686   6
  -3  12  -5 3157.68 160.293   5
  -3  12  -6 291.006 53.3822   5
   3 -11  -5 349.126 51.1107  21
   3 -11  -4 1023.76 91.4649  21
   3 -11  -4 940.175 76.4825  19
   3 -11  -4 1033.25 72.1058  17
   3 -11  -3 3328.97 145.899  17
  -3  11   3 3602.30 176.837   6
  -3  11   3 3397.68 179.111   5
   3 -11  -3 3455.41 182.294  21
   3 -11  -2 1696.57 99.8065  17
  -3  11   2 1713.13 131.473   6
   3 -11  -2 2009.49 134.125   2
  -3  11   2 1793.41 145.605   5
   3 -11  -2 1744.51 135.340  21
   3 -11  -1 517.908 86.5747  21
  -3  11   1 488.917 98.6002   5
  -3  11   1 525.976 86.9261   6
  -3  11   1 584.036 91.5311  40
   3 -11  -1 560.878 86.8958   2
  -3  11   0-55.8046 69.1925   5
   3 -11   0 50.4488 56.6484  21
   3 -11   0 82.0545 64.7300   2
  -3  11   0 70.2866 54.9968  40
  -3  11   0 31.6190 66.1678   6
   3 -11   1 8214.09 340.354   2
  -3  11  -1 7919.72 333.745   6
  -3  11  -1 7655.14 356.840   5
  -3  11  -1 6942.65 332.963  40
   3 -11   1 7299.81 307.816  21
  -3  11  -2 203.857 81.3082   6
  -3  11  -2 74.9521 62.9036  40
   3 -11   2 288.849 72.4138  21
   3 -11   2 130.977 67.0102   2
  -3  11  -2 121.249 88.0671   5
  -3  11  -3 3235.78 212.566  40
   3 -11   3 3044.69 200.602   2
  -3  11  -3 3436.34 215.792   6
  -3  11  -3 3514.25 235.649   5
   3 -11   3 3684.71 193.155  21
   3 -11   4 3808.75 205.434   4
   3 -11   4 4263.71 232.630   2
  -3  11  -4 3831.20 245.705   5
  -3  11  -4 4213.97 236.174   6
  -3  11  -4 4150.34 235.889  40
   3 -11   5 5465.90 250.654   4
  -3  11  -5 4580.20 244.213  40
  -3  11  -5 5028.73 277.194   5
  -3  11  -5 5504.62 264.348   6
   3 -11   5 4589.04 234.318   2
  -3  11  -6 2475.62 168.828   6
  -3  11  -6 2472.37 183.512   5
   3 -11   6 2381.81 145.597   2
  -3  11  -6 2029.11 118.253  27
   3 -11   6 2557.48 162.504   4
   3 -11   7 5106.87 234.138   4
   3 -11   7 4669.81 185.998   2
  -3  11  -7 5577.97 243.235   6
  -3  11  -7 5517.88 260.922   5
   3 -11   8 2868.89 159.682   4
  -3  11  -8 3123.90 172.952   5
  -3  11  -8 2672.38 136.096  26
  -3  11  -8 3124.28 165.026   6
   3 -11   9 529.473 63.7890   4
  -3  11  -9 639.121 65.3716   6
   3 -10  -7 660.259 68.2187  21
   3 -10  -7 568.358 64.2600  17
   3 -10  -6-6.37494 45.1707  21
  -3  10   6 21.7607 43.9797   5
   3 -10  -6 1.21795 39.0194  17
   3 -10  -6 56.0226 33.5385  11
  -3  10   5 1545.26 135.600   5
  -3  10   5 1534.13 127.458   6
   3 -10  -5 1578.97 125.454  17
   3 -10  -5 1597.36 119.228  11
   3 -10  -5 1598.44 143.670  36
   3 -10  -5 1684.65 139.220  21
   3 -10  -4-10.5329 64.4718  21
   3 -10  -4 48.9488 64.4855  36
  -3  10   4 116.729 65.2943   6
   3 -10  -4-16.4648 47.4283  11
   3 -10  -4 22.5748 49.0302  17
   3 -10  -3 245.351 83.4859  21
  -3  10   3 352.972 107.745   5
   3 -10  -3 305.677 65.5495  17
  -3  10   3 400.651 101.621   6
   3 -10  -3 280.551 69.9141  11
   3 -10  -3 226.757 67.7045   2
  -3  10   3 319.603 76.7255  40
  -3  10   2 805.860 130.768   5
   3 -10  -2 830.272 128.968  21
   3 -10  -2 706.521 93.2289  17
  -3  10   2 880.892 127.016   6
  -3  10   2 758.908 115.778  40
   3 -10  -2 678.143 105.996   2
  -3  10   2 757.167 108.478  22
   3 -10  -1 4189.49 209.419  17
  -3  10   1 4087.39 288.086   5
  -3  10   1 4382.91 264.739   6
   3 -10  -1 4513.53 267.336   2
  -3  10   1 4267.14 253.966  22
  -3  10   1 4376.25 273.420  40
   3 -10  -1 3845.42 248.571  21
   3 -10   0 246.657 87.1787  21
  -3  10   0 397.551 136.995   5
  -3  10   0 329.808 102.525   6
  -3  10   0 429.718 111.725  40
   3 -10   0 566.138 128.446   2
  -3  10   0 243.408 84.6504  22
   3 -10   1-27.1826 70.9170  21
  -3  10  -1 150.916 127.637   5
   3 -10   1 73.1706 89.0433   2
   3 -10   1 65.2990 58.6296   4
  -3  10  -1 49.0790 83.3604   6
  -3  10  -1 18.9862 71.1828  40
  -3  10  -1 235.038 96.4209  22
  -3  10  -2 4198.47 279.584  40
   3 -10   2 3873.95 267.311   2
  -3  10  -2 4338.38 276.579   6
  -3  10  -2 4140.99 299.057   5
  -3  10  -2 3838.05 260.682  22
   3 -10   2 3833.24 234.598   4
   3 -10   2 4271.41 252.562  21
  -3  10  -3 1865.74 205.687   5
  -3  10  -3 1974.83 192.630  40
   3 -10   3 2116.71 177.988   4
  -3  10  -3 1967.11 195.899   6
   3 -10   3 1989.05 185.123   2
   3 -10   3 1879.62 160.673  21
   3 -10   4 2828.98 220.133   2
  -3  10  -4 2958.81 228.229   6
   3 -10   4 2790.18 210.734   4
   3 -10   4 2889.00 186.503  21
  -3  10  -4 2884.04 256.933   5
  -3  10  -4 2508.64 213.427  40
  -3  10  -5 1754.30 171.556   6
   3 -10   5 1967.12 187.239   4
  -3  10  -5 1471.43 154.948  40
   3 -10   5 1671.52 163.818   2
  -3  10  -5 2036.84 206.078   5
   3 -10   6 21579.8 672.932   2
  -3  10  -6 22986.5 723.277   6
  -3  10  -6 22630.6 752.351   5
  -3  10  -6 21002.0 687.029  40
   3 -10   6 22911.0 723.969   4
  -3  10  -7-13.9483 88.0786   5
  -3  10  -7-19.9659 82.9739   6
   3 -10   7 191.015 87.4546   4
   3 -10   7 120.595 48.0615   2
  -3  10  -7 107.469 53.3382  40
   3 -10   8 11116.4 434.679   4
  -3  10  -8 11626.9 430.891   6
  -3  10  -8 11234.2 443.251   5
   3 -10   9 5302.70 257.239   4
  -3  10  -9 5457.42 256.068   6
   3 -10  10 507.736 72.2792   4
  -3  10 -10 308.726 57.2035  26
  -3  10 -10 427.676 69.9900   6
  -3  10 -11 67.2226 34.0674   6
  -3  10 -11 17.8606 24.6816  23
   3  -9  -9 13552.9 368.703  17
   3  -9  -9 13053.4 369.640  10
   3  -9  -9 12294.4 356.315  21
   3  -9  -8 25000.1 705.269  36
   3  -9  -8 26442.1 671.895  17
   3  -9  -8 23784.6 638.637  11
   3  -9  -8 23249.1 599.158  29
   3  -9  -8 25121.5 673.985  10
   3  -9  -8 24824.8 672.954  21
   3  -9  -7 2511.90 161.922  17
  -3   9   7 2449.92 160.495   6
   3  -9  -7 2608.63 127.744  29
   3  -9  -7 2459.94 152.651  11
  -3   9   7 2266.30 170.373   5
   3  -9  -7 2720.31 176.056  10
   3  -9  -7 2512.17 185.307  36
   3  -9  -6 4125.09 259.279  36
  -3   9   6 4615.60 243.900   6
  -3   9   6 4320.61 259.616   5
   3  -9  -6 4529.46 226.798  11
   3  -9  -6 4527.43 249.572  10
  -3   9   5-28.7025 70.3422   6
   3  -9  -5 108.700 78.1611  36
   3  -9  -5 51.6491 58.9880  11
  -3   9   5 67.5436 79.8543   5
   3  -9  -5 73.6198 54.2580   2
   3  -9  -5 92.1377 83.0547  10
   3  -9  -4 1287.13 135.213  11
  -3   9   4 1386.09 146.119  40
  -3   9   4 1084.18 162.990   5
  -3   9   4 1055.94 140.792   6
  -3   9   4 1179.22 130.888  22
   3  -9  -4 1218.05 146.445  10
  -3   9   3 1775.90 196.399   5
  -3   9   3 1545.68 168.895  40
  -3   9   3 1686.13 171.923   6
   3  -9  -3 1571.75 151.677  11
  -3   9   3 1514.28 154.761  22
   3  -9  -3 1694.77 164.691   2
   3  -9  -3 1703.20 172.077  10
  -3   9   2 8531.43 402.156   6
  -3   9   2 8056.94 554.081  38
   3  -9  -2 8299.52 395.080   2
  -3   9   2 8798.25 587.080  32
  -3   9   2 8757.71 418.141  40
  -3   9   2 8359.57 389.902  22
   3  -9  -2 7488.71 515.300  33
  -3   9   2 7910.84 432.163   5
   3  -9  -2 8721.95 370.152  11
   3  -9  -2 8637.71 390.896  10
  -3   9   1 25164.3 1092.39  32
  -3   9   1 23998.0 1050.49  38
   3  -9  -1 26325.0 1071.00  33
  -3   9   1 25029.6 843.232  40
  -3   9   1 24878.9 820.077   6
   3  -9  -1 26087.5 781.930  11
   3  -9  -1 26428.9 833.780   2
  -3   9   1 25913.6 891.884   5
  -3   9   1 26205.9 827.630  22
   3  -9  -1 24176.6 807.106  21
   3  -9  -1 26169.8 805.286  10
  -3   9   0 2940.72 249.729  40
  -3   9   0 2721.58 228.594   6
   3  -9   0 3254.72 348.444  33
   3  -9   0 2804.12 240.189   2
  -3   9   0 3180.77 358.754  32
  -3   9   0 3061.46 341.106  38
  -3   9   0 2646.51 257.053   5
  -3   9   0 3205.36 245.060  22
   3  -9   0 2989.84 228.553  21
   3  -9   1 192.080 96.0224   2
   3  -9   1 388.829 99.3251  21
  -3   9  -1 149.336 119.852   5
   3  -9   1 325.043 137.637  33
  -3   9  -1 107.920 104.688  38
   3  -9   1 332.714 97.3963   4
  -3   9  -1 271.385 136.877  32
  -3   9  -1 319.524 99.6859   6
  -3   9  -1 237.319 111.410  40
  -3   9  -1 349.063 106.486  22
   3  -9   2 1389.40 165.779   2
   3  -9   2 1117.48 142.266  21
  -3   9  -2 1479.34 200.365   5
  -3   9  -2 1253.46 223.097  38
   3  -9   2 1151.41 220.361  33
  -3   9  -2 1196.81 162.070  40
   3  -9   2 1178.10 149.199   4
  -3   9  -2 1504.60 265.919  32
  -3   9  -2 1406.94 167.198   6
  -3   9  -2 1224.03 173.074  22
   3  -9   3 1899.45 195.497   2
  -3   9  -3 1920.12 222.210   5
   3  -9   3 2186.16 201.870   4
   3  -9   3 2296.04 302.205  33
  -3   9  -3 2132.40 301.633  32
  -3   9  -3 2275.72 216.857   6
  -3   9  -3 1723.69 196.802  40
  -3   9  -3 2227.42 241.773  22
  -3   9  -3 1912.91 283.072  38
   3  -9   3 1990.56 176.563  21
  -3   9  -4 2088.61 226.139   5
   3  -9   4 1850.13 272.044  33
  -3   9  -4 1606.95 180.818  40
  -3   9  -4 1858.49 291.637  32
   3  -9   4 1509.16 182.627   4
  -3   9  -4 1802.46 191.221  22
  -3   9  -4 1647.71 185.145   6
  -3   9  -4 1561.09 247.282  38
   3  -9   4 1570.71 178.669   2
   3  -9   4 1885.11 163.388  21
  -3   9  -5 4633.94 301.837   6
  -3   9  -5 4030.16 268.551  40
  -3   9  -5 4463.43 395.900  38
   3  -9   5 4656.14 302.432   4
   3  -9   5 4652.06 284.218   2
  -3   9  -5 4270.26 319.053   5
   3  -9   5 4132.18 383.870  33
   3  -9   6 846.464 146.501   4
  -3   9  -6 870.139 130.767  40
  -3   9  -6 878.083 153.706   6
   3  -9   6 843.304 117.566   2
  -3   9  -6 699.380 141.938   5
  -3   9  -7 236.841 76.8276  40
   3  -9   7 257.613 110.981   4
  -3   9  -7 148.153 105.096   6
   3  -9   7 113.528 62.6703   2
  -3   9  -7 170.216 108.972   5
  -3   9  -8 19484.0 650.010   6
   3  -9   8 17884.3 642.939   4
  -3   9  -8 17518.9 564.491  27
  -3   9  -8 18497.4 657.899   5
   3  -9   9 2782.32 209.353   4
  -3   9  -9 2688.07 209.839   6
  -3   9  -9 2543.11 153.775  27
  -3   9  -9 2938.85 219.710   5
   3  -9  10 130.162 70.0406   4
  -3   9 -10 6.94739 68.2359   6
  -3   9 -10 204.196 79.7955  26
   3  -9  11 46.5198 44.6586   4
  -3   9 -11 103.605 59.7849   6
  -3   9 -11 34.9329 45.7899  26
  -3   9 -11 43.4095 40.6307  23
  -3   9 -12 834.020 76.6932   6
  -3   9 -12 808.182 70.4808  26
  -3   9 -12 752.252 67.6060  23
   3  -8 -11 1871.71 94.6045  10
   3  -8 -10 259.964 54.4724  10
   3  -8 -10 316.827 55.3430  17
   3  -8 -10 239.025 50.0378  29
   3  -8 -10 276.176 49.4704  11
   3  -8  -9 3621.94 218.987  36
   3  -8  -9 3589.53 183.424  11
   3  -8  -9 3612.11 178.912  29
   3  -8  -9 4041.35 202.069  17
  -3   8   9 3626.82 203.631   5
   3  -8  -9 3669.84 203.770  10
   3  -8  -8-4.06715 66.3800  36
  -3   8   8 101.657 67.0345   5
   3  -8  -8 4.41564 47.4283  29
   3  -8  -8-73.4073 53.7494  11
   3  -8  -8-50.6268 66.2413  10
   3  -8  -7 3539.17 252.625  36
   3  -8  -7 3682.09 203.114  29
   3  -8  -7 3520.46 211.750  11
  -3   8   7 3670.69 255.182   5
   3  -8  -7 3869.50 244.152  10
   3  -8  -6 11588.4 509.482  36
   3  -8  -6 12450.5 424.418  29
   3  -8  -6 12076.8 452.765  11
  -3   8   6 12477.4 530.561   5
   3  -8  -6 12185.0 484.874  10
  -3   8   5 8564.46 372.822  40
   3  -8  -5 8240.91 358.611   2
   3  -8  -5 8258.82 324.086  29
   3  -8  -5 8099.35 380.861  10
  -3   8   5 7409.74 535.090  32
   3  -8  -5 8365.79 361.827  11
  -3   8   5 7576.38 414.738   5
  -3   8   5 7972.08 358.101  22
  -3   8   4-39.3315 99.9146   5
  -3   8   4 152.568 122.681  32
   3  -8  -4 122.773 122.321  33
  -3   8   4-61.5151 63.5299  40
  -3   8   4-96.5180 126.083  38
   3  -8  -4 50.0584 61.6198  11
  -3   8   4 138.904 69.7264  22
   3  -8  -4-36.3275 77.8162  10
   3  -8  -4-27.8747 68.8870   2
   3  -8  -3 184.243 87.3858   2
  -3   8   3 93.8564 113.607   5
  -3   8   3 100.143 78.8893  40
   3  -8  -3-8.85911 68.0240  11
  -3   8   3 38.0147 114.305  32
   3  -8  -3 137.199 104.750  33
  -3   8   3 216.505 85.6677  22
   3  -8  -3 140.896 82.8293  10
  -3   8   3 130.927 122.748  38
   3  -8  -2-64.9113 97.1917   2
  -3   8   2 85.9722 84.4325  40
   3  -8  -2 101.173 94.0232   1
  -3   8   2 121.476 108.028   5
  -3   8   2-62.0565 117.828  32
   3  -8  -2 92.3851 64.3522  11
  -3   8   2 23.4365 99.5368  38
  -3   8   2 13.5208 75.5866  22
   3  -8  -2 26.5068 81.0222  10
  -3   8   1 295.075 109.487  40
   3  -8  -1 462.025 113.600   2
  -3   8   1 414.648 124.900   5
  -3   8   1 423.918 167.777  32
  -3   8   1 388.727 108.755   6
   3  -8  -1 429.757 94.1653   4
  -3   8   1 206.148 143.380  38
   3  -8  -1 518.362 175.305   1
   3  -8  -1 490.712 97.1766  11
  -3   8   1 316.307 106.435  22
   3  -8  -1 384.049 97.3250  10
  -3   8   0 1291.69 190.774   5
   3  -8   0 1245.46 164.653   2
  -3   8   0 1464.00 185.643  40
  -3   8   0 1532.15 257.694  32
  -3   8   0 1225.46 234.845  38
   3  -8   0 1381.18 238.824   1
  -3   8   0 1206.48 152.902   6
   3  -8   0 1354.66 147.726  11
  -3   8   0 1352.03 164.029  22
   3  -8   0 1686.47 161.554  10
   3  -8   1-61.3253 83.0092  21
  -3   8  -1 100.989 98.3082  40
   3  -8   1 23.8857 101.262   1
  -3   8  -1-192.445 105.383  32
  -3   8  -1 60.0631 106.299  38
  -3   8  -1-26.3448 101.579   5
  -3   8  -1 120.526 77.6084   6
   3  -8   1-65.5201 83.4278   2
  -3   8  -1 56.6004 75.1174  22
   3  -8   2-54.2700 62.0841  21
  -3   8  -2-84.7033 86.9169   6
  -3   8  -2-6.87414 105.039   5
   3  -8   2 55.3238 83.4852   2
  -3   8  -2-67.8636 128.336  38
  -3   8  -2 61.0091 79.5054  22
  -3   8  -2-146.457 143.178  32
   3  -8   2 181.980 136.120   1
  -3   8  -2-36.7972 96.1331  40
  -3   8  -3 28727.7 919.435  40
  -3   8  -3 29306.5 1164.93  38
  -3   8  -3 29925.8 921.937   6
   3  -8   3 27083.4 1141.36   1
  -3   8  -3 29791.3 1200.60  32
   3  -8   3 28998.1 913.301   2
   3  -8   3 29943.2 931.275   4
  -3   8  -3 29929.9 923.981  22
  -3   8  -3 28957.5 973.075   5
   3  -8   3 27637.2 849.161  21
  -3   8  -4 1050.23 178.469   5
   3  -8   4 1185.29 157.439   2
  -3   8  -4 843.098 182.164  38
  -3   8  -4 688.890 190.491  32
  -3   8  -4 1309.56 166.941  40
   3  -8   4 1166.72 194.415  31
   3  -8   4 1133.75 124.976  21
   3  -8   4 1081.68 211.407   1
  -3   8  -4 1231.58 157.942   6
   3  -8   4 1193.22 167.768   4
  -3   8  -4 1461.64 174.618  22
   3  -8   5 1892.44 179.495   2
   3  -8   5 1842.94 204.394   4
   3  -8   5 1957.63 258.647  31
   3  -8   5 1949.25 266.991  33
  -3   8  -5 1879.13 186.566  40
  -3   8  -5 1897.74 265.910  38
  -3   8  -5 2067.72 209.272   6
  -3   8  -5 2058.83 199.432  22
  -3   8  -5 2335.07 240.754   5
   3  -8   6 2321.10 191.479   2
   3  -8   6 2413.37 276.978  33
   3  -8   6 3102.67 326.666  31
  -3   8  -6 2385.47 202.757  40
   3  -8   6 2777.43 253.766   4
  -3   8  -6 2705.41 235.689   6
  -3   8  -6 2236.16 280.856  38
  -3   8  -6 2641.25 248.331   5
   3  -8   7 2767.52 240.790   4
   3  -8   7 3057.51 203.500   2
   3  -8   7 3128.62 340.444  31
  -3   8  -7 3036.01 245.871   6
  -3   8  -7 2781.25 203.729  40
  -3   8  -7 3145.63 264.879   5
  -3   8  -8-12.7881 97.0798   6
  -3   8  -8 94.1923 92.0738   5
  -3   8  -8 86.1388 61.3687  27
   3  -8   8 55.6469 107.229   4
   3  -8   9 2089.83 196.029   4
  -3   8  -9 2084.12 161.427  27
  -3   8  -9 2271.52 207.773   6
  -3   8  -9 1873.89 192.229   5
   3  -8  10 1204.43 145.303   4
  -3   8 -10 1108.86 145.596   6
  -3   8 -10 1025.85 101.735  27
   3  -8  11 1957.61 150.547   4
  -3   8 -11 2055.97 167.594   6
  -3   8 -11 1783.68 155.635  26
  -3   8 -11 1830.11 146.425  23
   3  -8  12 26.6928 36.9805   4
  -3   8 -12 112.573 54.5055  26
  -3   8 -12 36.4368 42.9001  23
  -3   8 -12 84.3234 57.0346   6
  -3   8 -13 1709.67 104.902   6
  -3   8 -13 1605.82 101.601  26
   3  -8  13 1347.02 101.909   3
  -3   8 -13 1502.40 91.2907  23
   3  -7 -12-12.1101 29.1747  29
   3  -7 -12 68.4896 27.7847  11
   3  -7 -12 7.96561 27.4994  10
   3  -7 -11 201.768 51.6532  17
   3  -7 -11 167.453 55.7020  36
   3  -7 -11 236.388 52.0807  11
   3  -7 -11 160.105 53.6129  29
   3  -7 -11 214.185 62.4523  10
   3  -7 -10 18891.3 557.081  17
   3  -7 -10 18660.6 614.960  36
   3  -7 -10 18388.7 551.429  29
   3  -7 -10 17281.5 541.017  11
  -3   7  10 17474.9 580.818   5
   3  -7 -10 18355.2 571.661  10
   3  -7  -9 2456.49 175.235  29
   3  -7  -9 2830.80 219.401  36
   3  -7  -9 2740.85 199.139  10
   3  -7  -9 2380.62 170.954  11
  -3   7   9 2488.42 208.706   5
   3  -7  -8 203.321 96.9510  25
   3  -7  -8-57.3474 80.4159  36
   3  -7  -8 46.2630 63.1354  29
  -3   7   8-151.917 94.7557   5
   3  -7  -8-4.63820 56.0042  11
   3  -7  -8-46.9442 72.3685  10
   3  -7  -7 1456.41 168.285  25
  -3   7   7 1432.63 182.773   5
   3  -7  -7 981.365 159.302  36
   3  -7  -7 1562.54 144.121  29
  -3   7   7 1455.69 241.922  32
   3  -7  -7 1413.02 140.412  11
   3  -7  -7 1188.10 150.243  10
  -3   7   6 9671.99 473.414   5
  -3   7   6 9353.53 599.287  32
   3  -7  -6 9963.47 435.613  25
   3  -7  -6 9309.93 391.133  11
  -3   7   6 9702.10 401.168  22
   3  -7  -6 9195.58 417.561  10
  -3   7   5 5318.26 451.592  35
   3  -7  -5 4240.95 342.232  33
   3  -7  -5 4766.53 258.955   2
  -3   7   5 5086.51 427.076  32
  -3   7   5 4617.96 264.600  40
   3  -7  -5 4991.71 264.778  11
  -3   7   5 4245.56 258.905  22
  -3   7   4 606.810 136.277   5
   3  -7  -4 416.660 93.6872   2
   3  -7  -4 103.494 92.5317   1
  -3   7   4 615.875 170.625  32
  -3   7   4 330.386 129.990  38
  -3   7   4 486.749 105.467  40
   3  -7  -4 410.807 83.5217  11
  -3   7   4 518.462 111.387  22
   3  -7  -4 283.574 88.2713  10
  -3   7   3 19.6350 93.0369   5
  -3   7   3-21.6094 79.8906  40
  -3   7   3-20.6523 99.4542  38
   3  -7  -3 99.4059 69.7430  10
   3  -7  -3 15.6137 72.9862   2
  -3   7   3 29.8157 117.469  32
   3  -7  -3-27.2053 89.6249   1
   3  -7  -3 6.52271 53.1369  11
  -3   7   3 15.4650 78.3467  22
  -3   7   2 1064.63 144.750  40
   3  -7  -2 1450.59 157.881   2
  -3   7   2 985.572 199.158  32
  -3   7   2 900.874 155.011   5
   3  -7  -2 1136.95 194.958   1
   3  -7  -2 946.089 115.540  11
  -3   7   2 1106.96 205.392  38
  -3   7   2 1162.86 146.026  22
   3  -7  -2 976.637 125.477  10
   3  -7  -1 11601.7 464.761   2
  -3   7   1 10726.9 457.941  22
  -3   7   1 11053.2 463.992  40
  -3   7   1 12001.8 640.628  32
   3  -7  -1 11707.5 632.048   1
   3  -7  -1 10708.5 410.177  11
  -3   7   1 10940.2 500.188   5
   3  -7  -1 10576.2 428.046  10
  -3   7   1 11060.8 618.452  38
  -3   7   0 4395.91 394.524  38
   3  -7   0 4410.95 270.217   2
  -3   7   0 4258.92 374.428  32
  -3   7   0 4116.45 257.942   6
   3  -7   0 3705.60 351.325   1
   3  -7   0 4574.48 242.060  11
  -3   7   0 4399.41 299.782   5
  -3   7   0 4549.12 276.368  22
   3  -7   0 4252.83 244.642  10
  -3   7   0 4507.94 278.634  40
  -3   7  -1 21139.9 704.060  40
   3  -7   1 20602.1 891.925   1
  -3   7  -1 21147.9 901.887  32
  -3   7  -1 20115.5 676.545   6
  -3   7  -1 21359.0 905.604  38
   3  -7   1 20184.5 631.228  11
  -3   7  -1 20744.3 733.060   5
   3  -7   1 19704.7 675.812   2
  -3   7  -1 20120.5 685.540  22
   3  -7   1 19434.8 632.385  10
  -3   7  -2 5176.23 425.576  38
  -3   7  -2 6467.83 468.125  32
   3  -7   2 5875.43 324.494   2
  -3   7  -2 5992.18 330.983  40
   3  -7   2 6222.91 458.075   1
  -3   7  -2 6339.42 331.081  22
  -3   7  -2 6029.68 318.713   6
  -3   7  -2 6250.10 358.023   5
   3  -7   2 6022.78 379.223  31
   3  -7   2 5694.60 289.467  21
   3  -7   3 411.564 85.3495  21
  -3   7  -3 255.447 102.623   5
   3  -7   3 568.068 119.077   2
   3  -7   3 334.002 123.406  31
  -3   7  -3 426.830 155.344  32
  -3   7  -3 594.880 115.333   6
   3  -7   3 275.426 135.057   1
  -3   7  -3 403.940 112.200  40
  -3   7  -3 566.051 173.369  38
  -3   7  -3 715.805 124.517  22
  -3   7  -4 6777.35 505.018  32
   3  -7   4 7082.46 491.132   1
   3  -7   4 7268.87 475.968  31
   3  -7   4 6739.30 345.839   2
  -3   7  -4 6466.22 462.706  38
  -3   7  -4 6948.48 388.037   5
  -3   7  -4 7128.89 353.275  40
  -3   7  -4 7223.15 359.551  22
  -3   7  -4 6910.91 356.414   6
   3  -7   5 6578.98 334.013   2
  -3   7  -5 6749.26 341.548  40
  -3   7  -5 6632.25 355.100   6
   3  -7   5 6688.83 481.115  31
   3  -7   5 6360.88 458.765   1
  -3   7  -5 6611.89 380.136   5
  -3   7  -5 6906.33 465.906  38
  -3   7  -5 6869.74 352.005  22
  -3   7  -6 19170.4 642.774  40
   3  -7   6 19041.4 701.104   4
   3  -7   6 17835.1 621.257   2
   3  -7   6 19399.4 895.562  31
  -3   7  -6 19551.7 690.164   6
  -3   7  -6 18892.8 713.528   5
  -3   7  -6 19480.8 824.726  38
  -3   7  -7 1046.43 150.538   6
  -3   7  -7 920.925 118.171  40
   3  -7   7 1094.82 216.638  31
   3  -7   7 970.758 151.212   4
  -3   7  -7 950.162 162.944   5
   3  -7   8 160.924 102.278   4
  -3   7  -8 278.546 104.973   6
   3  -7   8 341.626 152.605  31
  -3   7  -8 147.306 70.0233  27
  -3   7  -8 286.243 112.968   5
   3  -7   9 280.993 139.787  31
   3  -7   9 26.9479 81.8320   4
  -3   7  -9 117.225 96.0817   6
  -3   7  -9 15.0815 63.6751  27
  -3   7  -9 16.5055 90.3407   5
  -3   7 -10 219.087 104.544   6
   3  -7  10 217.549 105.751   4
  -3   7 -10 243.632 66.9860  27
   3  -7  11 554.721 91.9371   4
  -3   7 -11 645.777 116.713   6
  -3   7 -11 606.407 78.3757  27
  -3   7 -11 422.975 106.364  26
  -3   7 -11 469.938 95.4224  23
  -3   7 -12 4619.86 242.016   6
  -3   7 -12 4038.18 213.242  23
  -3   7 -12 4063.49 229.512  26
   3  -7  13 143.629 58.5740   3
  -3   7 -13 149.707 55.8470  26
  -3   7 -13 223.897 51.1944  23
  -3   7 -14 1322.97 82.9781  26
   3  -6 -13 460.565 58.1308  29
   3  -6 -13 360.519 49.1399  10
   3  -6 -13 338.714 44.4158  11
  -3   6  12 610.523 80.7804   5
   3  -6 -12 379.200 76.6422  36
   3  -6 -12 615.985 82.1387  29
   3  -6 -12 558.778 68.9805  11
   3  -6 -12 587.770 82.9974  10
   3  -6 -11 3904.84 245.849  36
   3  -6 -11 3833.46 213.710  29
   3  -6 -11 4088.29 205.830  17
   3  -6 -11 4205.80 235.575  25
   3  -6 -11 3924.20 211.041  11
  -3   6  11 3622.66 231.539   5
   3  -6 -11 4269.65 229.065  10
   3  -6 -11 4122.34 232.122   9
   3  -6 -10 5002.50 283.989  25
   3  -6 -10 4873.58 296.774  36
   3  -6 -10 4895.89 260.125  29
   3  -6 -10 4741.88 251.628  11
  -3   6  10 4652.04 290.893   5
   3  -6 -10 5233.90 283.133   9
   3  -6  -9 1215.64 144.257   9
   3  -6  -9 1207.43 137.307  29
   3  -6  -9 1413.23 176.551  36
   3  -6  -9 1391.02 153.561  25
   3  -6  -9 1306.92 136.589  11
  -3   6   9 1269.05 166.713   5
   3  -6  -8 1675.30 168.564   9
   3  -6  -8 1625.04 193.058  36
   3  -6  -8 1751.61 178.259  25
  -3   6   8 1691.29 257.832  32
  -3   6   8 1334.82 178.864   5
   3  -6  -8 1495.07 146.483  11
   3  -6  -7 4310.23 289.531  36
   3  -6  -7 3643.64 226.155  11
  -3   6   7 4276.85 392.156  32
  -3   6   7 2260.06 240.306   5
   3  -6  -7 3763.49 255.037  25
  -3   6   7 3539.42 220.033  22
   3  -6  -6 1254.57 141.592   9
  -3   6   6 1025.79 158.520   5
  -3   6   6 1275.00 225.602  32
   3  -6  -6 1201.31 154.852  25
   3  -6  -6 1287.62 132.555  11
  -3   6   6 1219.14 137.532  22
   3  -6  -5 733.502 115.663   9
  -3   6   5 571.925 123.796   5
  -3   6   5 890.282 161.341  38
  -3   6   5 889.944 177.544  32
  -3   6   5 934.787 125.439  40
   3  -6  -5 778.732 117.856  25
   3  -6  -5 793.341 114.364   2
   3  -6  -5 696.928 97.9531  11
  -3   6   5 702.948 104.481  22
   3  -6  -5 925.783 164.807   1
   3  -6  -4 446.075 89.8109   9
  -3   6   4 418.815 119.002   5
   3  -6  -4 365.814 86.7398   2
  -3   6   4 311.927 117.766  38
  -3   6   4 411.922 131.890  32
  -3   6   4 353.609 81.0414  40
   3  -6  -4 421.763 95.0890  25
   3  -6  -4 571.281 151.238   1
   3  -6  -4 596.815 88.1433  11
  -3   6   4 463.044 100.834  22
  -3   6   3 3143.66 300.529  32
  -3   6   3 3364.76 306.167  38
   3  -6  -3 3047.73 208.167   2
   3  -6  -3 3458.30 217.325  25
   3  -6  -3 3114.99 189.460  11
   3  -6  -3 3214.64 305.817   1
  -3   6   3 3260.67 217.776  40
  -3   6   3 2888.83 233.139   5
  -3   6   3 3271.86 219.333  22
   3  -6  -3 3326.64 211.495  10
  -3   6   2 5649.74 401.301  38
  -3   6   2 5957.90 330.595   5
   3  -6  -2 5833.37 294.857   2
  -3   6   2 6184.41 418.365  32
   3  -6  -2 5883.23 407.630   1
   3  -6  -2 6307.64 272.929  11
  -3   6   2 6296.31 308.358  22
   3  -6  -2 5761.88 280.662  10
  -3   6   2 5684.63 298.045  40
  -3   6   1 30412.9 878.420  40
  -3   6   1 31142.6 1066.43  32
   3  -6  -1 29835.6 867.292   2
   3  -6  -1 31323.7 1084.61   1
  -3   6   1 29992.7 873.194  22
  -3   6   1 30063.8 1065.96  38
   3  -6  -1 29851.5 817.711  11
  -3   6   1 29530.6 913.756   5
   3  -6  -1 29962.2 837.525  10
  -3   6   0 19321.6 789.830  32
  -3   6   0 18232.9 785.702  38
  -3   6   0 18980.4 629.906  40
   3  -6   0 19224.4 665.253  31
  -3   6   0 18276.7 605.002   6
   3  -6   0 19704.2 634.207   2
   3  -6   0 20157.7 827.618   1
   3  -6   0 19190.8 576.825  11
   3  -6   0 19067.4 588.567  10
  -3   6   0 19284.8 629.991  22
  -3   6   0 20182.7 676.316   5
  -3   6  -1 3249.15 209.924  40
  -3   6  -1 3188.93 295.791  38
  -3   6  -1 3357.19 306.354  32
   3  -6   1 2889.35 204.166   2
  -3   6  -1 3442.16 219.163  22
   3  -6   1 3257.96 312.327   1
  -3   6  -1 3180.78 209.337   6
   3  -6   1 2870.43 176.562  11
  -3   6  -1 3016.16 225.637   5
   3  -6   1 2650.20 173.822  10
   3  -6   1 3165.73 248.634  31
   3  -6   2 26186.7 803.846   2
  -3   6  -2 28154.3 1013.66  32
  -3   6  -2 27078.3 809.653  40
  -3   6  -2 27137.2 990.624  38
   3  -6   2 28261.2 946.048  31
  -3   6  -2 28943.0 816.373   6
  -3   6  -2 27789.8 858.938   5
  -3   6  -2 27797.8 817.812  22
   3  -6   2 26074.0 753.434  10
   3  -6   2 25959.3 996.815   1
   3  -6   3 8830.51 493.413  31
  -3   6  -3 8898.66 378.031   6
  -3   6  -3 8520.44 495.240  38
   3  -6   3 8226.95 369.197   2
  -3   6  -3 8894.92 379.330  40
   3  -6   3 8554.82 506.964   1
  -3   6  -3 8442.29 404.399   5
  -3   6  -3 8519.64 376.058  22
  -3   6  -3 9273.48 533.630  32
  -3   6  -4 1270.32 158.247   5
   3  -6   4 1145.18 195.760  31
  -3   6  -4 1327.62 192.925  38
  -3   6  -4 1261.98 138.209  40
  -3   6  -4 1004.64 199.205  32
   3  -6   4 1295.45 141.242   2
  -3   6  -4 1333.18 141.760   6
   3  -6   4 1175.21 185.451   1
  -3   6  -4 1295.25 146.219  22
   3  -6   5 12401.7 614.328   1
  -3   6  -5 12511.8 607.891  38
   3  -6   5 13361.7 672.753  31
  -3   6  -5 13096.2 501.064   6
   3  -6   5 11957.3 462.500   2
  -3   6  -5 12466.5 468.532  40
  -3   6  -5 12300.7 518.492   5
  -3   6  -5 12442.2 479.675  22
  -3   6  -6 7979.25 345.343  40
  -3   6  -6 7041.89 482.872  35
   3  -6   6 7980.73 350.831   2
   3  -6   6 7537.44 459.589   1
   3  -6   6 8133.10 538.254  31
  -3   6  -6 8375.41 395.116   6
  -3   6  -6 7817.98 398.326   5
  -3   6  -6 7957.66 364.629  22
   3  -6   7 10887.3 487.502   4
   3  -6   7 10425.8 605.403  34
  -3   6  -7 11797.3 494.815   6
   3  -6   7 11707.0 684.843  31
  -3   6  -7 11364.0 499.745   5
  -3   6  -8 22655.4 678.983  20
   3  -6   8 21991.5 966.871  34
   3  -6   8 24195.0 1051.60  31
  -3   6  -8 22281.9 778.729   6
  -3   6  -8 23582.7 747.124  27
  -3   6  -8 23784.3 796.604   5
   3  -6   8 23787.0 789.830   4
   3  -6   9 282.873 92.0038   4
   3  -6   9 140.256 104.640  31
  -3   6  -9 170.781 67.5952  20
   3  -6   9 198.404 101.069  34
  -3   6  -9 496.557 125.912   6
  -3   6  -9 100.747 63.3910  27
  -3   6  -9 167.702 80.4806   5
  -3   6 -10 7082.62 330.925  27
  -3   6 -10 7607.82 311.723  20
   3  -6  10 6734.03 517.013  31
   3  -6  10 7340.12 359.118   4
  -3   6 -10 7268.99 379.689   6
  -3   6 -11 1728.79 135.039  20
   3  -6  11 1626.45 147.822   4
  -3   6 -11 1599.76 175.463   6
  -3   6 -11 1737.45 140.439  27
  -3   6 -11 1863.79 189.744  26
  -3   6 -11 1707.19 161.531  23
  -3   6 -12 2606.04 152.938  20
  -3   6 -12 2463.64 147.607  27
  -3   6 -12 2526.32 156.655  12
  -3   6 -12 2648.95 200.292  26
  -3   6 -12 2538.30 195.717   6
  -3   6 -12 2435.86 170.654  23
  -3   6 -13 4453.47 210.460  23
  -3   6 -13 4657.11 230.524   6
  -3   6 -13 4477.44 189.612  12
  -3   6 -13 4609.77 229.087  26
   3  -6  13 4083.06 217.960   3
  -3   6 -14 3101.64 140.533  23
  -3   6 -14 3058.45 151.224  26
   3  -5 -14 143.911 34.5404  11
   3  -5 -14 102.588 35.8253  29
   3  -5 -14 226.391 41.3486  10
   3  -5 -13 22.5859 51.2001   9
  -3   5  13 87.0761 49.1422   5
   3  -5 -13 81.2928 56.4381  36
   3  -5 -13 45.0669 49.7702  29
   3  -5 -13-39.9185 57.9276  25
   3  -5 -13 132.835 48.5507  11
   3  -5 -13 10.4351 42.5400  10
   3  -5 -12 1827.34 153.499   9
   3  -5 -12 1619.63 161.401  36
   3  -5 -12 1881.54 148.025  29
   3  -5 -12 1639.92 150.534  25
  -3   5  12 1507.26 154.265   5
   3  -5 -12 1778.86 121.518  17
   3  -5 -12 1729.59 141.347  11
   3  -5 -11 20343.1 722.814  36
   3  -5 -11 22303.3 681.014  29
   3  -5 -11 21555.0 699.870  25
   3  -5 -11 21245.5 663.487  11
  -3   5  11 21245.8 730.507   5
   3  -5 -11 22030.3 694.255   9
   3  -5 -10 43837.9 1259.90  36
   3  -5 -10 44965.7 1227.30  25
   3  -5 -10 42494.5 1168.15  11
  -3   5  10 43736.0 1270.93   5
   3  -5 -10 45134.6 1212.45   9
  -3   5   9 9829.30 561.100  34
  -3   5   9 10253.6 611.138  32
   3  -5  -9 9681.01 463.016  36
   3  -5  -9 9639.52 430.375  25
   3  -5  -9 9542.54 398.866  11
  -3   5   9 9973.96 474.359   5
   3  -5  -9 9721.73 422.241   9
   3  -5  -8 28370.0 906.010  36
  -3   5   8 26547.4 1063.04  32
   3  -5  -8 27598.1 861.062  25
   3  -5  -8 27701.8 816.678  11
  -3   5   8 27267.9 911.332   5
  -3   5   8 27920.3 1036.48  34
   3  -5  -8 28850.6 853.296   9
  -3   5   7 25144.8 939.392  34
  -3   5   7 25648.2 760.557  22
   3  -5  -7 24191.6 807.850  36
  -3   5   7 25448.1 992.289  32
   3  -5  -7 25657.9 790.352  25
   3  -5  -7 24587.9 740.123  11
  -3   5   7 25599.5 846.763   5
   3  -5  -7 24485.9 764.830   9
  -3   5   6 1157.54 173.852  34
   3  -5  -6 1236.99 128.815   9
  -3   5   6 1415.47 206.718  32
  -3   5   6 1399.89 174.160   5
  -3   5   6 1490.45 132.542  40
   3  -5  -6 1219.32 135.053  25
   3  -5  -6 1293.61 169.885   1
  -3   5   6 1200.64 141.167   3
   3  -5  -6 1230.66 121.351  11
  -3   5   6 1500.78 205.800  35
  -3   5   6 1068.11 126.956  22
  -3   5   5 942.977 123.789   3
   3  -5  -5 763.141 109.261   9
  -3   5   5 907.644 142.735  34
  -3   5   5 910.011 136.784   5
  -3   5   5 881.819 173.171  32
  -3   5   5 764.154 100.373  40
  -3   5   5 623.007 130.912  38
   3  -5  -5 714.892 99.0672   2
   3  -5  -5 748.462 112.827  25
   3  -5  -5 718.006 91.0906  11
   3  -5  -5 803.597 143.212   1
  -3   5   5 850.821 118.657  22
   3  -5  -4 97.4502 89.2823   1
  -3   5   4 188.777 65.6704  40
  -3   5   4 17.1515 69.6551   5
  -3   5   4 71.1656 68.0984  34
   3  -5  -4 63.3669 55.6861   2
   3  -5  -4 69.0902 48.7151   9
  -3   5   4 129.291 112.710  32
   3  -5  -4-55.7403 59.5203  25
  -3   5   4 57.7991 68.3646   3
   3  -5  -4 26.3473 53.1698  11
  -3   5   4 123.571 55.5253  22
  -3   5   4-12.4859 81.1565  38
  -3   5   3 6978.70 307.133  40
  -3   5   3 7303.94 418.604  38
   3  -5  -3 6911.62 301.765   2
   3  -5  -3 7102.99 413.654   1
   3  -5  -3 7536.71 308.599  25
  -3   5   3 7159.53 314.361  22
  -3   5   3 6818.14 336.680   5
  -3   5   3 6760.25 399.697  32
   3  -5  -3 6639.41 284.436   9
  -3   5   2 212.286 84.6675   5
   3  -5  -2 118.652 103.162   1
  -3   5   2 88.7767 83.1756  38
  -3   5   2 151.676 61.4444  40
  -3   5   2 187.258 112.065  32
  -3   5   1 951.885 114.179  40
  -3   5   1 984.795 168.022  38
   3  -5  -1 995.751 119.594  31
   3  -5  -1 1373.83 188.318   1
  -3   5   1 833.798 147.045  32
  -3   5   0 13695.8 474.865  40
  -3   5   0 14907.8 605.885  32
  -3   5   0 14300.9 609.958  38
   3  -5   0 14586.2 537.282  31
   3  -5   0 14636.5 628.670   1
  -3   5  -1 185816. 4237.65  40
  -3   5  -1 188397. 4450.73  38
  -3   5  -1 199438. 4452.51  32
   3  -5   1 193577. 4479.42   1
   3  -5   1 186903. 4372.41  31
  -3   5  -2 24657.8 713.886  40
  -3   5  -2 24846.8 866.604  38
   3  -5   2 24343.1 847.968  31
   3  -5   2 23799.7 874.726   1
  -3   5  -2 24922.7 875.563  32
  -3   5  -3 3344.16 204.511  40
  -3   5  -3 3624.95 303.281  32
  -3   5  -3 3512.18 286.440  38
   3  -5   3 4042.25 311.458  31
   3  -5   3 3175.28 277.423   1
  -3   5  -3 3344.32 223.864   5
  -3   5  -3 3328.48 206.881  22
  -3   5  -4 3921.06 216.559  40
  -3   5  -4 3761.63 290.737  38
   3  -5   4 3487.02 295.510   1
   3  -5   4 3618.95 213.498   2
  -3   5  -4 4368.08 346.605  32
  -3   5  -4 3712.66 224.369   6
  -3   5  -4 4058.81 249.978   5
   3  -5   4 3728.16 321.329  31
  -3   5  -4 3794.08 220.312  22
  -3   5  -5 1730.54 170.871   5
  -3   5  -5 1639.82 133.885  40
  -3   5  -5 1789.00 163.216   6
   3  -5   5 1824.24 245.839  31
  -3   5  -5 1617.46 135.231  13
   3  -5   5 1595.09 138.259   2
  -3   5  -5 1649.04 191.239  38
  -3   5  -5 1754.00 152.800  22
   3  -5   5 1812.10 216.665   1
  -3   5  -6 5675.69 271.156  40
   3  -5   6 6157.01 376.868   1
   3  -5   6 6418.00 462.472  31
  -3   5  -6 6202.51 320.821   6
  -3   5  -6 6128.52 281.812  13
  -3   5  -6 5845.17 399.073  35
  -3   5  -6 6030.55 322.943   5
  -3   5  -6 5958.97 289.764  22
   3  -5   7 10186.2 441.862   4
   3  -5   7 9828.04 611.229  31
  -3   5  -7 10097.6 441.477   6
  -3   5  -7 9795.86 385.701  13
  -3   5  -7 9648.36 372.427  20
  -3   5  -7 10090.4 444.496   5
  -3   5  -8 2127.47 159.948  20
   3  -5   8 1629.31 268.036  31
   3  -5   8 1657.67 260.423  34
   3  -5   8 1733.47 180.460   4
  -3   5  -8 1954.72 155.823  13
  -3   5  -8 2245.29 202.573   6
  -3   5  -8 1900.27 170.819  27
  -3   5  -8 1643.07 138.210  24
  -3   5  -8 1859.94 183.607   5
  -3   5  -9 4040.28 231.193  20
  -3   5  -9 4061.97 225.345  24
   3  -5   9 4116.47 400.012  34
   3  -5   9 3726.35 252.542   4
   3  -5   9 3828.71 391.887  31
  -3   5  -9 4029.56 277.839   6
  -3   5  -9 3782.39 220.218  13
  -3   5  -9 3739.79 240.424  27
  -3   5 -10-92.6164 94.7266   6
   3  -5  10 140.286 111.887  31
  -3   5 -10 21.9526 69.6308  27
  -3   5 -10-45.1063 62.0054  20
  -3   5 -10-67.0896 84.6185  26
   3  -5  10-131.089 100.856  34
   3  -5  10 6.06859 66.7552   4
  -3   5 -10-34.9561 88.4344  23
  -3   5 -11 9843.04 379.087  20
  -3   5 -11 9365.24 434.239   6
  -3   5 -11 9009.62 376.593  27
  -3   5 -11 9603.46 379.336  12
  -3   5 -11 9406.50 432.010  26
  -3   5 -11 9362.84 405.197  23
  -3   5 -12 10691.1 376.873  20
  -3   5 -12 10343.3 428.380   6
  -3   5 -12 9268.07 357.662  27
  -3   5 -12 10212.2 375.254  12
  -3   5 -12 10328.3 427.297  26
  -3   5 -12 10146.2 396.589  23
  -3   5 -13 7392.44 313.360   6
  -3   5 -13 6216.56 234.471  27
  -3   5 -13 6820.31 263.908  12
  -3   5 -13 6938.52 302.084  26
  -3   5 -13 7066.56 263.889  20
   3  -5  13 6037.11 271.496   3
  -3   5 -13 6574.85 277.953  23
  -3   5 -14 471.216 54.1905  20
  -3   5 -14 364.667 61.8474  26
  -3   5 -14 373.119 50.7345  12
  -3   5 -14 423.753 62.4861  23
   3  -4 -15 19.5416 31.3347   9
   3  -4 -15 45.5158 26.3303  29
   3  -4 -15 50.7014 32.7207  25
   3  -4 -14 499.994 79.9174   9
   3  -4 -14 522.127 82.3113  36
  -3   4  14 580.145 81.1627   5
   3  -4 -14 600.627 73.4693  29
   3  -4 -14 454.069 73.4391  25
   3  -4 -14 531.754 70.6738  11
   3  -4 -13 2535.50 169.528  29
  -3   4  13 2487.68 191.615   5
   3  -4 -13 2654.42 187.714  25
   3  -4 -13 2395.01 165.685  11
   3  -4 -13 2776.89 202.287  36
   3  -4 -13 2627.36 186.594   9
  -3   4  12 931.289 137.286   5
   3  -4 -12 935.917 125.038   9
   3  -4 -12 834.690 119.356  29
   3  -4 -12 1036.09 141.770  36
   3  -4 -12 1024.69 138.451  25
   3  -4 -12 825.212 109.665  11
   3  -4 -11 4714.57 278.750   9
   3  -4 -11 4707.86 305.109  36
  -3   4  11 4047.36 379.983  34
   3  -4 -11 4181.71 275.580  25
   3  -4 -11 4798.75 262.321  11
  -3   4  11 4642.49 312.606   5
   3  -4 -10 1511.49 161.100   9
   3  -4 -10 1821.07 196.165  36
  -3   4  10 1881.50 259.836  32
   3  -4 -10 1888.82 189.376  25
   3  -4 -10 1837.52 161.911  11
  -3   4  10 1902.62 260.242  34
   3  -4  -9 4839.83 280.416   9
   3  -4  -9 5243.34 325.018  36
  -3   4   9 4740.38 392.241  32
  -3   4   9 4795.17 397.985  34
   3  -4  -9 4714.86 288.197  25
   3  -4  -9 4945.23 263.106  11
   3  -4  -8 1052.11 127.621   9
  -3   4   8 919.919 168.839  32
  -3   4   8 945.945 182.323  34
   3  -4  -8 832.685 120.789  25
   3  -4  -8 905.719 110.362  11
  -3   4   8 777.084 109.888   3
  -3   4   8 905.962 112.396  22
   3  -4  -8 805.836 136.113  36
   3  -4  -7 6767.12 314.148   9
  -3   4   7 7051.18 441.271  34
   3  -4  -7 6821.43 346.193  36
  -3   4   7 7325.45 441.483  32
   3  -4  -7 7068.53 330.678  25
   3  -4  -7 6837.95 297.435  11
  -3   4   7 6836.53 328.474   3
  -3   4   7 6573.11 309.688  22
   3  -4  -6 11754.9 424.813   9
  -3   4   6 11973.7 560.355  34
  -3   4   6 11986.9 403.541  40
  -3   4   6 12584.4 562.466  35
  -3   4   6 10709.1 434.982   3
  -3   4   6 11861.8 432.031  22
  -3   4   6 11487.8 554.704  32
   3  -4  -6 12547.4 512.044   1
   3  -4  -6 11532.8 431.407  25
   3  -4  -6 11822.6 405.186  11
   3  -4  -5 39610.3 1154.24   1
  -3   4   5 37083.6 1164.48  32
  -3   4   5 38753.1 1173.03  34
  -3   4   5 39285.6 1219.15  35
  -3   4   5 39064.9 1006.32  40
   3  -4  -5 39167.0 1025.32  25
  -3   4   4 103.787 75.6496  38
  -3   4   4 55.3766 82.9899  34
  -3   4   4 11.6956 74.0181  32
   3  -4  -4-1.86766 74.9419   1
  -3   4   4 62.3211 50.9342  40
  -3   4   3 8997.17 330.425  40
  -3   4   3 8627.06 422.081  38
  -3   4   3 8346.01 396.674  34
   3  -4  -3 8756.30 292.323  31
   3  -4  -3 8927.60 432.939   1
  -3   4   3 8712.44 409.858  32
  -3   4   2 16064.1 507.329  40
  -3   4   2 16555.4 631.282  38
   3  -4  -2 16597.4 517.793  31
   3  -4  -2 17132.1 650.416   1
  -3   4   2 17921.6 613.351  32
  -3   4   1 68044.5 1732.65  32
  -3   4   1 67003.5 1616.54  40
   3  -4  -1 69337.4 1681.47  31
  -3   4   1 69237.1 1777.58  38
   3  -4  -1 68619.4 1793.15   1
  -3   4   0 2951.39 175.867  40
  -3   4   0 3284.30 233.228  32
  -3   4   0 3195.31 254.201  38
   3  -4   0 3425.83 223.294  31
   3  -4   0 3265.60 256.515   1
  -3   4  -1 77.4709 93.5707  38
  -3   4  -1 47.3431 88.1607  32
   3  -4   1-14.2693 99.0859   1
   3  -4   1 19.2291 88.5335  31
  -3   4  -1-72.3938 53.1573  40
  -3   4  -2 91727.1 2128.06  40
   3  -4   2 93852.9 2313.19  31
  -3   4  -2 90738.7 2290.29  32
   3  -4   2 90362.3 2306.27   1
  -3   4  -2 93858.5 2298.16  38
  -3   4  -3 1430.22 120.702  40
  -3   4  -3 1470.35 178.544  32
   3  -4   3 1320.74 183.844  31
  -3   4  -3 1151.34 166.783  38
   3  -4   3 1605.29 183.575   1
  -3   4  -4 27351.7 744.819  40
  -3   4  -4 27300.8 872.915  38
   3  -4   4 29041.0 912.845   1
  -3   4  -5 38932.8 1008.63  40
  -3   4  -5 38952.4 1205.21  35
   3  -4   5 41925.4 1324.99  31
  -3   4  -5 41164.9 1077.19   6
  -3   4  -5 38511.0 1029.15  13
   3  -4   5 40458.0 1169.83   1
  -3   4  -6 70.5178 47.2851  20
  -3   4  -6 194.531 96.4227  35
   3  -4   6 12.6959 102.641  31
  -3   4  -6 129.877 73.4304   6
  -3   4  -6 23.2251 48.3894  13
  -3   4  -6-37.8453 57.9895  24
   3  -4   6-39.0546 69.1779   1
  -3   4  -6 45.1029 63.3130   5
   3  -4   7 2602.41 304.922  31
  -3   4  -7 2720.15 194.281  27
  -3   4  -7 2513.88 196.106   6
  -3   4  -7 2716.50 184.957  24
  -3   4  -7 2441.93 194.323   5
  -3   4  -7 2751.46 178.400  20
  -3   4  -7 2250.39 169.853  13
  -3   4  -8 17730.1 555.607  20
   3  -4   8 16955.1 842.140  34
   3  -4   8 15364.1 798.150  31
  -3   4  -8 17134.2 614.191   6
  -3   4  -8 15953.6 548.488  24
  -3   4  -8 16001.6 551.874  13
   3  -4   8 15749.8 571.954   4
  -3   4  -8 16126.7 574.108  27
  -3   4  -8 15686.2 577.598   5
  -3   4  -9 1672.56 151.462  20
   3  -4   9 1654.22 250.795  31
   3  -4   9 1476.79 275.538  34
  -3   4  -9 1533.50 153.869  27
   3  -4   9 1533.43 153.703   4
  -3   4  -9 1839.42 193.279   6
  -3   4  -9 1734.35 154.285  24
  -3   4  -9 1781.73 156.114  13
  -3   4 -10 15756.8 533.982  20
  -3   4 -10 14489.7 537.178  27
   3  -4  10 14943.2 820.648  34
   3  -4  10 14196.5 769.500  31
  -3   4 -10 15324.0 589.660   6
  -3   4 -10 14561.3 514.206  13
  -3   4 -10 14677.9 578.680  26
  -3   4 -10 14160.0 517.382  24
  -3   4 -10 15376.3 560.371  23
  -3   4 -11 23160.8 694.167  20
  -3   4 -11 22708.7 750.053   6
  -3   4 -11 21289.1 687.956  27
  -3   4 -11 21887.8 665.664  13
  -3   4 -11 21538.8 710.122  23
  -3   4 -11 23655.4 699.217  12
  -3   4 -11 20549.1 729.919  26
  -3   4 -12 2190.76 169.911  20
  -3   4 -12 2249.26 147.414  13
  -3   4 -12 2246.36 161.969  27
  -3   4 -12 2422.38 173.362  12
  -3   4 -12 2233.17 186.481  26
  -3   4 -12 2214.50 176.601  23
  -3   4 -12 2422.88 203.435   6
  -3   4 -13 24629.9 645.451  20
  -3   4 -13 19989.0 597.527  27
  -3   4 -13 22896.0 634.472  12
  -3   4 -13 21686.1 663.016  26
  -3   4 -13 22098.6 645.679  23
  -3   4 -13 22170.3 626.251  11
  -3   4 -14 1538.27 102.110  20
  -3   4 -14 1417.72 100.610  12
  -3   4 -14 1432.77 111.495  26
  -3   4 -14 1301.37 89.9982  11
  -3   4 -14 1492.38 105.341  23
   3  -3 -16 1380.26 83.8276   9
   3  -3 -15 124.032 54.5675   9
   3  -3 -15 108.707 49.8242  36
  -3   3  15 34.0213 46.4886   5
   3  -3 -15-1.75699 43.0757  25
   3  -3 -15 62.4862 36.2246  29
   3  -3 -15 14.1390 34.4598  11
   3  -3 -14 20924.2 646.863   9
   3  -3 -14 21092.0 671.815  36
   3  -3 -14 22120.5 618.183  29
   3  -3 -14 21554.1 652.338  25
   3  -3 -14 21187.3 620.976  11
  -3   3  14 21357.5 668.920   5
   3  -3 -13 1954.82 178.162   9
   3  -3 -13 2028.48 187.691  36
   3  -3 -13 2073.03 158.105  29
   3  -3 -13 2024.73 182.603  25
   3  -3 -13 2194.23 166.865  11
   3  -3 -12 1167.69 149.315  36
   3  -3 -12 1165.75 134.746  29
   3  -3 -12 914.212 132.849   9
   3  -3 -12 1154.72 151.151  25
   3  -3 -12 1099.18 132.388  11
  -3   3  12 780.018 205.586  34
   3  -3 -11 13870.6 528.691   9
  -3   3  11 12584.4 715.137  34
   3  -3 -11 13301.1 535.104  25
  -3   3  11 13543.5 517.282   3
   3  -3 -11 13682.8 501.294  11
   3  -3 -11 14496.3 564.949  36
   3  -3 -10 461.454 115.837  36
  -3   3  10 81.2471 111.750  34
   3  -3 -10 44.9386 67.4944   9
  -3   3  10 362.410 140.348  32
   3  -3 -10 113.023 61.6687  11
  -3   3  10 192.698 78.4870   3
   3  -3  -9 13667.1 503.321   9
  -3   3   9 13361.9 690.379  34
   3  -3  -9 13846.5 539.745  36
  -3   3   9 13696.9 654.759  32
  -3   3   9 13443.8 515.055   3
   3  -3  -9 13668.7 481.029  11
  -3   3   9 13496.0 481.152  22
   3  -3  -8 27553.8 791.358   9
   3  -3  -8 27699.5 833.515  36
  -3   3   8 27901.0 1017.98  34
  -3   3   8 25355.8 804.837   3
   3  -3  -8 27019.9 766.161  11
  -3   3   8 26275.9 775.306  22
  -3   3   8 27238.5 961.147  32
   3  -3  -7 31586.3 855.537   9
  -3   3   7 29421.7 876.057   3
  -3   3   7 31930.8 1065.01  34
  -3   3   7 32330.3 1020.80  32
   3  -3  -7 31942.5 899.376   1
   3  -3  -7 31546.8 833.122  11
   3  -3  -7 30264.8 884.340  36
  -3   3   7 29113.5 845.497  22
  -3   3   6 3877.26 185.213  40
  -3   3   6 4001.14 272.932  35
  -3   3   6 3581.36 266.495  32
   3  -3  -6 3201.30 301.508  30
  -3   3   6 3739.38 288.198  34
   3  -3  -6 3483.08 231.936   1
  -3   3   5 37029.9 1094.11  34
  -3   3   5 35027.3 911.494  40
  -3   3   5 36581.9 1100.10  35
   3  -3  -5 37928.1 1173.82  30
  -3   3   5 36098.4 1040.75  32
   3  -3  -5 37626.1 1046.51   1
  -3   3   4 24431.7 820.728  35
  -3   3   4 23992.0 656.030  40
  -3   3   4 24582.8 744.883  32
   3  -3  -4 25450.4 857.006  30
  -3   3   4 24046.1 786.195  34
   3  -3  -4 23979.6 772.453   1
  -3   3   3 19705.1 558.042  40
   3  -3  -3 21169.6 724.668  30
  -3   3   3 19207.1 617.570  32
  -3   3   3 20049.9 664.342  38
   3  -3  -3 20471.7 678.197   1
  -3   3   3 20626.0 672.224  34
  -3   3   2 50544.7 1260.16  40
  -3   3   2 51445.0 1394.67  38
   3  -3  -2 56232.7 1435.54  30
  -3   3   2 53399.7 1330.10  32
  -3   3   2 54777.9 1384.07  34
   3  -3  -2 54716.1 1416.17   1
  -3   3   1 1795.49 124.436  40
  -3   3   1 1954.95 153.461  32
   3  -3  -1 1913.16 186.477   1
  -3   3   1 1712.97 177.089  38
  -3   3   0 5165.61 262.404  32
  -3   3   0 5545.84 302.089  38
  -3   3   0 5051.36 219.528  40
   3  -3   0 5338.27 304.546   1
   3  -3   1 24552.3 758.177  31
  -3   3  -1 23457.8 740.278  38
  -3   3  -1 23431.9 716.583  32
  -3   3  -1 23437.5 632.841  40
   3  -3   1 22618.4 746.095   1
   3  -3   2 34408.1 1027.16  31
  -3   3  -2 34166.8 982.742  38
  -3   3  -2 34317.1 868.524  40
   3  -3   2 33103.4 995.553   1
  -3   3  -2 35868.1 1000.85  32
  -3   3  -3 134542. 2981.58  40
   3  -3   3 136730. 3217.99  31
  -3   3  -3 131034. 3175.91  35
   3  -3   3 131561. 3131.23   1
   3  -3   4 18.3131 69.1499   1
   3  -3   4 17.9612 104.109  31
  -3   3  -4 61.7052 74.9486  35
  -3   3  -4 32.9691 41.0281  40
  -3   3  -5 446.317 63.8409  40
   3  -3   5 419.574 133.957  31
  -3   3  -5 528.545 103.496  35
   3  -3   5 704.186 107.191   1
  -3   3  -6 4438.95 249.462   6
  -3   3  -6 4262.06 212.657  20
   3  -3   6 4178.57 350.181  31
  -3   3  -6 4262.34 228.052  13
  -3   3  -6 3909.82 225.105  27
  -3   3  -6 4010.30 218.130  24
  -3   3  -7 5955.91 267.263  20
   3  -3   7 5220.84 271.517   4
   3  -3   7 5007.17 402.644  31
  -3   3  -7 5027.02 264.970  13
  -3   3  -7 5050.82 269.336  27
  -3   3  -7 5154.88 283.762   6
  -3   3  -7 5223.56 268.092  24
  -3   3  -8 1838.12 156.551  20
   3  -3   8 1715.80 271.559  34
  -3   3  -8 1616.16 150.880  13
  -3   3  -8 1768.79 171.904   6
  -3   3  -8 1307.10 137.672  27
  -3   3  -8 1374.39 144.946  24
   3  -3   8 1574.28 228.446  31
  -3   3  -9 645.432 104.362  20
   3  -3   9 354.004 169.998  34
   3  -3   9 770.756 186.522  31
  -3   3  -9 677.480 104.285  13
  -3   3  -9 596.132 123.895   6
  -3   3  -9 536.681 101.461  27
  -3   3  -9 612.500 108.056  26
  -3   3  -9 698.522 117.549  24
  -3   3  -9 537.335 113.989  23
  -3   3 -10 57.9242 62.9579  20
   3  -3  10 205.802 139.241  34
  -3   3 -10-3.78869 58.1346  13
   3  -3  10 97.6374 106.386  31
  -3   3 -10-73.2092 93.4113   6
  -3   3 -10 69.7499 68.9164  27
  -3   3 -10 3.68881 78.5389  26
  -3   3 -10-59.2568 70.3376  12
  -3   3 -10 95.1916 85.3423  24
  -3   3 -10-96.2678 79.9148  23
  -3   3 -11 17866.0 581.614  20
  -3   3 -11 16720.7 620.606   6
   3  -3  11 16722.0 882.526  34
  -3   3 -11 16580.3 562.905  13
  -3   3 -11 17413.7 574.116  12
  -3   3 -11 15394.8 590.732  26
  -3   3 -11 16373.0 584.452  23
  -3   3 -11 16359.3 572.461  27
  -3   3 -12 10161.8 404.223  20
  -3   3 -12 11139.2 452.953   6
  -3   3 -12 9946.69 421.640  26
  -3   3 -12 10240.9 385.797  13
  -3   3 -12 10227.9 395.062  27
  -3   3 -12 10615.7 404.037  12
  -3   3 -12 10780.0 417.669  23
  -3   3 -13 83.4720 57.0243  20
  -3   3 -13 125.091 45.6597  27
  -3   3 -13 243.210 71.9988  26
  -3   3 -13 258.752 73.1368  12
  -3   3 -13 149.374 64.5128  23
  -3   3 -13 170.838 59.2845  11
  -3   3 -14 882.725 85.0042  20
  -3   3 -14 768.702 63.5395  27
  -3   3 -14 954.343 86.6689  12
  -3   3 -14 715.985 74.7428  23
  -3   3 -14 745.290 70.5231  11
  -3   3 -15 310.763 37.0454  20
   3  -2 -16 459.328 64.6021   9
   3  -2 -16 381.461 59.3880  25
   3  -2 -16 401.498 51.3233  11
   3  -2 -15 245.142 71.3442   9
  -3   2  15 150.956 64.5588   5
   3  -2 -15 116.538 60.7191  36
   3  -2 -15 145.939 42.6306  29
   3  -2 -15 155.156 66.0162  25
   3  -2 -15 205.075 57.8683  11
   3  -2 -14 2066.79 176.259   9
   3  -2 -14 2213.55 153.706  29
   3  -2 -14 2159.86 189.406  36
   3  -2 -14 2186.49 177.682  25
   3  -2 -14 2278.83 162.936  11
   3  -2 -13 548.932 113.778   9
   3  -2 -13 632.255 125.486  36
   3  -2 -13 575.997 94.7690  29
   3  -2 -13 574.361 102.883  11
  -3   2  13 526.657 93.1189   3
   3  -2 -12 5689.17 315.114   9
  -3   2  12 5543.05 312.527   3
   3  -2 -12 5707.90 293.345  11
   3  -2 -12 5996.16 341.999  36
  -3   2  12 5418.64 469.893  34
   3  -2 -11 20015.3 689.877  36
  -3   2  11 17606.0 872.649  34
  -3   2  11 18342.2 654.513   3
   3  -2 -11 18609.3 617.773  11
   3  -2 -10-1.06039 52.8728  11
   3  -2 -10 19.2746 84.3404  36
  -3   2  10 10.5451 100.402  34
  -3   2  10 59.3503 60.6423  22
  -3   2  10 29.4647 76.6521   3
  -3   2   9 197.990 77.3144   3
   3  -2  -9 212.231 101.504  30
  -3   2   9 112.972 102.375  34
   3  -2  -9 86.4739 69.6430  36
   3  -2  -9 228.551 66.5617  11
  -3   2   9 300.856 73.7910  22
  -3   2   8 91.0153 64.4027   3
   3  -2  -8 24.9551 65.6484  36
   3  -2  -8 103.092 123.630  30
  -3   2   8 48.6045 95.4503  34
  -3   2   8 67.2249 49.2371  22
   3  -2  -7 70748.2 1691.01  39
   3  -2  -7 68240.6 1704.16  36
   3  -2  -7 74479.9 1964.09  30
  -3   2   7 73176.1 1759.48  35
   3  -2  -7 71337.2 1712.22   1
   3  -2  -6 6157.29 273.362  36
  -3   2   6 6603.22 331.748  35
  -3   2   6 6541.53 375.432  34
   3  -2  -6 6920.21 399.386  30
   3  -2  -6 6866.01 262.498  39
   3  -2  -6 6718.15 307.212   1
   3  -2  -5 22661.1 589.189  39
  -3   2   5 21839.0 726.995  35
   3  -2  -5 23172.6 701.589   1
   3  -2  -5 22987.2 793.498  30
  -3   2   5 22843.3 680.437  32
  -3   2   5 22491.6 754.903  34
   3  -2  -4 64743.0 1582.69   1
  -3   2   4 61053.6 1608.10  34
  -3   2   4 62259.8 1617.54  35
   3  -2  -4 64019.3 1657.34  30
   3  -2  -4 63654.4 1416.72  39
  -3   2   4 61588.4 1506.37  32
  -3   2   3 12527.7 497.805  35
   3  -2  -3 13390.3 480.183   1
  -3   2   3 12597.7 394.445  32
   3  -2  -3 12938.0 501.043  30
  -3   2   3 12742.0 475.548  34
  -3   2   2 27907.7 855.915  35
   3  -2  -2 29643.4 832.771   1
   3  -2  -2 28163.9 839.285  30
  -3   2   2 27716.6 720.252  32
  -3   2   2 28484.2 815.599  34
  -3   2   1 7038.74 360.888  35
   3  -2  -1 7503.77 344.475   1
   3  -2  -1 7954.13 338.240  30
  -3   2   1 8367.31 280.157  32
   3  -2   0 20.9623 85.3952   1
  -3   2   0 71.6785 54.6822  32
   3  -2   0 25.7708 60.9960  30
  -3   2   0-95.2199 94.2570  35
  -3   2  -1 89.6416 83.1213  35
   3  -2   1 130.412 76.4020   1
  -3   2  -2 23391.8 738.882  35
   3  -2   2 22771.8 712.502   1
  -3   2  -2 23174.5 607.349  40
   3  -2   3 18381.1 603.629   1
   3  -2   3 18900.3 678.513  31
  -3   2  -3 18332.4 503.664  40
  -3   2  -3 17866.8 622.004  35
  -3   2  -4 85428.6 2059.22  35
   3  -2   4 85449.4 2169.17  31
  -3   2  -4 81965.9 1902.68  40
   3  -2   4 87126.9 2037.72   1
   3  -2   5 21079.5 792.064  31
  -3   2  -5 19711.4 647.243  35
   3  -2   5 20714.9 639.092   1
  -3   2  -6 1170.43 110.005  20
   3  -2   6 1430.69 206.889  31
  -3   2  -6 1283.51 126.464  24
  -3   2  -6 1412.51 127.037  13
  -3   2  -6 1074.81 117.477   6
  -3   2  -6 1158.31 117.595  27
  -3   2  -6 1123.24 113.822  18
  -3   2  -7 3507.92 203.742  20
  -3   2  -7 3309.44 188.249   8
  -3   2  -7 3506.60 217.611  13
   3  -2   7 2927.19 299.463  31
  -3   2  -7 3118.96 205.730  27
  -3   2  -7 3590.52 219.674  24
  -3   2  -7 3445.06 211.564  23
  -3   2  -7 3550.35 228.026   6
  -3   2  -8 2391.10 178.726  20
  -3   2  -8 2265.36 183.640  27
   3  -2   8 2477.26 317.197  34
  -3   2  -8 2205.17 157.094   8
   3  -2   8 2224.30 264.656  31
  -3   2  -8 2455.76 188.127  13
  -3   2  -8 2696.78 208.204   6
  -3   2  -8 2335.00 179.706  12
  -3   2  -8 2587.02 195.208  26
  -3   2  -8 2356.47 189.430  24
  -3   2  -8 2725.56 194.287  23
  -3   2  -9 36050.5 994.370   8
   3  -2   9 38425.9 1444.97  34
  -3   2  -9 39902.4 1057.68  20
   3  -2   9 36227.1 1308.37  31
  -3   2  -9 37665.1 1062.84  13
  -3   2  -9 39148.5 1104.80   6
  -3   2  -9 36147.8 1056.59  27
  -3   2  -9 40321.5 1054.64  12
  -3   2  -9 36628.1 1071.45  26
  -3   2  -9 37061.4 1063.33  24
  -3   2  -9 38288.9 1065.93  23
  -3   2 -10 454.875 94.5006  13
  -3   2 -10 472.517 101.161  12
   3  -2  10 378.666 179.601  34
   3  -2  10 743.945 182.719  31
  -3   2 -10 474.607 106.291  26
  -3   2 -10 361.831 94.3552  27
  -3   2 -10 607.572 120.463  24
  -3   2 -10 441.011 100.947  23
  -3   2 -10 623.344 105.824  20
  -3   2 -10 469.677 120.056   6
  -3   2 -11 2445.62 194.289  20
  -3   2 -11 2638.17 203.267  27
   3  -2  11 3042.49 366.109  34
  -3   2 -11 2640.09 194.199  13
  -3   2 -11 2583.52 225.081   6
  -3   2 -11 2377.87 187.392  12
  -3   2 -11 2470.98 201.662  26
  -3   2 -11 2725.88 204.492  23
  -3   2 -12 11827.2 424.174  11
  -3   2 -12 12274.0 439.797  20
  -3   2 -12 10820.0 415.191  13
  -3   2 -12 11052.1 421.344  27
  -3   2 -12 10608.5 416.288  12
  -3   2 -12 11160.3 437.280  26
  -3   2 -12 11267.4 430.304  23
  -3   2 -13 863.807 94.1367  27
  -3   2 -13 810.638 100.127  26
  -3   2 -13 711.284 93.9473  12
  -3   2 -13 795.708 97.5462  23
  -3   2 -13 762.852 89.7749  11
  -3   2 -14 212.676 51.2764  20
  -3   2 -14 141.528 35.8263  27
  -3   2 -14 184.019 49.5611  12
  -3   2 -14 127.022 44.4003  23
  -3   2 -14 174.177 43.0267  11
   3  -1 -17 209.762 38.4581   9
   3  -1 -16 15873.7 486.096   9
   3  -1 -16 16482.4 485.513  25
   3  -1 -16 15700.1 457.370  11
   3  -1 -15 16573.3 540.464   9
   3  -1 -15 15848.9 552.989  36
   3  -1 -15 16156.6 515.638  11
   3  -1 -15 17228.7 550.805  25
   3  -1 -14 12143.6 461.065   9
   3  -1 -14 11732.2 473.950  36
   3  -1 -14 10428.8 383.427  29
  -3   1  14 11137.9 441.428   3
   3  -1 -14 11436.6 379.675  12
   3  -1 -14 11251.6 426.871  11
  -3   1  13-80.0827 126.611  34
   3  -1 -13 96.0337 80.9470  36
   3  -1 -13 116.828 52.0474  20
   3  -1 -13 77.7751 57.9253  29
   3  -1 -13 53.9966 47.4816  12
   3  -1 -13-29.1065 66.4755  11
  -3   1  13 28.1001 75.7067   3
  -3   1  12 166.151 97.2467   3
  -3   1  12 199.365 146.206  34
   3  -1 -12 190.710 59.1181  20
   3  -1 -12 115.781 59.1419  12
   3  -1 -12 285.514 81.0275  11
   3  -1 -12 238.338 95.1366  36
  -3   1  11-39.3037 83.2756   3
   3  -1 -11 78.5879 45.6992  20
   3  -1 -11 98.3173 85.5038  36
   3  -1 -11 11.1006 93.4195  30
   3  -1 -11 106.522 47.8056  12
   3  -1 -11 94.8222 60.3323  11
  -3   1  11 54.0375 54.3830  22
  -3   1  10 5748.53 441.258  34
   3  -1 -10 6116.38 321.229  36
   3  -1 -10 6321.38 451.630  30
   3  -1 -10 5839.55 352.548  39
   3  -1 -10 6540.14 271.174  12
  -3   1  10 5819.20 321.441   3
   3  -1 -10 6085.04 294.968  11
  -3   1  10 5504.47 285.658  22
  -3   1   9 105.096 76.6456   3
   3  -1  -9-54.0977 69.8044  36
   3  -1  -9-18.1364 57.0126  39
   3  -1  -9-57.5399 95.4172  30
  -3   1   9 82.2524 98.3568  34
  -3   1   9 61.5208 55.5244  22
   3  -1  -8 15037.6 501.271  36
  -3   1   8 14341.0 646.374  34
   3  -1  -8 13787.1 643.590  30
  -3   1   8 14218.3 512.891   3
   3  -1  -8 15228.1 546.842  39
   3  -1  -7 17667.3 563.689  39
   3  -1  -7 16506.7 523.710  36
  -3   1   7 17109.6 672.695  34
   3  -1  -7 17654.6 696.656  30
  -3   1   7 18542.3 562.052  35
   3  -1  -6 30218.4 802.986  39
   3  -1  -6 28798.7 809.919   1
  -3   1   6 29152.2 839.253  35
   3  -1  -6 28916.0 944.989  30
  -3   1   6 28664.4 908.916  34
   3  -1  -6 27791.0 762.035  36
   3  -1  -5 5247.38 318.083  30
   3  -1  -5 5387.00 263.566   1
   3  -1  -5 5080.71 211.330  36
  -3   1   5 5397.53 284.445  35
  -3   1   5 5164.35 296.295  34
  -3   1   4 13324.6 377.356  32
  -3   1   4 13261.0 486.081  35
   3  -1  -4 13851.2 471.844   1
   3  -1  -4 13208.5 520.936  30
  -3   1   4 12481.2 478.938  34
   3  -1  -3 731.345 116.241   1
  -3   1   3 621.399 104.032  34
  -3   1   3 890.682 54.5416  32
   3  -1  -3 651.382 124.920  30
  -3   1   3 573.769 109.972  35
  -3   1   2 2681.44 182.067  34
   3  -1  -2 2620.28 188.480  30
   3  -1  -2 3252.41 202.143   1
  -3   1   2 3067.99 95.2680  32
  -3   1   2 2856.31 210.494  35
   3  -1  -1 715.403 110.307   1
  -3   1   1 514.880 113.870  35
   3  -1  -1 477.908 89.2064  30
  -3   1   0 90738.5 2134.91  35
   3  -1   0 88911.3 2034.74  30
   3  -1   0 87055.4 2104.77   1
  -3   1  -1 24246.3 720.885  35
   3  -1   1 24310.9 598.931  30
  -3   1  -2 2548.06 184.698  35
   3  -1   2 2294.63 176.728   1
  -3   1  -3 51321.2 1346.63  35
   3  -1   3 54303.5 1346.30   1
   3  -1   4 15238.8 497.578   1
  -3   1  -4 14228.2 499.183  35
   3  -1   4 14617.2 595.860  31
   3  -1   5 25803.7 902.255  31
  -3   1  -5 26093.1 740.790  35
   3  -1   5 27114.7 739.006   1
  -3   1  -6-35.3157 48.2729  13
  -3   1  -6-7.81664 42.5841  20
  -3   1  -6 48.0969 55.1261  18
   3  -1   6 16.2561 86.4831  31
  -3   1  -6-98.7401 62.1662  27
  -3   1  -6-74.4343 55.0920   8
  -3   1  -6 64.3669 62.3312   6
  -3   1  -6-28.3730 49.1713  12
  -3   1  -6-1.95453 53.3840  24
  -3   1  -6 59.2190 51.4004  23
  -3   1  -7 325.262 74.3544   8
  -3   1  -7 427.909 90.3780  27
  -3   1  -7 441.988 83.7107  18
  -3   1  -7 378.660 62.8070  29
  -3   1  -7 451.773 99.1125   6
   3  -1   7 85.2390 80.3143  31
  -3   1  -7 476.033 92.0599  13
  -3   1  -7 478.955 86.5765  23
  -3   1  -7 405.022 88.0401  26
  -3   1  -7 411.165 81.7038  12
  -3   1  -7 490.645 95.7810  24
  -3   1  -7 463.923 82.9297  20
  -3   1  -8 19177.0 609.416  20
  -3   1  -8 18079.5 586.813   8
   3  -1   8 18074.8 887.427  34
   3  -1   8 18451.7 795.336  31
  -3   1  -8 17863.5 551.778  29
  -3   1  -8 18435.4 624.978  13
  -3   1  -8 18928.2 599.996  18
  -3   1  -8 20056.6 614.612  12
  -3   1  -8 18362.0 617.918  26
  -3   1  -8 17924.7 621.882  24
  -3   1  -8 19437.4 650.042   6
  -3   1  -8 19337.3 620.758  23
  -3   1  -8 18223.2 620.866  27
[truncated: 673,222 more chars]
