# Supplementary material for: The 1:2 co-crystal formed between N,N′-bis(pyridin-4-ylmeth­yl)ethanedi­amide and benzoic acid: crystal structure, Hirshfeld surface analysis and computational study
Source: Acta Crystallogr E Crystallogr Commun. 2020 Jan 1;76(Pt 1):102–10. doi: 10.1107/S2056989019016840 (PMC6944079; doi:10.1107/S2056989019016840)
Supplement: Supplementary file 2 [file e-76-00102-Isup2.hkl]

data_I                                                                          
_shelx_title ' 1162'                                                            
_shelx_refln_list_code          4                                               
_shelx_F_calc_maximum      171.89                                               
_exptl_crystal_F_000       540.00                                               
_reflns_d_resolution_high  0.7930                                               
                                                                                
loop_                                                                           
 _space_group_symop_operation_xyz                                               
 'x, y, z'                                                                      
 '-x, -y, -z'                                                                   
                                                                                
_cell_length_a     9.6543                                                       
_cell_length_b     9.9235                                                       
_cell_length_c    14.1670                                                       
_cell_angle_alpha 100.755                                                       
_cell_angle_beta  108.318                                                       
_cell_angle_gamma  95.617                                                       
                                                                                
_shelx_F_squared_multiplier     1.000                                           
                                                                                
loop_                                                                           
 _refln_index_h                                                                 
 _refln_index_k                                                                 
 _refln_index_l                                                                 
 _refln_F_squared_calc                                                          
 _refln_F_squared_meas                                                          
 _refln_F_squared_sigma                                                         
 _refln_observed_status                                                         
   1   0   0         21.39         18.42         0.83 o                         
   2   0   0        100.20        104.22         3.40 o                         
   3   0   0       1464.63       1440.45        48.88 o                         
   4   0   0        186.83        199.02         4.39 o                         
   5   0   0        537.69        581.81         9.61 o                         
   6   0   0        244.74        271.92         2.80 o                         
   7   0   0        281.71        279.45         3.02 o                         
   8   0   0         21.87         22.08         0.97 o                         
   9   0   0         68.40         63.14         1.80 o                         
  10   0   0          2.86          3.55         0.78 o                         
  11   0   0         29.18         34.15         1.81 o                         
 -11   1   0         59.26         63.01         2.63 o                         
 -10   1   0         33.82         33.42         1.41 o                         
  -9   1   0       1111.59       1044.00        11.07 o                         
  -8   1   0        647.97        617.15         6.34 o                         
  -7   1   0        120.90        121.06         1.87 o                         
  -6   1   0        867.54        963.44         6.90 o                         
  -5   1   0        116.07        138.49         4.00 o                         
  -4   1   0        811.78        780.39        11.27 o                         
  -3   1   0       2767.80       2495.50        33.87 o                         
  -2   1   0         25.54         24.31         1.33 o                         
  -1   1   0         64.05         65.16         1.72 o                         
   0   1   0        150.39        127.97         3.50 o                         
   1   1   0        312.80        292.53         6.08 o                         
   2   1   0        211.40        231.63         5.93 o                         
   3   1   0        299.74        300.32         6.43 o                         
   4   1   0        145.22        135.49         4.45 o                         
   5   1   0        112.56         98.57         2.90 o                         
   6   1   0         97.34         95.12         1.52 o                         
   7   1   0         74.68         68.71         1.40 o                         
   8   1   0        770.04        784.28         6.76 o                         
   9   1   0         51.00         54.60         1.63 o                         
  10   1   0         43.73         41.19         1.94 o                         
  11   1   0         67.67         77.64         3.61 o                         
 -11   2   0         40.30         43.56         1.96 o                         
 -10   2   0        108.89        110.07         2.81 o                         
  -9   2   0          1.08          0.79         0.89 o                         
  -8   2   0        278.46        253.11         3.55 o                         
  -7   2   0        252.29        262.53         3.21 o                         
  -6   2   0         10.53         13.85         0.77 o                         
  -5   2   0        205.55        214.01         5.22 o                         
  -4   2   0        928.95        938.19        19.35 o                         
  -3   2   0          0.17          0.48         0.96 o                         
  -2   2   0       4100.62       3772.10        59.54 o                         
  -1   2   0      11324.05       9716.36       104.67 o                         
   0   2   0        617.30        547.10         9.01 o                         
   1   2   0       1139.12       1052.88        15.19 o                         
   2   2   0       2185.79       1945.32        30.49 o                         
   3   2   0        230.82        239.33         5.28 o                         
   4   2   0         20.63         35.09         1.76 o                         
   5   2   0          0.00         -0.01         0.41 o                         
   6   2   0         30.23         27.54         0.89 o                         
   7   2   0        449.28        458.61         4.48 o                         
   8   2   0       1156.36       1164.56         9.53 o                         
   9   2   0          2.92          1.81         0.62 o                         
  10   2   0          3.18          2.84         0.79 o                         
 -11   3   0          2.65          2.01         0.61 o                         
 -10   3   0        129.52        137.89         3.63 o                         
  -9   3   0         79.14         83.88         2.46 o                         
  -8   3   0         80.04         72.34         1.92 o                         
  -7   3   0        346.58        330.94         4.67 o                         
  -6   3   0        107.48        109.38         2.23 o                         
  -5   3   0         66.96         64.66         3.92 o                         
  -4   3   0        323.80        329.51         6.51 o                         
  -3   3   0        154.23        146.97         3.72 o                         
  -2   3   0       7725.49       7062.21        87.82 o                         
  -1   3   0       3667.79       3117.57        40.41 o                         
   0   3   0        739.95        684.79        10.83 o                         
   1   3   0        692.55        616.67        10.67 o                         
   2   3   0       1032.59        954.69        14.21 o                         
   3   3   0       1285.24       1317.70        24.12 o                         
   4   3   0        808.26        840.69        18.32 o                         
   5   3   0         52.58         42.06         1.01 o                         
   6   3   0          8.40          7.69         0.64 o                         
   7   3   0        354.94        362.32         3.83 o                         
   8   3   0         10.68         11.12         0.83 o                         
   9   3   0          2.44          2.68         0.62 o                         
  10   3   0          9.28          9.15         0.88 o                         
 -11   4   0          0.19         -0.10         0.50 o                         
 -10   4   0          9.41          8.48         0.85 o                         
  -9   4   0         54.24         49.66         1.91 o                         
  -8   4   0        387.88        396.57         5.56 o                         
  -7   4   0          7.90          8.91         1.19 o                         
  -6   4   0          6.62          7.75         0.85 o                         
  -5   4   0        890.65        895.82         9.56 o                         
  -4   4   0         49.95         53.36         2.20 o                         
  -3   4   0         94.42         89.81         2.79 o                         
  -2   4   0       2038.62       1958.39        21.59 o                         
  -1   4   0        165.83        151.21         3.29 o                         
   0   4   0         41.07         31.97         1.53 o                         
   1   4   0        167.87        152.46         5.22 o                         
   2   4   0        150.61        150.19         5.50 o                         
   3   4   0         17.63         16.80         1.56 o                         
   4   4   0         82.38         85.22         1.46 o                         
   5   4   0        130.88        136.43         1.98 o                         
   6   4   0       1527.85       1511.65        11.07 o                         
   7   4   0       1090.60       1130.41         9.68 o                         
   8   4   0         24.52         24.58         1.15 o                         
   9   4   0          0.25          0.43         0.64 o                         
  10   4   0          0.16          1.47         0.91 o                         
 -11   5   0        268.91        283.09         8.66 o                         
 -10   5   0          6.83          4.59         0.70 o                         
  -9   5   0         39.51         40.97         1.67 o                         
  -8   5   0          8.43          7.16         0.96 o                         
  -7   5   0        129.91        131.23         3.08 o                         
  -6   5   0        282.20        275.11         4.23 o                         
  -5   5   0         40.36         37.33         1.49 o                         
  -4   5   0        180.08        179.86         3.38 o                         
  -3   5   0        338.79        403.21         7.05 o                         
  -2   5   0        303.15        346.41         8.61 o                         
  -1   5   0         74.61         68.78         3.05 o                         
   0   5   0       1229.88       1242.99        15.12 o                         
   1   5   0        192.24        182.19         5.46 o                         
   2   5   0         49.40         57.89         1.75 o                         
   3   5   0        798.02        851.46         6.49 o                         
   4   5   0        793.90        827.20         6.27 o                         
   5   5   0         66.06         53.89         1.38 o                         
   6   5   0          0.33         -0.06         0.58 o                         
   7   5   0        246.32        259.84         3.79 o                         
   8   5   0         24.02         25.65         1.12 o                         
   9   5   0         35.49         38.17         1.43 o                         
 -10   6   0          0.25          0.97         0.73 o                         
  -9   6   0        192.27        197.38         4.02 o                         
  -8   6   0         67.51         69.96         2.41 o                         
  -7   6   0         41.23         41.34         1.81 o                         
  -6   6   0        693.89        722.03         9.76 o                         
  -5   6   0        145.88        144.26         3.41 o                         
  -4   6   0        194.67        208.61         3.34 o                         
  -3   6   0        634.88        539.61         5.58 o                         
  -2   6   0          3.06          5.22         0.67 o                         
  -1   6   0          4.31          4.61         0.67 o                         
   0   6   0         11.04          5.95         0.81 o                         
   1   6   0         32.18         38.36         1.33 o                         
   2   6   0         44.07         42.43         1.19 o                         
   3   6   0         79.03         82.84         1.63 o                         
   4   6   0        323.49        332.18         3.56 o                         
   5   6   0        149.20        148.66         2.67 o                         
   6   6   0          4.07          4.98         0.79 o                         
   7   6   0         26.76         28.27         1.31 o                         
   8   6   0          1.09          2.68         0.73 o                         
 -10   7   0          8.33         13.19         1.65 o                         
  -9   7   0          5.02          2.25         1.21 o                         
  -8   7   0        148.11        155.01         4.22 o                         
  -7   7   0         94.71         97.74         3.25 o                         
  -6   7   0         44.42         45.87         2.35 o                         
  -5   7   0         74.26         72.95         2.19 o                         
  -4   7   0        887.10        880.66         9.39 o                         
  -3   7   0        116.17        122.23         2.55 o                         
  -2   7   0        258.17        246.49         3.96 o                         
  -1   7   0        194.35        197.71         3.46 o                         
   0   7   0          6.11          5.94         0.77 o                         
   1   7   0         78.23         75.32         1.94 o                         
   2   7   0          4.82          5.88         0.85 o                         
   3   7   0          0.31          2.27         0.65 o                         
   4   7   0        161.81        167.21         3.10 o                         
   5   7   0        132.35        135.71         2.79 o                         
   6   7   0         37.31         41.81         1.42 o                         
   7   7   0          1.18          2.50         0.78 o                         
   8   7   0         51.58         50.36         1.38 o                         
  -9   8   0         11.09         11.46         1.07 o                         
  -8   8   0          4.37          4.33         1.01 o                         
  -7   8   0         47.25         49.93         2.53 o                         
  -6   8   0        111.95        109.86         3.58 o                         
  -5   8   0        198.72        200.44         4.21 o                         
  -4   8   0        121.67        112.43         2.81 o                         
  -3   8   0         34.43         38.88         1.60 o                         
  -2   8   0          0.03         -0.23         0.72 o                         
  -1   8   0        233.31        239.50         4.08 o                         
   0   8   0         84.57         80.18         1.97 o                         
   1   8   0          8.66          6.86         0.84 o                         
   2   8   0        532.21        537.02         6.20 o                         
   3   8   0        179.82        183.58         2.98 o                         
   4   8   0        182.78        187.07         3.35 o                         
   5   8   0         46.74         42.35         1.56 o                         
   6   8   0          5.80          4.09         1.01 o                         
   7   8   0          0.19          0.64         0.51 o                         
  -9   9   0         33.28         34.31         1.71 o                         
  -8   9   0         80.69         80.20         2.18 o                         
  -7   9   0         22.51         25.55         1.48 o                         
  -6   9   0        204.98        228.34         6.58 o                         
  -5   9   0        317.50        306.65         4.89 o                         
  -4   9   0         82.18         80.14         2.21 o                         
  -3   9   0         81.99         82.88         2.48 o                         
  -2   9   0         54.16         54.59         1.90 o                         
  -1   9   0        795.71        819.71         8.10 o                         
   0   9   0        360.13        377.53         4.94 o                         
   1   9   0        320.03        319.65         4.69 o                         
   2   9   0        187.28        192.21         3.22 o                         
   3   9   0        179.09        184.98         3.02 o                         
   4   9   0         26.96         27.59         1.15 o                         
   5   9   0         27.69         27.22         1.52 o                         
   6   9   0          6.98          7.80         0.70 o                         
  -8  10   0          6.67          7.51         0.89 o                         
  -7  10   0          0.04          0.99         1.03 o                         
  -6  10   0          9.80         10.35         1.13 o                         
  -5  10   0        376.58        365.66         6.53 o                         
  -4  10   0         11.68         14.89         1.25 o                         
  -3  10   0          6.98         10.30         1.20 o                         
  -2  10   0         22.81         27.76         1.54 o                         
  -1  10   0         79.76         86.24         2.53 o                         
   0  10   0         51.43         53.62         1.82 o                         
   1  10   0        489.18        529.08         5.61 o                         
   2  10   0        661.10        693.74         7.85 o                         
   3  10   0         56.37         60.52         1.67 o                         
   4  10   0          1.36          2.00         1.49 o                         
   5  10   0          6.06          5.36         0.95 o                         
  -6  11   0          5.54          6.66         1.18 o                         
  -5  11   0         50.80         48.08         1.99 o                         
  -4  11   0         31.31         29.27         1.49 o                         
  -3  11   0          1.18          1.08         0.77 o                         
  -2  11   0         34.64         32.89         1.59 o                         
  -1  11   0        193.59        202.47         3.94 o                         
   0  11   0          5.66          4.83         0.81 o                         
   1  11   0         18.78         17.03         0.95 o                         
   2  11   0         78.87         81.28         3.12 o                         
   3  11   0         18.54         15.01         1.57 o                         
  -4  12   0          3.26          2.92         0.86 o                         
  -3  12   0          0.06         -0.27         0.45 o                         
  -2  12   0          2.94          4.02         0.69 o                         
  -1  12   0          2.12          3.29         0.62 o                         
   0  12   0         41.30         39.60         1.83 o                         
  -1 -12   1         95.62         92.22         2.82 o                         
   0 -12   1          6.87          6.57         0.78 o                         
   1 -12   1         43.58         42.18         1.74 o                         
   2 -12   1         19.18         16.76         1.14 o                         
   3 -12   1          2.23          2.04         0.65 o                         
   4 -12   1         33.03         32.25         1.76 o                         
  -3 -11   1        164.90        161.89         8.84 o                         
  -2 -11   1        224.65        226.93         4.82 o                         
  -1 -11   1         58.13         62.24         2.00 o                         
   0 -11   1         51.01         51.77         1.68 o                         
   1 -11   1          8.90          8.51         1.00 o                         
   2 -11   1        105.80        105.43         2.88 o                         
   3 -11   1        204.27        213.75         5.42 o                         
   4 -11   1         46.59         46.69         1.75 o                         
   5 -11   1        151.52        154.46         4.32 o                         
   6 -11   1        147.57        142.80         6.04 o                         
  -5 -10   1         13.85         14.45         1.18 o                         
  -4 -10   1          2.93          3.97         0.65 o                         
  -3 -10   1         94.04         96.86         2.23 o                         
  -2 -10   1         27.77         30.40         1.18 o                         
  -1 -10   1        627.55        642.07         8.14 o                         
   0 -10   1          4.81          4.43         0.76 o                         
   1 -10   1         24.47         25.61         1.92 o                         
   2 -10   1         16.38         12.13         1.42 o                         
   3 -10   1          1.09          1.95         0.84 o                         
   4 -10   1         77.46         62.75         2.00 o                         
   5 -10   1          0.43          0.35         0.71 o                         
   6 -10   1        121.82        115.34         2.94 o                         
   7 -10   1         10.71         12.30         1.18 o                         
   8 -10   1         25.27         26.86         2.00 o                         
  -6  -9   1         12.30         12.88         0.81 o                         
  -5  -9   1         13.13         13.49         0.84 o                         
  -4  -9   1        362.16        363.92         4.84 o                         
  -3  -9   1         90.75         95.20         2.06 o                         
  -2  -9   1        959.82        998.28         9.11 o                         
  -1  -9   1          2.63          1.86         0.74 o                         
   0  -9   1          6.07          6.40         1.29 o                         
   1  -9   1          6.08          4.81         0.93 o                         
   2  -9   1          0.96          1.32         0.81 o                         
   3  -9   1         11.01          7.69         0.96 o                         
   4  -9   1         21.56         23.53         1.32 o                         
   5  -9   1         21.36         21.52         1.33 o                         
   6  -9   1         69.78         76.04         2.99 o                         
   7  -9   1         24.62         24.95         1.29 o                         
   8  -9   1          1.75          2.76         0.69 o                         
   9  -9   1          2.13          1.41         0.82 o                         
  -7  -8   1         61.94         57.34         1.70 o                         
  -6  -8   1         33.32         31.70         1.29 o                         
  -5  -8   1         46.62         46.72         1.74 o                         
  -4  -8   1        133.27        135.67         2.55 o                         
  -3  -8   1        800.75        819.66         7.86 o                         
  -2  -8   1        165.82        162.20         3.18 o                         
  -1  -8   1         48.43         47.16         2.06 o                         
   0  -8   1         86.83         94.47         2.28 o                         
   1  -8   1          3.26          2.53         0.68 o                         
   2  -8   1          5.14          9.67         0.85 o                         
   3  -8   1          0.29          0.15         0.84 o                         
   4  -8   1        534.08        538.83         6.96 o                         
   5  -8   1         79.46         86.46         2.53 o                         
   6  -8   1          3.34          1.57         1.12 o                         
   7  -8   1        356.40        377.23         6.45 o                         
   8  -8   1          0.11          0.26         0.81 o                         
   9  -8   1         51.88         53.64         2.00 o                         
  -8  -7   1         21.93         19.63         1.01 o                         
  -7  -7   1          4.70          5.95         0.75 o                         
  -6  -7   1         32.26         31.63         1.24 o                         
  -5  -7   1        160.74        168.46         3.31 o                         
  -4  -7   1        171.25        174.23         2.88 o                         
  -3  -7   1         38.14         35.53         1.31 o                         
  -2  -7   1         90.80         99.34         2.36 o                         
  -1  -7   1         26.22         26.44         1.27 o                         
   0  -7   1        105.14        103.35         2.26 o                         
   1  -7   1        546.18        573.25         6.29 o                         
   2  -7   1        242.55        241.16         3.67 o                         
   3  -7   1        549.96        571.30         6.42 o                         
   4  -7   1        924.64        969.56         9.60 o                         
   5  -7   1        129.97        129.55         3.08 o                         
   6  -7   1        577.82        566.60         9.00 o                         
   7  -7   1        396.14        411.87         7.11 o                         
   8  -7   1          7.25          7.59         1.56 o                         
   9  -7   1          0.05         -0.75         0.75 o                         
  10  -7   1          5.59          7.78         1.39 o                         
  -9  -6   1         57.25         50.15         1.64 o                         
  -8  -6   1         41.15         42.25         1.51 o                         
  -7  -6   1          0.03         -0.19         0.73 o                         
  -6  -6   1        165.07        166.91         3.02 o                         
  -5  -6   1        753.85        757.37         7.74 o                         
  -4  -6   1        168.52        173.49         2.51 o                         
  -3  -6   1        124.02        120.87         2.22 o                         
  -2  -6   1        235.93        221.24         3.45 o                         
  -1  -6   1          9.12          6.79         0.74 o                         
   0  -6   1         36.73         39.16         1.48 o                         
   1  -6   1        516.96        508.49         6.28 o                         
   2  -6   1        250.47        279.30         3.56 o                         
   3  -6   1         77.02         86.28         1.88 o                         
   4  -6   1        278.32        282.95         4.04 o                         
   5  -6   1         48.53         49.30         1.85 o                         
   6  -6   1        896.40        917.64        11.48 o                         
   7  -6   1         93.05        100.80         2.74 o                         
   8  -6   1         21.70         22.26         1.47 o                         
   9  -6   1          0.17          0.07         0.71 o                         
  10  -6   1          9.13          7.73         1.08 o                         
  -9  -5   1         12.74         14.24         1.03 o                         
  -8  -5   1         17.26         16.50         1.11 o                         
  -7  -5   1         18.04         16.81         1.00 o                         
  -6  -5   1        656.47        645.27         6.38 o                         
  -5  -5   1          5.98          4.24         0.56 o                         
  -4  -5   1        140.60        153.57         2.12 o                         
  -3  -5   1        330.06        336.40         3.60 o                         
  -2  -5   1       1605.36       1556.18        30.14 o                         
  -1  -5   1        507.17        519.06         8.03 o                         
   0  -5   1        594.47        576.21         9.39 o                         
   1  -5   1         14.78         15.15         1.11 o                         
   2  -5   1       4038.34       4232.19        49.72 o                         
   3  -5   1       5414.19       5356.00        63.78 o                         
   4  -5   1        352.52        365.24         4.83 o                         
   5  -5   1        582.34        577.38         7.13 o                         
   6  -5   1        725.73        713.07         7.90 o                         
   7  -5   1          2.76          4.12         0.83 o                         
   8  -5   1        106.64        109.46         2.63 o                         
   9  -5   1         27.55         26.51         1.34 o                         
  10  -5   1         46.58         41.11         2.30 o                         
 -10  -4   1        177.96        160.41         4.53 o                         
  -9  -4   1         17.26         15.98         0.91 o                         
  -8  -4   1          3.10          3.19         0.75 o                         
  -7  -4   1        174.93        177.45         2.84 o                         
  -6  -4   1         48.94         47.69         1.25 o                         
  -5  -4   1       1696.86       1679.81        11.16 o                         
  -4  -4   1          5.60          5.59         0.62 o                         
  -3  -4   1         48.16         47.08         2.69 o                         
  -2  -4   1        236.55        219.12         6.05 o                         
  -1  -4   1         87.82         63.95         2.17 o                         
   0  -4   1          8.18          7.76         0.86 o                         
   1  -4   1         15.48         14.61         1.42 o                         
   2  -4   1       1204.43       1135.16        14.17 o                         
   3  -4   1          0.00          0.03         0.98 o                         
   4  -4   1         88.79         84.91         3.02 o                         
   5  -4   1         48.91         40.61         1.51 o                         
   6  -4   1          0.14          0.14         0.69 o                         
   7  -4   1          3.01          1.90         0.76 o                         
   8  -4   1         24.31         27.90         1.41 o                         
   9  -4   1        176.30        182.14         3.61 o                         
  10  -4   1         22.49         20.52         1.17 o                         
  11  -4   1        218.08        239.91         9.40 o                         
 -10  -3   1         16.07         11.59         0.88 o                         
  -9  -3   1        273.40        280.75         4.14 o                         
  -8  -3   1         96.71         90.64         2.04 o                         
  -7  -3   1          0.14          0.47         0.56 o                         
  -6  -3   1         45.59         38.66         1.04 o                         
  -5  -3   1        620.96        645.13         5.30 o                         
  -4  -3   1        484.33        483.81         8.56 o                         
  -3  -3   1          7.65         12.15         1.28 o                         
  -2  -3   1       1312.30       1287.78        14.90 o                         
  -1  -3   1        751.40        707.59        11.33 o                         
   0  -3   1       1638.49       1614.92        54.97 o                         
   1  -3   1         24.97         17.36         1.07 o                         
   2  -3   1        148.26        146.39         3.12 o                         
   3  -3   1        661.55        659.66         8.96 o                         
   4  -3   1         16.00          9.07         2.59 o                         
   5  -3   1        620.39        631.69         7.51 o                         
   6  -3   1         18.21         18.59         0.94 o                         
   7  -3   1        136.19        126.83         2.63 o                         
   8  -3   1         67.72         58.99         2.07 o                         
   9  -3   1         58.97         70.88         2.23 o                         
  10  -3   1        939.76        890.85        10.25 o                         
  11  -3   1          4.83          3.67         0.61 o                         
 -11  -2   1          0.00          0.75         0.69 o                         
 -10  -2   1         24.87         24.94         1.11 o                         
  -9  -2   1         13.79         13.25         0.93 o                         
  -8  -2   1        869.57        860.00         7.25 o                         
  -7  -2   1        255.90        249.25         2.95 o                         
  -6  -2   1         41.90         42.67         1.05 o                         
  -5  -2   1          0.26          1.72         0.55 o                         
  -4  -2   1        235.75        256.93         4.86 o                         
  -3  -2   1         21.66         22.52         1.44 o                         
  -2  -2   1       1799.12       1661.76        23.23 o                         
  -1  -2   1       2792.66       2611.44        39.77 o                         
   0  -2   1        378.22        356.18        10.94 o                         
   1  -2   1      24651.59      21840.39       273.83 o                         
   2  -2   1        357.65        333.37         8.46 o                         
   3  -2   1          2.55          3.11         1.58 o                         
   4  -2   1       2172.77       2320.39        32.97 o                         
   5  -2   1         38.51         39.92         2.67 o                         
   6  -2   1        257.82        262.35         3.16 o                         
   7  -2   1         20.13         20.07         0.95 o                         
   8  -2   1         43.09         46.11         1.50 o                         
   9  -2   1          0.15         -0.69         0.69 o                         
  10  -2   1        120.85        111.44         2.65 o                         
  11  -2   1         91.56         89.54         2.97 o                         
 -11  -1   1         10.61         12.10         1.69 o                         
 -10  -1   1          0.36          0.60         0.63 o                         
  -9  -1   1          3.10          3.81         0.67 o                         
  -8  -1   1         35.91         42.57         1.16 o                         
  -7  -1   1         10.10          9.31         0.62 o                         
  -6  -1   1       1171.06       1165.16         7.82 o                         
  -5  -1   1       1532.21       1655.33        21.91 o                         
  -4  -1   1        110.81        140.52         3.65 o                         
  -3  -1   1        423.58        422.18         9.14 o                         
  -2  -1   1         14.37          2.23         1.00 o                         
  -1  -1   1         56.88         53.22         1.43 o                         
   0  -1   1        183.50        171.19         3.65 o                         
   1  -1   1        376.99        368.60         5.05 o                         
   2  -1   1        318.33        302.67         5.44 o                         
   3  -1   1        670.45        681.61        12.93 o                         
   4  -1   1        154.35        138.26         3.40 o                         
   5  -1   1         27.13         28.04         2.24 o                         
   6  -1   1         52.04         47.87         1.08 o                         
   7  -1   1        513.47        502.45         4.45 o                         
   8  -1   1       1128.93       1131.50         8.91 o                         
   9  -1   1        150.00        147.73         3.31 o                         
  10  -1   1          3.44          3.24         1.10 o                         
  11  -1   1          9.05         11.47         1.25 o                         
 -11   0   1         58.62         54.52         1.98 o                         
 -10   0   1          0.32          0.18         0.79 o                         
  -9   0   1        353.36        340.93         4.20 o                         
  -8   0   1         99.04        108.64         3.15 o                         
  -7   0   1        212.62        220.67         2.60 o                         
  -6   0   1        219.24        212.01         2.41 o                         
  -5   0   1        894.67       1024.56        14.75 o                         
  -4   0   1        153.59        160.70         4.19 o                         
  -3   0   1         80.31         63.33         4.50 o                         
  -2   0   1       1841.83       1554.92        28.22 o                         
  -1   0   1        220.37        205.13         5.67 o                         
   0   0   1         74.21         92.06         3.10 o                         
   1   0   1         79.78         77.23         2.37 o                         
   2   0   1        829.55        763.88        13.53 o                         
   3   0   1          7.60          6.72         1.06 o                         
   4   0   1        223.06        210.60         5.50 o                         
   5   0   1          5.62          5.98         1.47 o                         
   6   0   1         14.38         19.55         0.73 o                         
   7   0   1        501.84        484.10         4.35 o                         
   8   0   1         83.67         77.91         1.67 o                         
   9   0   1          5.76          6.44         0.70 o                         
  10   0   1         34.10         35.44         2.38 o                         
  11   0   1          0.46         -0.04         0.77 o                         
 -11   1   1          2.32          2.95         0.81 o                         
 -10   1   1        192.79        197.93         3.67 o                         
  -9   1   1        347.50        361.39         4.64 o                         
  -8   1   1        238.03        254.92         3.39 o                         
  -7   1   1        123.63        126.40         2.08 o                         
  -6   1   1        740.60        824.14         6.65 o                         
  -5   1   1         19.77         19.62         1.72 o                         
  -4   1   1        451.06        421.48         8.22 o                         
  -3   1   1          4.39         16.15         1.97 o                         
  -2   1   1       1654.29       1525.51        23.47 o                         
  -1   1   1       1397.71       1301.93        18.64 o                         
   0   1   1        400.38        391.09         5.75 o                         
   1   1   1         29.88         31.38         1.63 o                         
   2   1   1        489.30        480.23         9.92 o                         
   3   1   1         10.13         10.00         1.32 o                         
   4   1   1          4.67          4.33         1.16 o                         
   5   1   1        171.74        164.05         2.30 o                         
   6   1   1        395.01        378.88         3.60 o                         
   7   1   1          0.00         -0.17         0.57 o                         
   8   1   1         24.49         21.76         0.93 o                         
   9   1   1          0.01          1.23         0.60 o                         
  10   1   1         40.33         41.44         1.63 o                         
 -11   2   1         14.31         11.97         0.92 o                         
 -10   2   1         13.61         17.13         1.27 o                         
  -9   2   1         32.96         22.62         1.27 o                         
  -8   2   1         14.77         20.05         1.14 o                         
  -7   2   1          3.56          4.04         0.67 o                         
  -6   2   1        210.66        252.00         3.46 o                         
  -5   2   1         78.91         81.20         3.15 o                         
  -4   2   1         25.70         22.45         1.66 o                         
  -3   2   1        224.01        220.01         7.21 o                         
  -2   2   1       3023.74       2844.84        36.83 o                         
  -1   2   1      11928.85      10692.84       237.77 o                         
   0   2   1        718.29        703.73        12.52 o                         
   1   2   1       2967.92       2568.48        33.51 o                         
   2   2   1       1039.74        962.59        18.13 o                         
   3   2   1          2.40          1.62         1.23 o                         
   4   2   1        307.77        318.42         7.24 o                         
   5   2   1          0.32          0.30         0.39 o                         
   6   2   1        915.51        895.28         6.39 o                         
   7   2   1         30.04         29.73         1.21 o                         
   8   2   1        464.00        475.39         4.86 o                         
   9   2   1        328.12        355.52         6.23 o                         
  10   2   1         43.54         46.79         2.21 o                         
 -11   3   1          7.77          8.95         0.86 o                         
 -10   3   1        109.00         98.98         2.78 o                         
  -9   3   1        518.24        504.00         6.98 o                         
  -8   3   1        140.30        138.43         2.72 o                         
  -7   3   1        282.71        263.11         3.79 o                         
  -6   3   1        291.64        303.13         4.53 o                         
  -5   3   1          0.02         -0.47         1.44 o                         
  -4   3   1        279.73        277.50         5.76 o                         
  -3   3   1         53.22         51.78         2.17 o                         
  -2   3   1          5.44          8.28         1.24 o                         
  -1   3   1        906.41        810.60        11.66 o                         
   0   3   1        984.49        984.30        18.27 o                         
   1   3   1        259.35        245.81         4.51 o                         
   2   3   1       5275.17       5093.43        72.18 o                         
   3   3   1        120.34        121.84         3.75 o                         
   4   3   1         12.62         17.05         0.73 o                         
   5   3   1         36.20         33.26         0.89 o                         
   6   3   1       2204.13       2170.19        13.98 o                         
   7   3   1        731.98        726.17         6.29 o                         
   8   3   1        254.56        257.22         3.33 o                         
   9   3   1        159.47        169.70         3.34 o                         
  10   3   1          0.87          0.17         0.63 o                         
 -11   4   1        145.11        158.08         3.12 o                         
 -10   4   1        289.86        285.53         4.98 o                         
  -9   4   1         46.05         44.93         1.85 o                         
  -8   4   1         28.36         29.14         1.70 o                         
  -7   4   1       1776.86       1780.67        15.27 o                         
  -6   4   1         61.55         67.33         1.96 o                         
  -5   4   1         83.51         74.12         1.95 o                         
  -4   4   1        111.85        104.92         3.19 o                         
  -3   4   1       1960.76       1920.36        21.55 o                         
  -2   4   1        507.84        563.48         7.88 o                         
  -1   4   1        111.40        136.68         2.97 o                         
   0   4   1        164.05        154.43         3.87 o                         
   1   4   1        935.00        889.42        15.16 o                         
   2   4   1        150.54        151.79         4.50 o                         
   3   4   1        238.07        249.37         3.17 o                         
   4   4   1         63.56         66.09         1.26 o                         
   5   4   1        118.35        113.71         1.77 o                         
   6   4   1         11.81         10.68         0.71 o                         
   7   4   1         93.98         94.26         1.94 o                         
   8   4   1        274.96        275.83         5.16 o                         
   9   4   1         33.96         33.17         1.26 o                         
 -11   5   1         21.60         18.01         1.08 o                         
 -10   5   1         18.22         21.37         1.25 o                         
  -9   5   1          4.37          4.42         0.93 o                         
  -8   5   1         77.55         77.54         2.45 o                         
  -7   5   1        652.43        647.22         7.58 o                         
  -6   5   1        329.49        340.28         4.92 o                         
  -5   5   1          1.62          0.00         0.70 o                         
  -4   5   1        867.42        931.44         9.21 o                         
  -3   5   1         31.96         28.48         1.83 o                         
  -2   5   1        717.90        735.89        10.19 o                         
  -1   5   1        904.80        927.16        11.86 o                         
   0   5   1        181.14        147.36         4.24 o                         
   1   5   1        257.43        256.89         5.90 o                         
   2   5   1         40.36         47.12         1.29 o                         
   3   5   1         10.36         12.33         0.57 o                         
   4   5   1        685.02        666.94         5.03 o                         
   5   5   1        459.94        467.88         4.48 o                         
   6   5   1         72.04         69.09         1.67 o                         
   7   5   1         20.86         20.36         1.01 o                         
   8   5   1          0.71          1.28         0.94 o                         
   9   5   1         78.76         81.37         2.15 o                         
 -11   6   1          7.71          5.28         1.01 o                         
 -10   6   1         17.86         23.72         1.36 o                         
  -9   6   1         67.79         69.62         1.88 o                         
  -8   6   1         13.42         12.04         1.18 o                         
  -7   6   1        290.14        290.18         4.73 o                         
  -6   6   1        345.04        333.76         6.36 o                         
  -5   6   1        544.34        555.11         7.76 o                         
  -4   6   1         87.22         77.46         2.06 o                         
  -3   6   1        836.59        846.65         8.59 o                         
  -2   6   1         31.12         42.10         1.74 o                         
  -1   6   1         47.67         47.38         1.51 o                         
   0   6   1        125.71        116.07         2.33 o                         
   1   6   1         62.97         67.80         1.75 o                         
   2   6   1         47.63         43.58         1.16 o                         
   3   6   1          3.82          3.88         0.54 o                         
   4   6   1        815.22        818.51         8.70 o                         
   5   6   1          9.45          6.23         0.66 o                         
   6   6   1         41.85         35.94         1.29 o                         
   7   6   1         32.44         34.68         1.50 o                         
   8   6   1         24.13         26.38         1.19 o                         
 -10   7   1          3.74          7.78         1.15 o                         
  -9   7   1          0.13         -0.31         0.71 o                         
  -8   7   1          2.51          2.75         1.49 o                         
  -7   7   1        225.66        231.63         5.84 o                         
  -6   7   1        223.81        220.78         5.16 o                         
  -5   7   1         55.53         55.67         2.23 o                         
  -4   7   1         27.59         26.32         1.35 o                         
  -3   7   1        313.93        310.62         4.61 o                         
  -2   7   1         41.02         38.25         1.54 o                         
  -1   7   1         54.65         49.44         1.69 o                         
   0   7   1        154.48        144.50         2.65 o                         
   1   7   1        156.97        154.83         2.61 o                         
   2   7   1        293.46        277.76         3.93 o                         
   3   7   1         28.44         27.12         1.03 o                         
   4   7   1        113.68        110.98         2.16 o                         
   5   7   1          3.47          3.66         0.69 o                         
   6   7   1        291.00        285.52         5.10 o                         
   7   7   1          0.50          0.72         0.59 o                         
  -9   8   1          0.02          1.53         0.64 o                         
  -8   8   1          9.53         12.19         1.35 o                         
  -7   8   1         12.03         11.14         2.05 o                         
  -6   8   1          4.80          6.07         1.29 o                         
  -5   8   1          1.43          1.08         0.90 o                         
  -4   8   1        745.72        723.22         8.40 o                         
  -3   8   1         11.29         11.30         0.97 o                         
  -2   8   1          1.44          1.00         0.80 o                         
  -1   8   1        725.77        726.88         8.26 o                         
   0   8   1        278.45        291.26         3.95 o                         
   1   8   1        228.56        228.61         3.83 o                         
   2   8   1        299.55        308.31         4.02 o                         
   3   8   1        418.63        420.25         4.95 o                         
   4   8   1          0.22          0.41         0.61 o                         
   5   8   1        138.53        133.97         4.64 o                         
   6   8   1          4.31          3.36         0.91 o                         
   7   8   1        116.18        117.98         4.24 o                         
  -9   9   1         49.92         52.27         3.42 o                         
  -8   9   1          1.22          0.48         0.57 o                         
  -7   9   1         11.13         10.40         1.86 o                         
  -6   9   1         56.53         56.14         2.24 o                         
  -5   9   1         40.93         37.51         1.65 o                         
  -4   9   1         71.30         67.64         1.89 o                         
  -3   9   1        716.99        717.14         7.40 o                         
  -2   9   1         17.25         15.14         1.06 o                         
  -1   9   1         73.11         74.92         1.96 o                         
   0   9   1          1.04          1.76         0.76 o                         
   1   9   1        148.02        149.76         2.73 o                         
   2   9   1         25.80         27.56         1.19 o                         
   3   9   1          0.88          0.84         0.57 o                         
   4   9   1          0.38          1.09         0.86 o                         
   5   9   1         16.42         17.61         1.16 o                         
  -8  10   1         17.53         26.19         2.20 o                         
  -7  10   1         28.99         33.86         1.87 o                         
  -6  10   1        112.33        126.41         3.50 o                         
  -5  10   1          0.71          0.49         0.88 o                         
  -4  10   1          1.15          0.45         0.85 o                         
  -3  10   1        117.14        118.95         2.70 o                         
  -2  10   1         20.96         17.95         1.31 o                         
  -1  10   1          0.32          0.72         0.73 o                         
   0  10   1          8.01          8.14         0.95 o                         
   1  10   1          0.05         -0.10         0.70 o                         
   2  10   1          6.16          7.84         1.15 o                         
   3  10   1         37.87         40.07         1.83 o                         
   4  10   1          9.98          9.98         0.99 o                         
  -6  11   1         15.80         15.73         1.73 o                         
  -5  11   1         62.70         62.88         3.27 o                         
  -4  11   1        119.05        105.15         2.89 o                         
  -3  11   1         14.20         15.12         1.13 o                         
  -2  11   1         98.53         90.22         2.10 o                         
  -1  11   1         17.11         16.63         0.96 o                         
   0  11   1          3.30          3.43         0.63 o                         
   1  11   1         16.23         17.37         1.26 o                         
   2  11   1         29.40         30.75         1.74 o                         
  -3  12   1          5.32          4.23         0.71 o                         
  -2  12   1         30.23         33.30         1.34 o                         
  -1  12   1          1.51          1.90         0.71 o                         
  -1 -12   2        111.12        103.98         2.50 o                         
   0 -12   2        127.86        132.42         3.20 o                         
   1 -12   2          0.85          1.18         0.64 o                         
   2 -12   2         47.77         46.99         1.61 o                         
   3 -12   2        176.21        174.12         3.89 o                         
   4 -12   2          2.12          2.22         0.72 o                         
  -4 -11   2          9.28         12.54         1.30 o                         
  -3 -11   2         19.40         18.73         0.96 o                         
  -2 -11   2          1.15          1.08         0.72 o                         
  -1 -11   2        102.32        102.80         2.57 o                         
   0 -11   2         58.05         54.84         1.82 o                         
   1 -11   2         15.43         14.93         1.23 o                         
   2 -11   2        473.29        490.19         9.14 o                         
   3 -11   2          5.49          4.75         0.94 o                         
   4 -11   2         84.12         84.95         2.32 o                         
   5 -11   2         17.56         14.91         2.15 o                         
   6 -11   2         66.79         58.55         2.55 o                         
  -5 -10   2          0.25          0.27         0.46 o                         
  -4 -10   2        152.60        148.83         2.54 o                         
  -3 -10   2        298.52        313.59         4.50 o                         
  -2 -10   2        554.04        601.14         7.53 o                         
  -1 -10   2         96.37        110.59         2.83 o                         
   0 -10   2        135.03        136.35         4.22 o                         
   1 -10   2          5.84          6.52         1.25 o                         
   2 -10   2          9.27          9.11         1.14 o                         
   3 -10   2        109.18        114.14         2.81 o                         
   4 -10   2        101.46         99.09         3.14 o                         
   5 -10   2         20.73         20.42         1.28 o                         
   6 -10   2          7.46          5.56         0.96 o                         
   7 -10   2          2.44          1.33         0.70 o                         
  -6  -9   2          6.27          7.41         0.66 o                         
  -5  -9   2         37.19         41.40         1.45 o                         
  -4  -9   2        149.09        156.76         2.93 o                         
  -3  -9   2        247.05        260.08         4.80 o                         
  -2  -9   2          8.83          9.37         0.89 o                         
  -1  -9   2         18.15         21.22         1.13 o                         
   0  -9   2          0.05          0.05         0.89 o                         
   1  -9   2        331.14        339.63         5.21 o                         
   2  -9   2          6.41          6.32         0.93 o                         
   3  -9   2         40.88         35.92         1.57 o                         
   4  -9   2        106.73         93.67         2.41 o                         
   5  -9   2         75.45         73.48         2.51 o                         
   6  -9   2         47.58         51.32         1.93 o                         
   7  -9   2         25.30         23.10         1.22 o                         
   8  -9   2         40.77         37.91         1.46 o                         
  -7  -8   2        219.00        226.22         3.62 o                         
  -6  -8   2          0.00          0.19         0.66 o                         
  -5  -8   2        105.72        101.98         2.63 o                         
  -4  -8   2        124.65        127.32         2.69 o                         
  -3  -8   2         47.16         48.01         1.65 o                         
  -2  -8   2        109.35        113.52         2.66 o                         
  -1  -8   2          8.44          7.87         0.90 o                         
   0  -8   2          5.14          4.03         0.70 o                         
   1  -8   2        283.02        281.94         4.04 o                         
   2  -8   2         12.68         10.79         1.04 o                         
   3  -8   2          0.11         -0.32         0.86 o                         
   4  -8   2        757.83        766.84         8.78 o                         
   5  -8   2        195.29        212.44         4.48 o                         
   6  -8   2        256.74        264.62         5.35 o                         
   7  -8   2        197.14        206.69         4.31 o                         
   8  -8   2        158.58        158.77         3.27 o                         
   9  -8   2         56.14         58.76         1.72 o                         
  -8  -7   2         24.44         22.42         1.02 o                         
  -7  -7   2          4.60          5.14         0.71 o                         
  -6  -7   2        251.83        260.08         4.48 o                         
  -5  -7   2        822.83        857.50         9.15 o                         
  -4  -7   2          0.02          0.07         0.69 o                         
  -3  -7   2          6.49          5.30         0.72 o                         
  -2  -7   2        190.52        193.66         3.66 o                         
  -1  -7   2        105.12         97.25         2.16 o                         
   0  -7   2        231.47        236.95         3.19 o                         
   1  -7   2        402.29        433.60         4.62 o                         
   2  -7   2         21.15         20.71         1.02 o                         
   3  -7   2        151.23        168.60         3.16 o                         
   4  -7   2        181.54        165.40         3.15 o                         
   5  -7   2         25.76         27.01         1.55 o                         
   6  -7   2        484.56        486.35         7.59 o                         
   7  -7   2        482.75        493.09         7.76 o                         
   8  -7   2        146.85        144.27         3.37 o                         
   9  -7   2          7.93         10.83         1.15 o                         
  -9  -6   2         31.14         33.53         1.47 o                         
  -8  -6   2         21.66         23.04         1.17 o                         
  -7  -6   2        122.96        130.54         3.02 o                         
  -6  -6   2         11.75         16.34         1.00 o                         
  -5  -6   2         90.13         86.82         2.09 o                         
  -4  -6   2         36.40         31.00         1.19 o                         
  -3  -6   2        174.42        148.59         2.80 o                         
  -2  -6   2         23.13         26.20         1.26 o                         
  -1  -6   2        348.98        356.57         5.01 o                         
   0  -6   2       1318.05       1361.19        11.55 o                         
   1  -6   2          9.89         15.04         0.92 o                         
   2  -6   2        387.47        393.74         4.48 o                         
   3  -6   2        785.61        767.34         7.96 o                         
   4  -6   2          5.46          4.46         0.81 o                         
   5  -6   2        521.92        510.42         6.91 o                         
   6  -6   2        390.42        400.56         6.74 o                         
   7  -6   2          5.90          4.27         0.84 o                         
   8  -6   2         32.00         34.82         1.75 o                         
   9  -6   2         47.14         41.70         1.60 o                         
  10  -6   2        335.00        363.75        11.16 o                         
 -10  -5   2         65.45         61.10         4.46 o                         
  -9  -5   2        285.22        287.08         4.57 o                         
  -8  -5   2        129.65        135.67         2.70 o                         
  -7  -5   2       1150.94       1153.86         9.80 o                         
  -6  -5   2          0.84          1.85         0.65 o                         
  -5  -5   2         43.97         48.69         1.53 o                         
  -4  -5   2        142.92        135.44         2.13 o                         
  -3  -5   2        711.48        686.16         7.04 o                         
  -2  -5   2        326.08        343.49        12.85 o                         
  -1  -5   2         59.87         51.53         2.22 o                         
   0  -5   2          1.18          1.00         0.97 o                         
   1  -5   2        378.73        406.05         7.14 o                         
   2  -5   2       1091.22       1056.38        14.20 o                         
   3  -5   2        681.47        688.56        10.39 o                         
   4  -5   2        367.50        357.90         4.81 o                         
   5  -5   2          2.93          2.77         0.82 o                         
   6  -5   2        152.95        156.70         3.33 o                         
   7  -5   2        148.03        149.04         2.85 o                         
   8  -5   2         87.34         80.40         2.39 o                         
   9  -5   2         73.23         72.22         2.00 o                         
  10  -5   2        125.36        140.63         7.48 o                         
 -10  -4   2        584.40        588.38        10.87 o                         
  -9  -4   2        103.50        112.01         2.43 o                         
  -8  -4   2         40.99         37.43         1.54 o                         
  -7  -4   2        180.09        187.68         2.92 o                         
  -6  -4   2         31.48         31.34         1.06 o                         
  -5  -4   2         91.47        100.32         1.72 o                         
  -4  -4   2        123.72        119.63         2.10 o                         
  -3  -4   2         20.09         24.93         1.83 o                         
  -2  -4   2         44.10         37.72         1.81 o                         
  -1  -4   2         31.57         28.11         1.55 o                         
   0  -4   2        144.16        116.10         3.78 o                         
   1  -4   2       1069.96       1030.44        12.26 o                         
   2  -4   2        827.46        799.11         9.48 o                         
   3  -4   2       2609.63       2585.47        28.42 o                         
   4  -4   2        151.75        164.94         4.85 o                         
   5  -4   2         69.07         91.94         2.49 o                         
   6  -4   2         31.26         28.76         1.38 o                         
   7  -4   2         40.33         39.66         1.74 o                         
   8  -4   2        317.01        280.35         4.38 o                         
   9  -4   2          0.02          1.19         0.88 o                         
  10  -4   2         23.46         25.09         1.48 o                         
 -11  -3   2         76.60         72.60         3.16 o                         
 -10  -3   2         38.01         38.67         1.28 o                         
  -9  -3   2        221.85        234.75         4.22 o                         
  -8  -3   2        617.96        623.02         6.12 o                         
  -7  -3   2       1453.98       1447.86        10.36 o                         
  -6  -3   2         74.26         84.06         1.50 o                         
  -5  -3   2          0.24          1.11         0.47 o                         
  -4  -3   2       1048.69        996.30        15.75 o                         
  -3  -3   2          0.06         -0.87         0.95 o                         
  -2  -3   2        145.09        132.72         3.04 o                         
  -1  -3   2        280.90        302.69         6.19 o                         
   0  -3   2       3806.91       3488.42        39.74 o                         
   1  -3   2       4869.89       4303.18       102.65 o                         
   2  -3   2        595.47        531.90         9.64 o                         
   3  -3   2        956.77        965.15        12.17 o                         
   4  -3   2         45.14         30.82         2.06 o                         
   5  -3   2        118.67         92.38         2.19 o                         
   6  -3   2         14.46         11.84         0.85 o                         
   7  -3   2          0.91          2.54         0.75 o                         
   8  -3   2        124.61        119.29         2.72 o                         
   9  -3   2         57.57         66.50         2.17 o                         
  10  -3   2         90.19        102.98         3.79 o                         
  11  -3   2         11.44         10.82         1.24 o                         
 -11  -2   2         66.15         58.49         2.21 o                         
 -10  -2   2          8.59         10.30         0.78 o                         
  -9  -2   2         57.91         56.39         1.59 o                         
  -8  -2   2         72.70         71.97         1.70 o                         
  -7  -2   2         11.51         10.99         0.69 o                         
  -6  -2   2        151.51        153.43         2.12 o                         
  -5  -2   2        411.92        373.70         7.89 o                         
  -4  -2   2         20.78         28.41         1.53 o                         
  -3  -2   2        217.73        181.87         3.90 o                         
  -2  -2   2         88.84         74.63         2.14 o                         
  -1  -2   2        591.16        573.96         6.34 o                         
   0  -2   2       2472.10       2225.08        35.77 o                         
   1  -2   2         19.45         16.05         1.22 o                         
   2  -2   2       1016.45        990.08        12.96 o                         
   3  -2   2        677.54        648.83        11.00 o                         
   4  -2   2       1747.67       1932.53        28.67 o                         
   5  -2   2        995.64       1029.63         9.40 o                         
   6  -2   2          0.82          0.46         0.49 o                         
   7  -2   2        477.54        419.95         4.93 o                         
   8  -2   2        269.07        263.51         3.71 o                         
   9  -2   2         37.20         42.46         1.63 o                         
  10  -2   2         51.85         39.49         2.00 o                         
  11  -2   2          2.65          1.05         0.72 o                         
 -11  -1   2         15.63         19.11         1.02 o                         
 -10  -1   2         10.44          8.49         0.81 o                         
  -9  -1   2         45.03         43.83         1.48 o                         
  -8  -1   2        183.50        193.53         3.46 o                         
  -7  -1   2         87.30         79.60         1.46 o                         
  -6  -1   2         42.03         30.71         0.95 o                         
  -5  -1   2        462.48        521.20         9.28 o                         
  -4  -1   2       1833.07       1854.72        21.90 o                         
  -3  -1   2        601.90        529.24         7.78 o                         
  -2  -1   2       5741.39       5268.53       108.19 o                         
  -1  -1   2       1950.73       1792.75        20.21 o                         
   0  -1   2         12.86         13.07         0.91 o                         
   1  -1   2       2661.93       2454.92        38.59 o                         
   2  -1   2         30.75         33.24         2.13 o                         
   3  -1   2         73.08         67.99         3.58 o                         
   4  -1   2        513.68        616.52        11.20 o                         
   5  -1   2        172.51        168.69         2.67 o                         
   6  -1   2        444.78        419.02         3.79 o                         
   7  -1   2        199.28        180.37         2.44 o                         
   8  -1   2        390.71        389.61         4.43 o                         
   9  -1   2        136.38        138.94         2.97 o                         
  10  -1   2         36.52         39.32         1.91 o                         
 -11   0   2        147.77        142.53         3.60 o                         
 -10   0   2          0.99         -0.41         0.75 o                         
  -9   0   2        137.42        148.37         2.58 o                         
  -8   0   2        406.43        379.80         4.14 o                         
  -7   0   2         16.91         11.87         0.65 o                         
  -6   0   2        128.37        121.90         1.94 o                         
  -5   0   2        439.50        474.07         8.54 o                         
  -4   0   2       1157.91       1117.99        15.14 o                         
  -3   0   2        285.29        249.48        10.20 o                         
  -2   0   2      19551.96      16742.64       243.38 o                         
  -1   0   2         97.12         95.17         2.41 o                         
   0   0   2        555.50        572.07        13.61 o                         
   1   0   2        944.57        934.75        12.93 o                         
   2   0   2        828.48        798.40        14.47 o                         
   3   0   2        473.32        474.89        10.63 o                         
   4   0   2       1614.43       1600.83        20.35 o                         
   5   0   2         69.78         66.69         1.36 o                         
   6   0   2        155.94        163.91         2.10 o                         
   7   0   2        523.08        507.08         4.69 o                         
   8   0   2         18.03         18.82         0.91 o                         
   9   0   2          3.64          3.08         0.68 o                         
  10   0   2         69.13         68.71         3.02 o                         
 -11   1   2         21.90         15.42         1.14 o                         
 -10   1   2         30.15         24.86         1.53 o                         
  -9   1   2         66.03         57.50         1.74 o                         
  -8   1   2        292.55        298.54         3.97 o                         
  -7   1   2          0.05          0.41         0.62 o                         
  -6   1   2        265.09        257.88         3.48 o                         
  -5   1   2        461.44        492.26         7.71 o                         
  -4   1   2          0.07          0.76         1.01 o                         
  -3   1   2         86.03         83.32         3.17 o                         
  -2   1   2        116.44        100.12         2.69 o                         
  -1   1   2        207.92        219.56         4.52 o                         
   0   1   2       2089.55       1916.12        21.32 o                         
   1   1   2          2.48          0.70         0.78 o                         
   2   1   2          3.90          8.05         1.40 o                         
   3   1   2       3020.60       2922.03        53.97 o                         
   4   1   2        171.49        180.39         4.89 o                         
   5   1   2          4.77          4.06         0.42 o                         
   6   1   2        149.98        139.33         1.86 o                         
   7   1   2       2903.19       2915.49        18.83 o                         
   8   1   2       1307.05       1309.22         9.71 o                         
   9   1   2         10.11          9.34         0.78 o                         
  10   1   2        233.00        258.74         6.12 o                         
 -11   2   2          2.06          3.43         0.79 o                         
 -10   2   2         97.98        110.10         3.02 o                         
  -9   2   2        433.73        399.24         5.10 o                         
  -8   2   2        373.06        359.60         5.06 o                         
  -7   2   2        206.20        203.95         3.27 o                         
  -6   2   2        619.86        562.36         5.35 o                         
  -5   2   2          0.10          1.56         1.11 o                         
  -4   2   2         47.16         45.09         1.71 o                         
  -3   2   2        838.85        796.10        10.14 o                         
  -2   2   2        145.56        138.40         3.22 o                         
  -1   2   2       6154.59       5443.14       127.42 o                         
   0   2   2       9334.01       7947.97       153.36 o                         
   1   2   2        140.06        131.02         5.02 o                         
   2   2   2       2133.80       2064.70       184.02 o                         
   3   2   2         77.61         70.51         2.67 o                         
   4   2   2          8.62          6.96         0.79 o                         
   5   2   2        270.57        242.76         2.48 o                         
   6   2   2        117.95        119.13         1.71 o                         
   7   2   2        107.04        110.42         1.75 o                         
   8   2   2         57.24         59.58         1.60 o                         
   9   2   2         16.52         17.93         1.15 o                         
  10   2   2          4.28          7.76         1.41 o                         
 -11   3   2         23.91         18.55         1.04 o                         
 -10   3   2          4.04          4.43         0.95 o                         
  -9   3   2        109.73        110.59         2.55 o                         
  -8   3   2          0.56          0.10         0.70 o                         
  -7   3   2        286.96        272.75         4.17 o                         
  -6   3   2         57.71         46.86         1.54 o                         
  -5   3   2         20.82         19.27         1.93 o                         
  -4   3   2        368.98        391.03         6.54 o                         
  -3   3   2       1468.22       1500.46        21.63 o                         
  -2   3   2         23.58         24.48         1.31 o                         
  -1   3   2       5914.34       5144.81        86.50 o                         
   0   3   2          1.41          1.12         0.78 o                         
   1   3   2       3773.83       3559.54        46.53 o                         
   2   3   2       1493.91       1561.67        20.47 o                         
   3   3   2         19.50         21.84         1.47 o                         
   4   3   2         54.09         50.47         1.07 o                         
   5   3   2         29.62         29.39         0.83 o                         
   6   3   2        299.73        293.10         2.97 o                         
   7   3   2        769.22        777.75         6.29 o                         
   8   3   2         60.45         67.25         1.72 o                         
   9   3   2          0.60         -0.06         0.66 o                         
 -11   4   2         10.66         12.78         0.96 o                         
 -10   4   2         64.51         59.56         2.16 o                         
  -9   4   2         78.05         72.30         2.34 o                         
  -8   4   2        208.38        212.07         3.63 o                         
  -7   4   2        267.61        270.72         4.73 o                         
  -6   4   2         17.77         13.04         1.09 o                         
  -5   4   2        154.98        138.77         2.52 o                         
  -4   4   2        219.80        224.08         4.89 o                         
  -3   4   2        446.64        471.35         7.38 o                         
  -2   4   2         10.84          6.89         0.79 o                         
  -1   4   2        147.49        119.92         2.90 o                         
   0   4   2       1421.84       1408.56        15.98 o                         
   1   4   2       1074.90       1084.44        13.01 o                         
   2   4   2        111.74        112.65         3.48 o                         
   3   4   2          8.04          7.27         0.54 o                         
   4   4   2         27.93         20.86         0.72 o                         
   5   4   2        122.44        119.53         1.84 o                         
   6   4   2          3.05          4.75         0.56 o                         
   7   4   2        144.48        151.12         2.55 o                         
   8   4   2        135.29        134.33         2.69 o                         
   9   4   2         14.76         18.12         0.92 o                         
 -11   5   2         21.44         23.23         1.16 o                         
 -10   5   2         12.55         12.29         1.11 o                         
  -9   5   2          0.04          1.03         0.77 o                         
  -8   5   2       1062.28       1074.50        12.44 o                         
  -7   5   2         39.34         35.36         1.59 o                         
  -6   5   2        265.74        261.72         4.25 o                         
  -5   5   2        114.96         88.48         2.07 o                         
  -4   5   2        122.31        144.10         2.58 o                         
  -3   5   2          9.15          4.24         1.04 o                         
  -2   5   2       3058.93       3181.30        38.46 o                         
  -1   5   2        204.78        189.67         6.67 o                         
   0   5   2       1847.59       1863.99        30.57 o                         
   1   5   2        301.03        328.21         5.41 o                         
   2   5   2         33.34         35.64         0.86 o                         
   3   5   2        102.28        110.94         1.63 o                         
   4   5   2          0.00         -0.38         0.44 o                         
   5   5   2        105.43        109.71         1.87 o                         
   6   5   2          6.67          6.90         0.74 o                         
   7   5   2         13.82         11.16         0.86 o                         
   8   5   2        110.50        118.38         2.29 o                         
 -11   6   2        214.40        251.04         5.57 o                         
 -10   6   2         39.13         44.99         1.70 o                         
  -9   6   2          2.34         -0.07         0.78 o                         
  -8   6   2       2258.63       2327.12        21.21 o                         
  -7   6   2        295.20        289.96         4.76 o                         
  -6   6   2         97.03         96.22         3.27 o                         
  -5   6   2         54.29         48.98         2.00 o                         
  -4   6   2        275.30        280.63         3.90 o                         
  -3   6   2        161.00        167.57         3.02 o                         
  -2   6   2        122.42        129.86         2.57 o                         
  -1   6   2        524.52        497.18         5.77 o                         
   0   6   2        645.36        624.19         6.30 o                         
   1   6   2        173.37        167.24         2.67 o                         
   2   6   2         36.74         34.94         0.95 o                         
   3   6   2         20.91         20.98         0.77 o                         
   4   6   2         34.52         35.20         1.09 o                         
   5   6   2          3.10          2.51         0.61 o                         
   6   6   2          0.97          0.63         0.70 o                         
   7   6   2         30.24         27.47         1.23 o                         
   8   6   2          2.19          2.82         0.79 o                         
 -10   7   2          5.60          3.97         1.07 o                         
  -9   7   2         17.48         18.80         1.47 o                         
  -8   7   2         28.38         24.56         1.93 o                         
  -7   7   2         37.29         38.79         2.19 o                         
  -6   7   2        134.20        146.18         4.14 o                         
  -5   7   2         27.49         36.68         1.89 o                         
  -4   7   2        418.61        380.37         4.96 o                         
  -3   7   2         24.93         30.50         1.42 o                         
  -2   7   2        320.09        314.17         4.74 o                         
  -1   7   2         42.49         42.22         1.58 o                         
   0   7   2        147.93        133.45         3.27 o                         
   1   7   2        284.45        262.79         3.35 o                         
   2   7   2         35.45         36.76         1.10 o                         
   3   7   2        130.10        119.05         2.08 o                         
   4   7   2        116.43        127.38         2.32 o                         
   5   7   2          8.54          6.16         1.16 o                         
   6   7   2        127.17        135.36         3.11 o                         
   7   7   2        103.24        125.38         2.94 o                         
 -10   8   2          8.12          6.91         0.84 o                         
  -9   8   2          0.38         -0.34         0.71 o                         
  -8   8   2          6.87          6.00         1.05 o                         
  -7   8   2         12.65         11.88         1.52 o                         
  -6   8   2          2.82         -0.90         0.90 o                         
  -5   8   2          1.77          2.79         0.89 o                         
  -4   8   2          5.76          5.22         0.85 o                         
  -3   8   2          4.82          1.16         0.81 o                         
  -2   8   2        100.45        104.30         2.63 o                         
  -1   8   2          3.47          2.96         0.80 o                         
   0   8   2       1300.71       1311.08        11.91 o                         
   1   8   2         44.96         48.24         1.88 o                         
   2   8   2         93.79         93.29         2.09 o                         
   3   8   2         24.98         31.72         1.11 o                         
   4   8   2         31.63         37.26         1.35 o                         
   5   8   2         64.67         62.82         2.49 o                         
   6   8   2        123.16        137.98         4.78 o                         
  -9   9   2        124.88        134.29        11.81 o                         
  -8   9   2         28.15         29.04         1.21 o                         
  -7   9   2          7.10          9.83         1.25 o                         
  -6   9   2         67.78         59.72         2.08 o                         
  -5   9   2        239.99        240.37         4.48 o                         
  -4   9   2        333.28        325.14         5.54 o                         
  -3   9   2        245.98        236.14         3.82 o                         
  -2   9   2          5.73          5.85         1.08 o                         
  -1   9   2          3.89          4.14         0.81 o                         
   0   9   2        241.37        260.29         4.85 o                         
   1   9   2         65.06         60.87         1.96 o                         
   2   9   2          5.37          6.40         1.12 o                         
   3   9   2         28.52         30.03         1.51 o                         
   4   9   2         48.34         45.19         1.97 o                         
   5   9   2         30.68         27.05         1.51 o                         
  -8  10   2          4.28          2.37         0.69 o                         
  -7  10   2         66.46         68.91         2.55 o                         
  -6  10   2         11.36         10.66         0.97 o                         
  -5  10   2          3.58          2.38         0.86 o                         
  -4  10   2        207.41        190.82         3.79 o                         
  -3  10   2         21.24         21.52         1.20 o                         
  -2  10   2        266.73        267.06         4.28 o                         
  -1  10   2        285.15        297.01         4.41 o                         
   0  10   2         17.19         17.62         0.99 o                         
   1  10   2          3.19          3.31         0.79 o                         
   2  10   2         73.57         69.52         2.20 o                         
   3  10   2          5.90          5.78         0.98 o                         
  -6  11   2          6.87          9.63         1.12 o                         
  -5  11   2         43.96         33.93         1.81 o                         
  -4  11   2         16.26         18.43         1.38 o                         
  -3  11   2         49.65         50.09         1.58 o                         
  -2  11   2        103.18        100.75         2.30 o                         
  -1  11   2         53.27         58.17         1.92 o                         
   0  11   2          1.96          3.55         0.67 o                         
   1  11   2          5.23          4.79         0.82 o                         
   2  11   2         70.69         78.37         3.33 o                         
  -1 -12   3          0.35          0.24         0.51 o                         
   0 -12   3          4.93          5.54         0.68 o                         
   1 -12   3          1.07          1.73         0.76 o                         
   2 -12   3         11.41         10.23         1.09 o                         
   3 -12   3        115.71        120.36         3.13 o                         
   4 -12   3         12.66         12.84         1.19 o                         
  -4 -11   3         34.22         32.17         1.04 o                         
  -3 -11   3         13.18         11.32         0.81 o                         
  -2 -11   3         51.17         49.76         1.51 o                         
  -1 -11   3         75.95         80.02         2.28 o                         
   0 -11   3          2.10          1.63         0.66 o                         
   1 -11   3         79.53         80.64         2.58 o                         
   2 -11   3        165.29        166.95         3.75 o                         
   3 -11   3         91.18         95.39         2.68 o                         
   4 -11   3         76.75         72.87         2.17 o                         
   5 -11   3        235.07        227.32         4.95 o                         
   6 -11   3         64.13         67.20         3.38 o                         
  -5 -10   3        215.58        225.01         3.89 o                         
  -4 -10   3        364.91        386.20         5.11 o                         
  -3 -10   3          4.67          4.51         1.12 o                         
  -2 -10   3          0.25         -0.88         0.88 o                         
  -1 -10   3         90.53         99.08         3.03 o                         
   0 -10   3          5.48          6.29         1.21 o                         
   1 -10   3        189.60        194.35         4.11 o                         
   2 -10   3         19.17         20.20         1.53 o                         
   3 -10   3         54.73         55.28         2.11 o                         
   4 -10   3        687.44        729.76        10.20 o                         
   5 -10   3        199.70        196.44         4.08 o                         
   6 -10   3        100.75        109.88         3.05 o                         
   7 -10   3          8.87         10.61         1.14 o                         
  -7  -9   3        253.54        251.96         4.36 o                         
  -6  -9   3          8.37          9.60         0.80 o                         
  -5  -9   3         36.74         38.95         1.46 o                         
  -4  -9   3        236.83        242.75         3.64 o                         
  -3  -9   3         16.92         17.65         1.22 o                         
  -2  -9   3         12.02         12.48         0.97 o                         
  -1  -9   3         83.83         91.39         2.76 o                         
   0  -9   3         20.49         21.83         1.42 o                         
   1  -9   3        175.17        174.33         3.59 o                         
   2  -9   3          1.30          0.67         0.85 o                         
   3  -9   3         55.14         57.47         1.98 o                         
   4  -9   3         29.72         29.84         1.49 o                         
   5  -9   3        282.53        279.60         5.05 o                         
   6  -9   3        275.51        296.64         5.46 o                         
   7  -9   3          2.44          2.20         0.96 o                         
   8  -9   3          3.75          4.48         0.77 o                         
  -8  -8   3          0.00         -0.63         0.63 o                         
  -7  -8   3         43.52         43.54         1.38 o                         
  -6  -8   3         16.63         17.35         1.12 o                         
  -5  -8   3         59.32         60.50         2.06 o                         
  -4  -8   3        173.90        187.88         3.33 o                         
  -3  -8   3          2.51          2.69         0.87 o                         
  -2  -8   3         32.09         32.12         1.49 o                         
  -1  -8   3         63.75         64.53         1.94 o                         
   0  -8   3          0.69          0.40         0.82 o                         
   1  -8   3          6.65          7.49         0.94 o                         
   2  -8   3         18.06         16.95         1.23 o                         
   3  -8   3        795.50        815.62         8.65 o                         
   4  -8   3        526.33        547.83         7.57 o                         
   5  -8   3          2.06          2.99         0.90 o                         
   6  -8   3        117.42        106.66         3.13 o                         
   7  -8   3          5.04          4.70         0.91 o                         
   8  -8   3          0.72          1.91         0.73 o                         
   9  -8   3        109.93        119.01         5.20 o                         
  -9  -7   3          3.33          5.00         0.92 o                         
  -8  -7   3          7.18          5.99         0.69 o                         
  -7  -7   3        102.13        103.67         2.50 o                         
  -6  -7   3         23.80         25.26         1.30 o                         
  -5  -7   3         26.04         23.92         1.32 o                         
  -4  -7   3         31.56         36.32         1.53 o                         
  -3  -7   3         26.34         27.68         1.42 o                         
  -2  -7   3         40.50         35.22         1.41 o                         
  -1  -7   3         88.39         91.71         2.08 o                         
   0  -7   3        718.66        755.15         7.02 o                         
   1  -7   3         10.05          6.38         0.76 o                         
   2  -7   3        414.41        432.30         5.79 o                         
   3  -7   3         11.18         13.40         1.21 o                         
   4  -7   3         22.34         23.37         1.41 o                         
   5  -7   3        972.18       1008.81        12.31 o                         
   6  -7   3         28.91         32.71         1.74 o                         
   7  -7   3        148.19        142.00         3.93 o                         
   8  -7   3         32.07         33.00         1.75 o                         
   9  -7   3          3.86          2.64         0.77 o                         
  -9  -6   3        382.50        396.63         5.90 o                         
  -8  -6   3         20.73         20.60         1.16 o                         
  -7  -6   3        105.88        104.21         2.46 o                         
  -6  -6   3         68.47         71.45         1.92 o                         
  -5  -6   3         27.15         25.80         1.34 o                         
  -4  -6   3          1.66          2.66         0.67 o                         
  -3  -6   3          9.24         11.62         0.85 o                         
  -2  -6   3        157.31        150.44         2.72 o                         
  -1  -6   3         11.28         10.40         0.83 o                         
   0  -6   3         30.23         32.72         1.15 o                         
   1  -6   3          0.01          0.59         0.54 o                         
   2  -6   3        209.42        208.51         3.26 o                         
   3  -6   3        220.10        243.16         3.97 o                         
   4  -6   3        646.56        645.39         7.56 o                         
   5  -6   3         10.54          9.43         1.00 o                         
   6  -6   3        157.04        153.82         3.42 o                         
   7  -6   3          1.45          0.53         0.77 o                         
   8  -6   3         29.59         24.62         1.45 o                         
   9  -6   3        150.58        151.72         3.36 o                         
  10  -6   3        149.47        150.51         5.57 o                         
 -10  -5   3          5.20          8.05         0.72 o                         
  -9  -5   3         26.32         22.99         1.11 o                         
  -8  -5   3        485.68        505.08         6.30 o                         
  -7  -5   3        143.50        150.43         2.94 o                         
  -6  -5   3        436.32        444.15         5.37 o                         
  -5  -5   3        324.72        322.88         3.99 o                         
  -4  -5   3        167.79        177.07         2.99 o                         
  -3  -5   3       3197.51       3185.78        28.69 o                         
  -2  -5   3        811.03        859.68        11.94 o                         
  -1  -5   3        228.37        244.09         5.03 o                         
   0  -5   3        178.43        187.81         5.87 o                         
   1  -5   3        927.49        925.95        11.15 o                         
   2  -5   3         47.18         43.04         1.89 o                         
   3  -5   3        103.34         96.69         2.63 o                         
   4  -5   3         46.44         46.08         1.68 o                         
   5  -5   3         78.92         68.78         1.95 o                         
   6  -5   3        164.63        159.62         3.38 o                         
   7  -5   3         57.84         56.64         2.24 o                         
   8  -5   3        135.63        121.95         3.21 o                         
   9  -5   3          0.83          0.31         0.80 o                         
  10  -5   3          2.33          1.55         0.75 o                         
 -10  -4   3         88.15         89.97         2.25 o                         
  -9  -4   3        180.21        185.84         3.17 o                         
  -8  -4   3        250.73        246.40         3.59 o                         
  -7  -4   3          0.07          1.69         0.68 o                         
  -6  -4   3         15.39         17.48         0.98 o                         
  -5  -4   3        423.67        430.52         4.66 o                         
  -4  -4   3        197.10        204.02         3.49 o                         
  -3  -4   3         92.43         79.12         2.97 o                         
  -2  -4   3         49.44         49.71         2.06 o                         
  -1  -4   3         81.57         67.41         2.59 o                         
   0  -4   3          9.33          7.87         0.85 o                         
   1  -4   3        768.82        813.47        11.03 o                         
   2  -4   3          0.10          0.31         0.75 o                         
   3  -4   3         34.55         39.56         2.01 o                         
   4  -4   3        152.61        173.99         5.66 o                         
   5  -4   3          1.75          0.98         0.79 o                         
   6  -4   3        517.74        558.50         7.09 o                         
   7  -4   3        108.49         97.12         2.43 o                         
   8  -4   3         37.78         26.72         1.43 o                         
   9  -4   3        117.60        126.24         4.12 o                         
  10  -4   3         27.78         27.25         1.85 o                         
 -11  -3   3         33.83         26.29         1.98 o                         
 -10  -3   3         11.18         11.67         0.81 o                         
  -9  -3   3         92.32         92.15         1.96 o                         
  -8  -3   3         35.33         31.63         1.15 o                         
  -7  -3   3         18.73         21.28         0.95 o                         
  -6  -3   3         53.08         57.87         1.43 o                         
  -5  -3   3        156.06        170.23         2.46 o                         
  -4  -3   3       1385.98       1411.22        18.74 o                         
  -3  -3   3        976.11        927.40        13.06 o                         
  -2  -3   3        975.72        951.87         9.60 o                         
  -1  -3   3       1393.23       1336.12        22.51 o                         
   0  -3   3        547.51        592.87        10.47 o                         
   1  -3   3        153.14        153.95         4.28 o                         
   2  -3   3          0.46         -0.22         0.86 o                         
   3  -3   3       3726.03       3747.24        43.82 o                         
   4  -3   3          5.48          3.66         1.90 o                         
   5  -3   3        801.86        864.79         8.27 o                         
   6  -3   3          0.15          0.15         0.60 o                         
   7  -3   3          8.80          4.50         0.79 o                         
   8  -3   3        244.20        225.95         4.05 o                         
   9  -3   3         32.36         31.46         1.72 o                         
  10  -3   3         27.23         30.18         1.87 o                         
 -11  -2   3         78.91         78.92         2.28 o                         
 -10  -2   3          2.84          3.74         0.64 o                         
  -9  -2   3         42.60         40.19         1.36 o                         
  -8  -2   3         23.52         20.38         1.00 o                         
  -7  -2   3        133.37        134.18         2.20 o                         
  -6  -2   3        142.50        155.59         2.22 o                         
  -5  -2   3         15.07         12.09         1.51 o                         
  -4  -2   3        117.89        114.71         2.89 o                         
  -3  -2   3        873.27        847.06        12.52 o                         
  -2  -2   3       1289.39       1210.84        13.56 o                         
  -1  -2   3      29544.89      27513.17       328.69 o                         
   0  -2   3        878.29        842.04        14.96 o                         
   1  -2   3        100.24         90.33         2.44 o                         
   2  -2   3        883.17        824.15        11.45 o                         
   3  -2   3        513.47        515.12         8.30 o                         
   4  -2   3       2432.64       2577.91        39.16 o                         
   5  -2   3       1093.30       1120.87         8.11 o                         
   6  -2   3         47.95         53.08         1.20 o                         
   7  -2   3         13.33         13.19         0.84 o                         
   8  -2   3         10.89          9.18         0.95 o                         
   9  -2   3         16.86         18.12         1.38 o                         
  10  -2   3         51.44         52.05         2.03 o                         
 -11  -1   3         59.70         59.27         1.85 o                         
 -10  -1   3        101.32         93.88         2.41 o                         
  -9  -1   3         38.10         32.09         1.23 o                         
  -8  -1   3         42.89         53.15         1.41 o                         
  -7  -1   3        395.86        431.16         4.40 o                         
  -6  -1   3        511.24        577.05         5.32 o                         
  -5  -1   3        312.64        281.31         6.37 o                         
  -4  -1   3        370.21        381.63         7.02 o                         
  -3  -1   3          3.78          4.34         1.13 o                         
  -2  -1   3       2686.57       2563.84        29.02 o                         
  -1  -1   3       1662.38       1658.44        19.78 o                         
   0  -1   3          3.24          3.64         0.62 o                         
   1  -1   3         40.78         33.68         1.02 o                         
   2  -1   3        958.07        956.80        17.20 o                         
   3  -1   3       1452.25       1483.52        41.85 o                         
   4  -1   3        180.14        216.48         5.60 o                         
   5  -1   3        512.71        517.90         4.57 o                         
   6  -1   3         48.51         44.66         1.09 o                         
   7  -1   3         19.28         17.03         1.07 o                         
   8  -1   3         41.93         40.30         1.54 o                         
   9  -1   3          9.04         11.01         1.11 o                         
  10  -1   3        163.58        177.30         4.56 o                         
 -11   0   3         24.99         28.72         1.48 o                         
 -10   0   3         47.87         42.85         1.75 o                         
  -9   0   3          0.02          0.26         0.65 o                         
  -8   0   3         82.52         80.97         1.84 o                         
  -7   0   3         79.74         73.75         1.78 o                         
  -6   0   3        575.07        591.26         6.16 o                         
  -5   0   3        630.51        650.28        10.76 o                         
  -4   0   3        790.71        814.14        13.43 o                         
  -3   0   3          1.19          3.15         1.11 o                         
  -2   0   3       4748.73       4244.73       132.19 o                         
  -1   0   3        853.53        853.57        19.04 o                         
   0   0   3       1018.48       1172.93        19.19 o                         
   1   0   3       5596.71       5497.62        69.58 o                         
   2   0   3         61.17         63.56         3.89 o                         
   3   0   3        649.23        653.18        44.59 o                         
   4   0   3          1.08         -0.27         0.83 o                         
   5   0   3          0.24         -0.07         0.37 o                         
   6   0   3          6.96          6.68         0.57 o                         
   7   0   3        170.72        176.25         2.46 o                         
   8   0   3         48.74         45.94         1.45 o                         
   9   0   3         10.51         12.38         0.93 o                         
  10   0   3          6.39          5.73         0.91 o                         
 -12   1   3          0.36         -0.54         0.73 o                         
 -11   1   3         26.79         23.51         1.42 o                         
 -10   1   3         68.31         57.48         1.84 o                         
  -9   1   3          0.77          1.94         0.72 o                         
  -8   1   3          8.22          8.79         0.87 o                         
  -7   1   3          2.49          1.49         0.54 o                         
  -6   1   3       1348.05       1426.97        20.41 o                         
  -5   1   3       1644.88       1709.63        24.66 o                         
  -4   1   3        888.15        856.15        12.60 o                         
  -3   1   3         22.83         22.24         1.94 o                         
  -2   1   3       1988.91       1722.99        28.99 o                         
  -1   1   3        290.21        295.68         4.72 o                         
   0   1   3        779.77        816.66        19.14 o                         
   1   1   3         69.98         67.16         2.96 o                         
   2   1   3       3933.01       3914.27        61.51 o                         
   3   1   3         15.45         21.47         2.01 o                         
   4   1   3         10.52          9.42         0.71 o                         
   5   1   3         26.32         27.15         0.82 o                         
   6   1   3        405.58        408.26         3.79 o                         
   7   1   3          2.74          2.86         0.60 o                         
   8   1   3         38.46         38.21         1.22 o                         
   9   1   3         82.13         83.40         1.97 o                         
  10   1   3          2.36          1.19         0.74 o                         
 -12   2   3          2.96          1.16         0.55 o                         
 -11   2   3         23.81         25.92         1.48 o                         
 -10   2   3         10.33         11.69         1.12 o                         
  -9   2   3          8.99          9.77         0.92 o                         
  -8   2   3        181.57        182.53         3.36 o                         
  -7   2   3         30.56         31.14         1.30 o                         
  -6   2   3        561.45        599.21         6.30 o                         
  -5   2   3          0.88          0.48         1.17 o                         
  -4   2   3        312.52        300.05         4.70 o                         
  -3   2   3        349.48        360.02         5.83 o                         
  -2   2   3        405.84        376.00         6.58 o                         
  -1   2   3       2318.36       2231.56        25.92 o                         
   0   2   3        222.47        250.20         5.01 o                         
   1   2   3        251.89        248.64         5.11 o                         
   2   2   3         66.52         59.09         2.21 o                         
   3   2   3         37.24         46.82         2.15 o                         
   4   2   3        197.42        195.44         2.15 o                         
   5   2   3        907.75        893.57         6.52 o                         
   6   2   3        688.62        702.17         6.14 o                         
   7   2   3        507.02        499.55         4.78 o                         
   8   2   3          1.18          1.27         0.57 o                         
   9   2   3          1.89          0.40         0.66 o                         
 -11   3   3          2.92          4.59         0.84 o                         
 -10   3   3        100.11        105.02         2.99 o                         
  -9   3   3        708.69        743.58         8.27 o                         
  -8   3   3        534.85        534.31         8.10 o                         
  -7   3   3         22.36         17.58         1.06 o                         
  -6   3   3          6.00          5.00         0.67 o                         
  -5   3   3          1.08         -0.47         1.12 o                         
  -4   3   3       1504.99       1557.62        16.87 o                         
  -3   3   3        529.75        565.27         7.40 o                         
  -2   3   3         82.19         92.01         4.12 o                         
  -1   3   3        130.13        117.60         3.21 o                         
   0   3   3       2241.78       2180.13        44.37 o                         
   1   3   3        169.05        160.55         5.73 o                         
   2   3   3       3907.17       4105.90        45.23 o                         
   3   3   3        105.84        108.67         1.62 o                         
   4   3   3          6.83          4.59         0.44 o                         
   5   3   3        427.06        417.31         3.92 o                         
   6   3   3          7.37          7.34         0.70 o                         
   7   3   3        349.65        357.09         3.72 o                         
   8   3   3         72.22         70.74         1.79 o                         
   9   3   3        115.60        123.85         4.49 o                         
 -11   4   3          9.95         12.73         0.91 o                         
 -10   4   3          8.19          5.32         0.98 o                         
  -9   4   3        749.04        778.34         8.51 o                         
  -8   4   3        179.42        188.65         3.42 o                         
  -7   4   3       2379.59       2410.67        21.93 o                         
  -6   4   3        361.77        341.99         4.87 o                         
  -5   4   3        167.11        174.29         3.01 o                         
  -4   4   3        862.46        970.85        12.81 o                         
  -3   4   3        241.14        245.60         4.23 o                         
  -2   4   3        805.71        791.25        10.52 o                         
  -1   4   3       1544.65       1520.08        17.41 o                         
   0   4   3        149.14        149.86         3.36 o                         
   1   4   3        713.72        734.04         9.82 o                         
   2   4   3         65.41         61.37         1.16 o                         
   3   4   3         75.60         76.88         1.30 o                         
   4   4   3        262.34        254.41         2.67 o                         
   5   4   3          7.93          8.40         0.67 o                         
   6   4   3        224.90        225.04         2.96 o                         
   7   4   3          2.87          2.86         0.59 o                         
   8   4   3          1.60          2.47         0.58 o                         
   9   4   3        171.11        169.61         5.63 o                         
 -11   5   3          0.64          0.99         0.76 o                         
 -10   5   3         35.98         37.53         1.67 o                         
  -9   5   3        260.12        261.26         5.08 o                         
  -8   5   3          4.86          5.47         0.90 o                         
  -7   5   3        142.12        145.51         3.35 o                         
  -6   5   3         76.03         72.52         2.25 o                         
  -5   5   3         51.46         51.97         1.72 o                         
  -4   5   3         16.74         21.81         1.07 o                         
  -3   5   3        198.23        197.07         3.11 o                         
  -2   5   3         37.08         42.02         1.77 o                         
  -1   5   3        110.26        106.73         2.26 o                         
   0   5   3       2242.95       2255.32        18.28 o                         
   1   5   3         17.77         21.74         0.77 o                         
   2   5   3          5.28          6.94         0.45 o                         
   3   5   3         27.49         26.31         0.86 o                         
   4   5   3        119.32        110.12         1.94 o                         
   5   5   3         29.89         28.48         1.10 o                         
   6   5   3          2.39          2.85         0.60 o                         
   7   5   3         27.36         31.22         1.17 o                         
   8   5   3         42.40         56.27         1.86 o                         
 -11   6   3          0.14          0.94         0.65 o                         
 -10   6   3          6.00          6.02         0.70 o                         
  -9   6   3        202.44        213.34         4.28 o                         
  -8   6   3          1.73          0.86         0.82 o                         
  -7   6   3          1.59          0.71         0.95 o                         
  -6   6   3          5.22          4.55         1.06 o                         
  -5   6   3        136.32        129.16         3.23 o                         
  -4   6   3          0.54          0.44         0.66 o                         
  -3   6   3         94.71         90.15         2.05 o                         
  -2   6   3        308.21        276.36         3.79 o                         
  -1   6   3        167.84        172.88         2.49 o                         
   0   6   3         72.91         74.06         1.75 o                         
   1   6   3       1080.41       1039.44         8.46 o                         
   2   6   3         40.04         36.51         0.93 o                         
   3   6   3         39.00         47.46         1.27 o                         
   4   6   3        180.18        165.51         2.55 o                         
   5   6   3         80.11         71.46         1.79 o                         
   6   6   3        125.87        126.41         2.82 o                         
   7   6   3         25.04         35.24         1.39 o                         
 -10   7   3         31.80         31.52         1.86 o                         
  -9   7   3          0.16          0.42         1.36 o                         
  -8   7   3        128.26        139.93         3.49 o                         
  -7   7   3         58.98         61.25         2.96 o                         
  -6   7   3          3.57          2.56         0.98 o                         
  -5   7   3        114.97        101.52         3.01 o                         
  -4   7   3        131.13        140.18         2.78 o                         
  -3   7   3          1.37          0.41         0.73 o                         
  -2   7   3        265.05        253.05         3.73 o                         
  -1   7   3         47.70         49.93         1.66 o                         
   0   7   3        129.92        120.86         2.39 o                         
   1   7   3        670.60        665.65         6.28 o                         
   2   7   3        279.66        280.83         4.12 o                         
   3   7   3         24.43         21.47         1.12 o                         
   4   7   3          0.12          0.06         0.63 o                         
   5   7   3          6.63          8.18         1.12 o                         
   6   7   3         10.37          8.66         0.82 o                         
   7   7   3         35.87         30.67         1.96 o                         
 -10   8   3         26.80         29.35         1.51 o                         
  -9   8   3         21.19         22.51         1.34 o                         
  -8   8   3          0.30          2.03         1.00 o                         
  -7   8   3         44.33         49.43         2.57 o                         
  -6   8   3        375.36        361.70         6.46 o                         
  -5   8   3        103.38         92.22         2.85 o                         
  -4   8   3        178.49        171.76         3.19 o                         
  -3   8   3          0.85          3.16         0.85 o                         
  -2   8   3        177.76        180.11         3.43 o                         
  -1   8   3        280.86        278.04         4.71 o                         
   0   8   3       1447.10       1455.03        13.59 o                         
   1   8   3         36.69         38.97         1.31 o                         
   2   8   3         32.62         32.01         1.29 o                         
   3   8   3          9.03          6.60         0.85 o                         
   4   8   3        141.40        138.34         2.80 o                         
   5   8   3         50.56         48.97         1.85 o                         
   6   8   3         71.89         75.50         3.33 o                         
  -9   9   3         15.52         23.45         1.96 o                         
  -8   9   3          0.91          1.64         0.86 o                         
  -7   9   3         35.08         28.45         1.47 o                         
  -6   9   3        314.24        323.96         7.68 o                         
  -5   9   3          7.93          7.87         1.19 o                         
  -4   9   3         37.60         32.44         1.48 o                         
  -3   9   3         45.00         45.91         1.77 o                         
  -2   9   3        126.49        127.91         3.10 o                         
  -1   9   3        349.16        362.23         5.25 o                         
   0   9   3          0.01         -0.26         0.84 o                         
   1   9   3          3.59          2.81         0.74 o                         
   2   9   3          9.34         10.35         1.09 o                         
   3   9   3        175.22        176.48         4.25 o                         
   4   9   3         48.85         49.74         1.99 o                         
  -8  10   3          3.36          4.41         1.13 o                         
  -7  10   3          4.08          7.00         0.97 o                         
  -6  10   3         26.89         22.88         1.22 o                         
  -5  10   3         65.71         64.46         2.15 o                         
  -4  10   3          1.67          2.03         0.74 o                         
  -3  10   3          7.30          8.44         0.83 o                         
  -2  10   3         52.13         51.20         1.89 o                         
  -1  10   3         20.69         20.47         1.19 o                         
   0  10   3          2.68          2.64         0.71 o                         
   1  10   3          3.07          3.24         0.71 o                         
   2  10   3         55.39         57.85         1.83 o                         
   3  10   3          2.05          4.47         0.63 o                         
  -6  11   3         46.01         54.21         3.39 o                         
  -5  11   3          0.03          0.57         0.70 o                         
  -4  11   3          7.76          6.15         0.73 o                         
  -3  11   3        107.39         96.46         2.37 o                         
  -2  11   3         29.19         31.08         1.80 o                         
  -1  11   3         19.61         21.19         1.53 o                         
   0  11   3          0.77          2.13         0.55 o                         
   1  11   3         43.95         49.67         3.09 o                         
  -2 -12   4         51.28         46.21         2.59 o                         
  -1 -12   4          8.90          8.38         0.84 o                         
   0 -12   4         34.24         32.04         1.25 o                         
   1 -12   4          0.67          1.10         0.96 o                         
   2 -12   4          0.47         -0.55         0.55 o                         
   3 -12   4         29.93         31.00         1.50 o                         
   4 -12   4        109.90        113.87         4.92 o                         
  -4 -11   4          0.45         -0.03         0.47 o                         
  -3 -11   4        531.51        545.91        12.14 o                         
  -2 -11   4        117.26        122.33         2.47 o                         
  -1 -11   4         18.44         19.14         1.61 o                         
   0 -11   4        128.37        135.26         2.84 o                         
   1 -11   4        116.86        124.39         3.04 o                         
   2 -11   4        202.99        205.50         4.13 o                         
   3 -11   4        105.84        113.75         2.89 o                         
   4 -11   4          0.30          1.70         0.70 o                         
   5 -11   4         51.71         50.38         2.04 o                         
   6 -11   4          3.09          1.80         0.79 o                         
  -6 -10   4          8.99          9.21         0.71 o                         
  -5 -10   4        118.46        123.58         2.74 o                         
  -4 -10   4        431.04        456.28         6.47 o                         
  -3 -10   4        183.74        198.40         3.64 o                         
  -2 -10   4         21.96         20.51         1.42 o                         
  -1 -10   4          0.01         -0.17         0.79 o                         
   0 -10   4        428.68        444.42         6.71 o                         
   1 -10   4         16.44         16.02         1.35 o                         
   2 -10   4         34.88         38.98         1.87 o                         
   3 -10   4         76.93         78.99         2.48 o                         
   4 -10   4          7.59          8.86         1.14 o                         
   5 -10   4         28.75         27.07         1.48 o                         
   6 -10   4          7.05          5.49         1.16 o                         
   7 -10   4         26.37         24.92         1.64 o                         
  -7  -9   4          0.04          0.04         0.42 o                         
  -6  -9   4         28.30         33.12         1.36 o                         
  -5  -9   4         71.88         73.93         2.01 o                         
  -4  -9   4          5.71          7.55         1.00 o                         
  -3  -9   4         18.18         19.36         1.47 o                         
  -2  -9   4          1.72          1.81         0.79 o                         
  -1  -9   4         28.59         28.07         1.51 o                         
   0  -9   4         82.29         91.15         2.60 o                         
   1  -9   4         18.36         17.48         1.31 o                         
   2  -9   4         13.53         12.97         1.17 o                         
   3  -9   4         45.15         48.74         1.79 o                         
   4  -9   4          7.55          5.85         1.14 o                         
   5  -9   4         20.00         18.85         1.36 o                         
   6  -9   4        140.29        147.42         3.90 o                         
   7  -9   4         34.15         33.70         1.83 o                         
   8  -9   4         60.79         61.58         6.37 o                         
  -8  -8   4         22.01         21.76         0.95 o                         
  -7  -8   4          8.14          8.39         0.84 o                         
  -6  -8   4        115.24        130.39         2.59 o                         
  -5  -8   4         11.78         15.06         1.21 o                         
  -4  -8   4        172.97        183.83         3.27 o                         
  -3  -8   4          0.07          1.12         0.66 o                         
  -2  -8   4          0.75          0.85         0.81 o                         
  -1  -8   4        295.97        299.26         4.53 o                         
   0  -8   4         18.24         21.34         1.28 o                         
   1  -8   4         52.39         46.39         1.65 o                         
   2  -8   4         81.46         80.97         2.15 o                         
   3  -8   4         35.27         32.78         1.43 o                         
   4  -8   4         12.39         12.20         1.20 o                         
   5  -8   4        399.50        406.12         5.58 o                         
   6  -8   4         13.96         13.61         1.07 o                         
   7  -8   4         97.66         97.42         3.22 o                         
   8  -8   4         61.01         49.13         2.05 o                         
  -9  -7   4         10.65         14.22         1.64 o                         
  -8  -7   4         36.05         38.95         1.32 o                         
  -7  -7   4         20.24         20.50         1.08 o                         
  -6  -7   4         41.31         39.51         1.71 o                         
  -5  -7   4         19.74         20.12         1.21 o                         
  -4  -7   4         10.32         14.27         0.97 o                         
  -3  -7   4        301.45        296.35         4.14 o                         
  -2  -7   4       1134.82       1188.23        18.04 o                         
  -1  -7   4        912.52        946.12        11.66 o                         
   0  -7   4        563.72        575.82         6.22 o                         
   1  -7   4        321.86        375.01         4.71 o                         
   2  -7   4         89.50         90.78         2.14 o                         
   3  -7   4        175.92        195.53         3.76 o                         
   4  -7   4        369.61        376.27         5.33 o                         
   5  -7   4        154.59        154.63         3.20 o                         
   6  -7   4          0.60          0.04         0.73 o                         
   7  -7   4        127.61        135.48         5.58 o                         
   8  -7   4         15.78         11.32         1.21 o                         
   9  -7   4         17.72         16.91         1.11 o                         
  -9  -6   4          5.89          7.07         0.76 o                         
  -8  -6   4        627.81        661.25         7.37 o                         
  -7  -6   4         50.56         48.09         1.72 o                         
  -6  -6   4       1016.85       1026.72        12.60 o                         
  -5  -6   4        129.42        134.71         2.54 o                         
  -4  -6   4        127.63        126.76         2.64 o                         
  -3  -6   4          4.53          4.79         0.69 o                         
  -2  -6   4          3.35          3.03         0.63 o                         
  -1  -6   4         90.82         93.00         2.08 o                         
   0  -6   4          3.30          2.76         0.59 o                         
   1  -6   4         49.12         44.01         1.30 o                         
   2  -6   4        215.36        214.61         3.19 o                         
   3  -6   4         34.52         35.34         1.51 o                         
   4  -6   4         28.64         24.69         1.28 o                         
   5  -6   4        141.44        132.42         2.87 o                         
   6  -6   4        154.83        140.72         2.92 o                         
   7  -6   4         48.15         41.75         1.80 o                         
   8  -6   4         12.81         12.45         1.12 o                         
   9  -6   4          0.05          0.78         0.75 o                         
 -10  -5   4         50.07         45.40         1.67 o                         
  -9  -5   4         69.70         78.80         2.22 o                         
  -8  -5   4        157.71        152.65         3.88 o                         
  -7  -5   4         14.17         12.17         0.97 o                         
  -6  -5   4        256.85        252.90         3.82 o                         
  -5  -5   4         24.77         23.24         1.06 o                         
  -4  -5   4         23.16         21.03         1.15 o                         
  -3  -5   4        688.34        674.06         8.02 o                         
  -2  -5   4          3.15          3.33         1.02 o                         
  -1  -5   4        533.55        540.68         8.52 o                         
   0  -5   4         71.18         73.42         3.24 o                         
   1  -5   4         94.36         85.91         2.95 o                         
   2  -5   4          5.63          6.52         1.05 o                         
   3  -5   4        101.77        107.15         2.36 o                         
   4  -5   4        274.98        267.87         4.20 o                         
   5  -5   4         44.52         45.46         1.50 o                         
   6  -5   4         59.00         52.13         2.08 o                         
   7  -5   4         67.75         58.53         1.98 o                         
   8  -5   4         41.56         39.26         2.34 o                         
   9  -5   4         50.06         39.30         1.95 o                         
  10  -5   4         77.97         83.60         3.81 o                         
 -10  -4   4          1.67          2.44         0.68 o                         
  -9  -4   4        269.05        272.94         3.77 o                         
  -8  -4   4         11.41         11.26         0.81 o                         
  -7  -4   4        234.89        230.49         3.82 o                         
  -6  -4   4         80.37         83.53         1.90 o                         
  -5  -4   4         45.61         44.64         1.29 o                         
  -4  -4   4         60.87         78.11         2.50 o                         
  -3  -4   4       2182.71       2156.52        24.33 o                         
  -2  -4   4          2.31         -0.04         0.91 o                         
  -1  -4   4          6.24          5.09         0.73 o                         
   0  -4   4       1610.69       1647.68        18.52 o                         
   1  -4   4          7.34         11.00         1.06 o                         
   2  -4   4        324.91        344.32         5.50 o                         
   3  -4   4        753.99        781.05        14.66 o                         
   4  -4   4         17.59         19.20         0.95 o                         
   5  -4   4        184.74        176.47         3.33 o                         
   6  -4   4          2.35          1.07         0.56 o                         
   7  -4   4          9.08          8.00         0.87 o                         
   8  -4   4          4.49          4.88         1.05 o                         
   9  -4   4          1.17          3.02         0.73 o                         
  10  -4   4          0.46          0.42         0.96 o                         
 -11  -3   4         29.85         32.98         1.65 o                         
 -10  -3   4          8.89         13.06         1.10 o                         
  -9  -3   4         19.85         19.36         0.98 o                         
  -8  -3   4         62.32         56.46         1.50 o                         
  -7  -3   4        291.94        291.05         3.65 o                         
  -6  -3   4        103.79        111.03         2.00 o                         
  -5  -3   4         39.65         40.58         1.26 o                         
  -4  -3   4         36.57         25.00         1.63 o                         
  -3  -3   4        595.02        639.42         8.45 o                         
  -2  -3   4        867.34        884.07         9.83 o                         
  -1  -3   4       3824.85       3678.43        37.37 o                         
   0  -3   4        602.68        581.50         8.90 o                         
   1  -3   4         11.65          9.64         1.12 o                         
   2  -3   4         28.41         33.31         1.53 o                         
   3  -3   4          1.03          0.94         0.86 o                         
   4  -3   4         91.07         79.47         2.35 o                         
   5  -3   4         81.21         82.21         1.86 o                         
   6  -3   4         72.53         67.00         1.79 o                         
   7  -3   4          0.03          0.16         0.81 o                         
   8  -3   4        216.17        192.32         4.64 o                         
   9  -3   4          3.07          3.12         0.83 o                         
  10  -3   4        123.23        119.19        10.00 o                         
 -11  -2   4        155.58        159.20         4.48 o                         
 -10  -2   4          1.14          1.19         0.60 o                         
  -9  -2   4         62.48         55.34         1.52 o                         
  -8  -2   4         62.87         49.97         1.33 o                         
  -7  -2   4        126.84        134.44         2.49 o                         
  -6  -2   4         41.09         41.67         1.26 o                         
  -5  -2   4       1325.13       1330.73        21.66 o                         
  -4  -2   4         11.27         13.46         1.31 o                         
  -3  -2   4       2370.70       2349.04        21.16 o                         
  -2  -2   4       1644.97       1613.41        17.65 o                         
  -1  -2   4      22451.19      20644.79       226.51 o                         
   0  -2   4       8124.97       7583.21        96.02 o                         
   1  -2   4         18.60         18.44         1.26 o                         
   2  -2   4       2784.47       2889.65        43.32 o                         
   3  -2   4       2343.77       2383.27        28.57 o                         
   4  -2   4          2.31          1.15         0.51 o                         
   5  -2   4         20.58         18.70         0.72 o                         
   6  -2   4         42.69         37.45         1.19 o                         
   7  -2   4          7.81          6.96         0.75 o                         
   8  -2   4         36.52         31.45         1.92 o                         
   9  -2   4          3.14          3.55         0.82 o                         
  10  -2   4        150.17        155.62         4.70 o                         
 -11  -1   4         56.12         52.03         1.62 o                         
 -10  -1   4        157.13        146.87         3.14 o                         
  -9  -1   4        174.39        157.19         2.72 o                         
  -8  -1   4        332.64        330.26         4.10 o                         
  -7  -1   4        297.13        319.51         4.00 o                         
  -6  -1   4        170.62        179.71         2.99 o                         
  -5  -1   4       1025.67       1035.69        18.49 o                         
  -4  -1   4         27.15         19.83         1.47 o                         
  -3  -1   4       3578.72       3304.37        38.48 o                         
  -2  -1   4      12804.18      11739.59       260.65 o                         
  -1  -1   4       1231.20       1291.80        13.91 o                         
   0  -1   4       2509.69       2651.98        55.42 o                         
   1  -1   4         62.79         62.31         1.58 o                         
   2  -1   4       1475.93       1527.76        18.53 o                         
   3  -1   4        401.49        413.09         8.51 o                         
   4  -1   4         31.07         28.09         1.25 o                         
   5  -1   4         28.33         27.61         0.84 o                         
   6  -1   4          3.57          1.47         0.68 o                         
   7  -1   4         23.88         25.65         1.06 o                         
   8  -1   4          9.28          9.95         0.94 o                         
   9  -1   4         66.24         69.30         2.27 o                         
  10  -1   4          2.47          2.19         0.61 o                         
 -11   0   4          0.72          1.78         0.69 o                         
 -10   0   4         37.05         32.17         1.40 o                         
  -9   0   4         30.15         23.90         1.08 o                         
  -8   0   4         53.58         46.57         1.30 o                         
  -7   0   4          0.33          0.47         0.58 o                         
  -6   0   4        211.68        203.02         3.10 o                         
  -5   0   4         35.41         44.07         2.19 o                         
  -4   0   4          2.21          0.33         0.92 o                         
  -3   0   4         16.59         15.40         1.49 o                         
  -2   0   4        230.94        210.20         3.62 o                         
  -1   0   4        775.52        856.32        10.22 o                         
   0   0   4         97.12        126.25         3.32 o                         
   1   0   4        165.84        173.45         5.49 o                         
   2   0   4       1409.56       1522.24        23.41 o                         
   3   0   4       1649.05       1769.05        24.52 o                         
   4   0   4        161.24        182.89         2.56 o                         
   5   0   4          1.17          1.44         0.42 o                         
   6   0   4        182.10        178.60         2.43 o                         
   7   0   4        255.31        250.07         3.15 o                         
   8   0   4          6.32          6.41         0.74 o                         
   9   0   4        204.72        229.81         5.14 o                         
  10   0   4         81.87         87.55         2.61 o                         
 -12   1   4         21.08         22.98         1.08 o                         
 -11   1   4          1.07          0.26         0.98 o                         
 -10   1   4         24.01         21.96         1.12 o                         
  -9   1   4         35.33         38.46         1.63 o                         
  -8   1   4          1.83          1.59         0.71 o                         
  -7   1   4        136.56        144.75         2.58 o                         
  -6   1   4         70.05         63.55         1.76 o                         
  -5   1   4        202.84        220.38         5.08 o                         
  -4   1   4          0.61          1.82         0.96 o                         
  -3   1   4        405.30        372.00         5.75 o                         
  -2   1   4          3.46          1.06         0.71 o                         
  -1   1   4         63.70         51.56         1.29 o                         
   0   1   4        414.41        454.94        12.71 o                         
   1   1   4       6486.76       6547.61       139.26 o                         
   2   1   4         16.22         16.51         1.01 o                         
   3   1   4         50.15         70.03         2.48 o                         
   4   1   4        227.28        222.56         2.44 o                         
   5   1   4        105.28        102.79         1.76 o                         
   6   1   4       3517.99       3509.91        22.84 o                         
   7   1   4         90.74         96.11         1.73 o                         
   8   1   4         36.25         35.15         1.18 o                         
   9   1   4          3.81          4.39         0.82 o                         
 -12   2   4          0.23          0.15         0.51 o                         
 -11   2   4         39.25         38.29         1.81 o                         
 -10   2   4        105.75        113.02         2.66 o                         
  -9   2   4        122.79        129.49         2.64 o                         
  -8   2   4         60.94         61.84         1.77 o                         
  -7   2   4          8.99         12.35         0.87 o                         
  -6   2   4        136.71        121.27         2.53 o                         
  -5   2   4         21.15         15.84         1.56 o                         
  -4   2   4        866.08        845.03        10.05 o                         
  -3   2   4       1735.39       1766.05        17.86 o                         
  -2   2   4       1669.42       1574.55        19.34 o                         
  -1   2   4        442.24        461.69         7.10 o                         
   0   2   4       2697.84       2614.24        34.38 o                         
   1   2   4         37.96         42.01         1.41 o                         
   2   2   4        947.78        969.10        11.58 o                         
   3   2   4          0.84          1.07         0.38 o                         
   4   2   4          1.35          1.71         0.48 o                         
   5   2   4        312.16        308.00         3.35 o                         
   6   2   4        106.79        104.63         1.88 o                         
   7   2   4         20.65         20.49         0.85 o                         
   8   2   4          1.04          0.33         0.51 o                         
   9   2   4         49.06         57.11         2.47 o                         
 -12   3   4         17.81         17.30         1.15 o                         
 -11   3   4         26.68         25.19         1.24 o                         
 -10   3   4        121.66        135.30         2.90 o                         
  -9   3   4        391.97        407.48         5.56 o                         
  -8   3   4          5.66          2.53         1.01 o                         
  -7   3   4        210.87        220.84         3.64 o                         
  -6   3   4         27.78         37.00         1.40 o                         
  -5   3   4         77.78         87.11         2.21 o                         
  -4   3   4        470.12        476.87         7.04 o                         
  -3   3   4        679.48        683.98         8.76 o                         
  -2   3   4        172.71        178.29         4.36 o                         
  -1   3   4       3108.62       3044.54        40.77 o                         
   0   3   4        641.18        657.57        11.04 o                         
   1   3   4        332.65        327.23         5.83 o                         
   2   3   4         17.76         18.49         0.89 o                         
   3   3   4         73.62         75.84         1.24 o                         
   4   3   4        166.71        162.31         2.12 o                         
   5   3   4        720.59        728.53         7.04 o                         
   6   3   4         53.95         59.14         1.38 o                         
   7   3   4        400.16        407.80         3.95 o                         
   8   3   4        132.09        136.98         2.33 o                         
   9   3   4         10.63         11.55         1.34 o                         
 -11   4   4         11.92         12.57         0.93 o                         
 -10   4   4        106.32        107.50         2.64 o                         
  -9   4   4        165.71        167.40         3.28 o                         
  -8   4   4         26.74         30.54         1.80 o                         
  -7   4   4        105.66        104.38         2.61 o                         
  -6   4   4        135.62        124.29         2.69 o                         
  -5   4   4         16.09         19.13         0.92 o                         
  -4   4   4        204.52        272.85         4.26 o                         
  -3   4   4          0.97          1.33         0.86 o                         
  -2   4   4        119.98        117.64         3.14 o                         
  -1   4   4        675.44        705.18         9.59 o                         
   0   4   4        151.49        154.65         3.50 o                         
   1   4   4          0.06         -0.35         0.48 o                         
   2   4   4        276.30        280.14         2.69 o                         
   3   4   4          0.09          0.65         0.44 o                         
   4   4   4         13.65         13.95         0.73 o                         
   5   4   4         33.09         33.46         1.05 o                         
   6   4   4        331.12        320.99         3.62 o                         
   7   4   4        270.52        285.61         3.43 o                         
   8   4   4        205.69        227.45         4.17 o                         
 -11   5   4        224.09        243.22         8.18 o                         
 -10   5   4        158.47        151.35         3.05 o                         
  -9   5   4        114.38        120.92         3.28 o                         
  -8   5   4        222.96        224.34         4.61 o                         
  -7   5   4        507.39        550.13        12.35 o                         
  -6   5   4          7.09          6.53         0.89 o                         
  -5   5   4         13.11         16.38         0.91 o                         
  -4   5   4        219.82        243.21         3.34 o                         
  -3   5   4          1.84          1.75         0.52 o                         
  -2   5   4       1354.12       1305.24        11.73 o                         
  -1   5   4        199.13        203.72         2.94 o                         
   0   5   4        210.76        211.08         2.94 o                         
   1   5   4        295.61        273.07         2.89 o                         
   2   5   4          0.02         -0.11         0.44 o                         
   3   5   4         14.27         12.52         0.78 o                         
   4   5   4         23.44         21.53         0.98 o                         
   5   5   4         52.83         50.50         1.39 o                         
   6   5   4         34.94         39.06         1.20 o                         
   7   5   4         16.34         20.73         1.15 o                         
   8   5   4          0.03          1.17         0.70 o                         
 -11   6   4         15.54         18.86         1.34 o                         
 -10   6   4        202.95        213.53         3.73 o                         
  -9   6   4         13.17         13.97         1.19 o                         
  -8   6   4         27.91         28.08         1.78 o                         
  -7   6   4         38.44         38.45         2.27 o                         
  -6   6   4        180.89        190.84         4.12 o                         
  -5   6   4        227.00        206.81         4.20 o                         
  -4   6   4        127.18        129.37         2.81 o                         
  -3   6   4          8.54         12.55         0.89 o                         
  -2   6   4        382.19        368.37         4.57 o                         
  -1   6   4         48.74         50.59         1.33 o                         
   0   6   4        443.61        440.51         4.76 o                         
   1   6   4        164.85        143.30         2.79 o                         
   2   6   4          1.11          0.86         0.49 o                         
   3   6   4          9.61         11.58         0.89 o                         
   4   6   4        174.28        147.56         2.69 o                         
   5   6   4         68.55         66.22         1.93 o                         
   6   6   4        103.90         98.55         2.55 o                         
   7   6   4        356.84        373.62         6.75 o                         
 -10   7   4         23.66         28.73         1.53 o                         
  -9   7   4         83.62         89.19         2.94 o                         
  -8   7   4        163.21        164.01         3.82 o                         
  -7   7   4          1.76          0.90         1.24 o                         
  -6   7   4        315.74        293.13         5.29 o                         
  -5   7   4         29.60         18.84         1.40 o                         
  -4   7   4        148.71        143.02         3.03 o                         
  -3   7   4          7.75         11.73         1.21 o                         
  -2   7   4        327.68        322.11         4.33 o                         
  -1   7   4       1291.07       1286.86        11.37 o                         
   0   7   4       2459.68       2446.83        38.16 o                         
   1   7   4          1.97          3.40         0.69 o                         
   2   7   4         52.00         44.47         1.32 o                         
   3   7   4         81.85         69.60         2.08 o                         
   4   7   4          2.07          1.55         0.63 o                         
   5   7   4          0.59          2.90         0.72 o                         
   6   7   4        115.61        127.54         4.36 o                         
  -9   8   4        297.06        334.79         7.94 o                         
  -8   8   4          0.00          1.46         0.97 o                         
  -7   8   4          3.15          3.49         1.08 o                         
  -6   8   4          0.34          2.96         1.02 o                         
  -5   8   4          6.28          6.68         1.25 o                         
  -4   8   4         10.45          9.86         0.92 o                         
  -3   8   4          1.09          0.53         0.82 o                         
  -2   8   4        174.68        179.56         3.09 o                         
  -1   8   4        227.81        227.84         4.04 o                         
   0   8   4         65.07         65.22         1.91 o                         
   1   8   4         54.66         56.00         1.73 o                         
   2   8   4         24.45         31.49         1.49 o                         
   3   8   4          0.24         -0.75         0.75 o                         
   4   8   4         61.83         67.61         2.52 o                         
   5   8   4          0.31          0.85         0.57 o                         
  -9   9   4         27.42         33.64         2.32 o                         
  -8   9   4         25.34         31.68         1.73 o                         
  -7   9   4         92.99         76.62         3.37 o                         
  -6   9   4        152.39        159.78         3.59 o                         
  -5   9   4         64.62         76.15         2.54 o                         
  -4   9   4        100.20        107.55         2.51 o                         
  -3   9   4         32.98         34.11         1.64 o                         
  -2   9   4        190.69        190.25         4.12 o                         
  -1   9   4        148.05        146.75         2.97 o                         
   0   9   4        133.75        133.48         3.66 o                         
   1   9   4          2.42          2.21         0.81 o                         
   2   9   4          3.95          5.11         1.00 o                         
   3   9   4         12.51         17.15         1.16 o                         
   4   9   4          2.05          0.91         0.80 o                         
  -7  10   4         46.82         37.21         1.71 o                         
  -6  10   4         23.48         16.80         1.13 o                         
  -5  10   4         62.76         57.93         1.92 o                         
  -4  10   4          1.38          2.61         0.78 o                         
  -3  10   4          0.72          0.80         0.71 o                         
  -2  10   4          5.29          7.23         0.85 o                         
  -1  10   4        105.42        110.60         2.46 o                         
   0  10   4          2.37          3.79         0.82 o                         
   1  10   4          6.76          9.76         0.89 o                         
   2  10   4          5.08          7.19         0.74 o                         
  -5  11   4        145.36        147.26         3.97 o                         
  -4  11   4          4.48          4.67         0.97 o                         
  -3  11   4         24.24         28.06         1.28 o                         
  -2  11   4          6.53          5.43         0.63 o                         
  -1  11   4          1.05          1.59         0.50 o                         
   0  11   4          0.35          1.93         1.03 o                         
  -2 -12   5         92.24         91.67         2.67 o                         
  -1 -12   5         86.19         85.28         2.37 o                         
   0 -12   5          3.53          4.34         1.00 o                         
   1 -12   5        146.80        139.84         3.46 o                         
   2 -12   5          1.16          0.45         0.70 o                         
   3 -12   5         85.55         85.82         2.52 o                         
  -4 -11   5         72.67         72.64         2.73 o                         
  -3 -11   5        315.41        312.41         5.95 o                         
  -2 -11   5          0.50         -0.42         0.58 o                         
  -1 -11   5         40.83         44.60         1.53 o                         
   0 -11   5        229.18        232.67         3.88 o                         
   1 -11   5          2.83          1.54         1.34 o                         
   2 -11   5         13.58         13.56         1.14 o                         
   3 -11   5        131.26        141.46         5.09 o                         
   4 -11   5         16.35         15.26         1.14 o                         
   5 -11   5         15.36         17.04         0.96 o                         
  -6 -10   5         59.56         61.13         1.81 o                         
  -5 -10   5         65.55         66.20         1.92 o                         
  -4 -10   5        154.91        166.04         3.34 o                         
  -3 -10   5          0.23          0.13         0.74 o                         
  -2 -10   5         13.73         13.68         1.24 o                         
  -1 -10   5        114.53        113.62         2.89 o                         
   0 -10   5         10.70          8.31         1.26 o                         
   1 -10   5          3.21          4.31         1.13 o                         
   2 -10   5        193.03        194.27         4.52 o                         
   3 -10   5         43.85         49.53         2.45 o                         
   4 -10   5         18.39         22.29         1.48 o                         
   5 -10   5         54.50         52.16         1.85 o                         
   6 -10   5         42.87         40.03         2.09 o                         
   7 -10   5          3.04          2.93         0.68 o                         
  -7  -9   5          0.38          0.48         0.55 o                         
  -6  -9   5        242.13        253.21         4.19 o                         
  -5  -9   5         31.22         31.36         1.57 o                         
  -4  -9   5         94.53         99.00         2.60 o                         
  -3  -9   5          2.98          4.31         0.91 o                         
  -2  -9   5          0.76          1.48         0.80 o                         
  -1  -9   5         27.52         28.93         1.53 o                         
   0  -9   5        345.82        360.05         5.41 o                         
   1  -9   5        175.44        183.52         3.69 o                         
   2  -9   5        123.51        117.11         2.91 o                         
   3  -9   5        117.14        124.18         3.33 o                         
   4  -9   5         88.19         91.46         3.04 o                         
   5  -9   5        337.76        366.25         6.20 o                         
   6  -9   5         41.24         42.73         1.89 o                         
   7  -9   5        123.30        126.84         4.37 o                         
  -8  -8   5         61.17         62.53         1.63 o                         
  -7  -8   5          3.42          4.12         0.75 o                         
  -6  -8   5         20.04         20.73         1.19 o                         
  -5  -8   5        332.56        350.78         5.38 o                         
  -4  -8   5         26.38         26.41         1.34 o                         
  -3  -8   5          0.10         -1.08         1.08 o                         
  -2  -8   5        101.33         92.26         2.99 o                         
  -1  -8   5         23.95         23.01         1.33 o                         
   0  -8   5         24.26         23.98         1.37 o                         
   1  -8   5        171.05        167.88         3.30 o                         
   2  -8   5          4.78          3.89         0.88 o                         
   3  -8   5         51.70         55.74         2.03 o                         
   4  -8   5       1566.36       1609.42        15.19 o                         
   5  -8   5         66.48         65.56         2.50 o                         
   6  -8   5          4.31          3.33         0.77 o                         
   7  -8   5        142.67        148.37         4.46 o                         
   8  -8   5          2.87          3.24         1.46 o                         
  -9  -7   5         18.26         18.52         1.49 o                         
  -8  -7   5         18.14         17.69         1.04 o                         
  -7  -7   5         13.15         13.64         0.95 o                         
  -6  -7   5          1.67          1.76         0.83 o                         
  -5  -7   5        888.96        911.99        11.15 o                         
  -4  -7   5         82.32         80.97         2.53 o                         
  -3  -7   5          4.99          3.83         0.84 o                         
  -2  -7   5          1.47          0.27         0.71 o                         
  -1  -7   5         52.18         45.28         1.63 o                         
   0  -7   5          0.22          1.41         0.72 o                         
   1  -7   5          0.61         -0.38         0.69 o                         
   2  -7   5          4.32          4.85         0.75 o                         
   3  -7   5        189.88        187.55         3.81 o                         
   4  -7   5         35.44         41.30         1.85 o                         
   5  -7   5          1.18          0.11         0.73 o                         
   6  -7   5        280.10        301.72         5.32 o                         
   7  -7   5          0.09         -0.31         0.89 o                         
   8  -7   5          7.52          9.00         1.69 o                         
   9  -7   5          0.08          0.60         0.75 o                         
  -9  -6   5          0.54          1.69         0.60 o                         
  -8  -6   5          0.44          0.16         0.65 o                         
  -7  -6   5         44.85         48.28         1.72 o                         
  -6  -6   5        128.90        124.21         2.58 o                         
  -5  -6   5        112.74        112.25         2.29 o                         
  -4  -6   5          4.01          2.35         0.71 o                         
  -3  -6   5         46.69         45.85         1.59 o                         
  -2  -6   5          0.11          1.50         0.64 o                         
  -1  -6   5         20.76         20.80         1.10 o                         
   0  -6   5        639.75        660.67         6.59 o                         
   1  -6   5        191.63        191.29         2.86 o                         
   2  -6   5        284.27        294.78         4.20 o                         
   3  -6   5        357.09        351.56         5.23 o                         
   4  -6   5         19.52         16.13         1.12 o                         
   5  -6   5          9.38         12.34         1.07 o                         
   6  -6   5         51.03         47.38         2.11 o                         
   7  -6   5          0.07          0.56         0.99 o                         
   8  -6   5         76.68         73.42         2.37 o                         
   9  -6   5          2.09          2.18         0.77 o                         
 -10  -5   5         62.21         68.15         2.30 o                         
  -9  -5   5         43.76         45.59         1.54 o                         
  -8  -5   5          5.34          6.94         0.73 o                         
  -7  -5   5         80.32         79.76         2.05 o                         
  -6  -5   5         19.47         26.60         1.25 o                         
  -5  -5   5          0.05         -0.04         0.62 o                         
  -4  -5   5         15.74         19.54         1.10 o                         
  -3  -5   5         40.12         28.70         1.48 o                         
  -2  -5   5        128.27        130.02         3.29 o                         
  -1  -5   5        479.70        489.27         8.02 o                         
   0  -5   5        241.52        246.92         4.28 o                         
   1  -5   5        121.80        121.57         2.55 o                         
   2  -5   5        344.10        327.85         4.54 o                         
   3  -5   5         38.20         47.52         1.52 o                         
   4  -5   5        105.03         99.65         2.31 o                         
   5  -5   5        174.71        172.98         3.42 o                         
   6  -5   5          0.65         -0.72         0.87 o                         
   7  -5   5         38.23         24.87         1.77 o                         
   8  -5   5         10.00          7.32         1.24 o                         
   9  -5   5         31.76         28.82         1.68 o                         
 -10  -4   5        114.71        115.37         2.91 o                         
  -9  -4   5        324.99        326.75         4.57 o                         
  -8  -4   5        136.08        139.14         2.59 o                         
  -7  -4   5        159.66        138.54         5.94 o                         
  -6  -4   5          3.70          2.73         0.68 o                         
  -5  -4   5          0.40          0.35         0.50 o                         
  -4  -4   5         51.59         47.23         1.82 o                         
  -3  -4   5          0.99          0.59         0.95 o                         
  -2  -4   5        196.04        204.28         3.76 o                         
  -1  -4   5       1673.68       1690.55        19.56 o                         
   0  -4   5       1976.88       2005.70        18.85 o                         
   1  -4   5        495.69        537.18         7.36 o                         
   2  -4   5         24.60         21.31         1.47 o                         
   3  -4   5       1018.92       1119.43        14.96 o                         
   4  -4   5       2211.87       2281.73        22.34 o                         
   5  -4   5         22.15         25.62         1.43 o                         
   6  -4   5        282.25        270.07         4.98 o                         
   7  -4   5        141.82        125.86         3.12 o                         
   8  -4   5         24.58         16.34         1.30 o                         
   9  -4   5        203.66        201.30         4.54 o                         
 -11  -3   5          1.83          0.99         0.76 o                         
 -10  -3   5         61.74         64.14         1.79 o                         
  -9  -3   5        153.70        143.95         2.50 o                         
  -8  -3   5         31.10         28.51         1.11 o                         
  -7  -3   5          4.04          7.98         0.69 o                         
  -6  -3   5         89.74         94.53         1.93 o                         
  -5  -3   5          2.79          2.57         0.55 o                         
  -4  -3   5       1033.86        995.42        11.76 o                         
  -3  -3   5       1163.73       1224.93        14.24 o                         
  -2  -3   5         81.41         82.95         2.17 o                         
  -1  -3   5       1215.72       1224.67        14.49 o                         
   0  -3   5        109.93        130.17         2.94 o                         
   1  -3   5       1317.21       1330.05        24.71 o                         
   2  -3   5       1190.92       1278.83        17.39 o                         
   3  -3   5          6.18         14.74         1.49 o                         
   4  -3   5          0.04          0.27         0.64 o                         
   5  -3   5         14.04         13.13         0.93 o                         
   6  -3   5          0.16          1.51         0.73 o                         
   7  -3   5          4.30          1.72         0.85 o                         
   8  -3   5         44.61         35.03         1.90 o                         
   9  -3   5         64.35         59.55         1.93 o                         
  10  -3   5          2.08          2.71         0.78 o                         
 -11  -2   5         42.07         39.32         2.14 o                         
 -10  -2   5         18.57         16.81         1.01 o                         
  -9  -2   5        204.26        194.48         2.99 o                         
  -8  -2   5        723.28        686.77         7.13 o                         
  -7  -2   5         81.62         83.66         1.79 o                         
  -6  -2   5         88.03         95.42         1.93 o                         
  -5  -2   5       1601.82       1752.68        23.53 o                         
  -4  -2   5        755.98        796.59        10.91 o                         
  -3  -2   5        576.10        597.99         7.65 o                         
  -2  -2   5         65.26         54.20         2.47 o                         
  -1  -2   5         35.95         34.33         1.50 o                         
   0  -2   5        845.02        864.17         9.42 o                         
   1  -2   5        583.87        605.35         6.97 o                         
   2  -2   5       1010.63       1000.37        13.89 o                         
   3  -2   5        532.70        573.95        11.07 o                         
   4  -2   5         71.99         75.98         1.44 o                         
   5  -2   5        464.72        494.02         4.74 o                         
   6  -2   5         65.23         64.39         1.67 o                         
   7  -2   5         87.58         83.95         2.68 o                         
   8  -2   5          0.46          1.10         0.95 o                         
   9  -2   5         14.83         17.29         1.18 o                         
  10  -2   5         85.74         83.11         3.49 o                         
 -11  -1   5         83.26         71.70         1.75 o                         
 -10  -1   5         21.44         22.22         1.31 o                         
  -9  -1   5          5.47          6.90         0.79 o                         
  -8  -1   5         43.66         47.01         1.51 o                         
  -7  -1   5          2.71          4.15         0.64 o                         
  -6  -1   5        362.26        403.43         4.69 o                         
  -5  -1   5         33.09         25.69         1.81 o                         
  -4  -1   5          3.04          1.12         0.92 o                         
  -3  -1   5       1622.79       1763.89        19.87 o                         
  -2  -1   5        233.97        239.57         4.19 o                         
  -1  -1   5          2.48          3.41         0.62 o                         
   0  -1   5        714.25        863.30        28.49 o                         
   1  -1   5        152.63        171.06         3.86 o                         
   2  -1   5          9.60          9.49         1.05 o                         
   3  -1   5        666.81        741.42        12.70 o                         
   4  -1   5        107.07         96.14         1.65 o                         
   5  -1   5        283.52        270.84         3.06 o                         
   6  -1   5        291.55        287.16         3.42 o                         
   7  -1   5        242.25        256.41         3.53 o                         
   8  -1   5         18.61         16.10         1.17 o                         
   9  -1   5         27.39         27.95         1.62 o                         
 -12   0   5        113.78        104.64         2.93 o                         
 -11   0   5         16.79         19.18         1.15 o                         
 -10   0   5        188.74        178.23         3.31 o                         
  -9   0   5         84.92         86.82         2.02 o                         
  -8   0   5         30.89         31.11         1.22 o                         
  -7   0   5         12.03         20.76         1.07 o                         
  -6   0   5        496.49        572.63         6.41 o                         
  -5   0   5          1.16          1.02         1.06 o                         
  -4   0   5         16.69         16.13         1.56 o                         
  -3   0   5         31.55         33.22         2.26 o                         
  -2   0   5         10.00          9.64         0.93 o                         
  -1   0   5         66.09         45.38         1.93 o                         
   0   0   5        294.47        355.06         5.31 o                         
   1   0   5       3317.13       3646.25        41.99 o                         
   2   0   5       1628.16       1725.31        30.07 o                         
   3   0   5        143.26        154.96         5.41 o                         
   4   0   5         17.35          9.76         0.57 o                         
   5   0   5        388.33        376.82         3.98 o                         
   6   0   5        127.27        120.74         2.08 o                         
   7   0   5          9.67          8.23         0.73 o                         
   8   0   5          0.79         -0.16         0.62 o                         
   9   0   5         53.04         56.27         2.07 o                         
 -12   1   5         11.07          6.82         0.69 o                         
 -11   1   5         73.49         66.70         2.09 o                         
 -10   1   5        198.23        199.54         3.28 o                         
  -9   1   5          2.07          2.58         0.72 o                         
  -8   1   5          3.89          1.53         0.72 o                         
  -7   1   5         93.51        113.47         2.62 o                         
  -6   1   5          3.76          1.35         0.71 o                         
  -5   1   5         26.77         31.30         1.95 o                         
  -4   1   5        277.58        251.04         4.29 o                         
  -3   1   5        139.40        147.05         3.34 o                         
  -2   1   5        511.28        518.50         7.08 o                         
  -1   1   5        383.92        383.63         4.31 o                         
   0   1   5          1.46          5.47         0.89 o                         
   1   1   5        988.89       1159.15        18.32 o                         
   2   1   5        216.43        233.17         5.86 o                         
   3   1   5        315.88        325.37         3.47 o                         
   4   1   5        590.74        586.35         5.02 o                         
   5   1   5        338.16        328.89         3.51 o                         
   6   1   5       1001.34       1029.38         8.02 o                         
   7   1   5         40.78         40.42         1.10 o                         
   8   1   5         22.52         24.29         0.99 o                         
   9   1   5          0.01          0.40         0.73 o                         
 -12   2   5          8.38          9.98         0.81 o                         
 -11   2   5         58.42         54.79         1.92 o                         
 -10   2   5        123.69        128.45         2.61 o                         
  -9   2   5         42.40         41.40         1.77 o                         
  -8   2   5          2.00          1.11         0.84 o                         
  -7   2   5         51.53         46.69         1.62 o                         
  -6   2   5        254.88        231.62         3.70 o                         
  -5   2   5        180.88        194.98         3.92 o                         
  -4   2   5        303.56        300.73         4.40 o                         
  -3   2   5        570.36        636.48         8.00 o                         
  -2   2   5       1202.19       1289.72        14.92 o                         
  -1   2   5        474.51        466.32         8.27 o                         
   0   2   5       1670.95       1736.78        20.58 o                         
   1   2   5        924.94        975.22        18.66 o                         
   2   2   5        264.59        268.94         3.88 o                         
   3   2   5        584.68        641.32         4.99 o                         
   4   2   5         14.47         15.74         0.68 o                         
   5   2   5        257.44        241.42         2.93 o                         
   6   2   5        454.79        429.50         4.33 o                         
   7   2   5         16.55         17.01         0.74 o                         
   8   2   5          9.90         13.21         0.76 o                         
   9   2   5        176.41        199.08         6.45 o                         
 -12   3   5          0.05          1.64         0.46 o                         
 -11   3   5        143.94        148.27         3.05 o                         
 -10   3   5        129.00        135.47         2.69 o                         
  -9   3   5        403.01        414.54         6.04 o                         
  -8   3   5         80.28         88.79         2.65 o                         
  -7   3   5        584.16        574.72         6.66 o                         
  -6   3   5        505.31        470.56         5.57 o                         
  -5   3   5        360.59        392.19         4.77 o                         
  -4   3   5         46.01         40.81         1.89 o                         
  -3   3   5        920.60       1027.50        12.05 o                         
  -2   3   5         39.69         53.35         2.37 o                         
  -1   3   5        165.11        180.22         4.72 o                         
   0   3   5        390.32        396.96         6.62 o                         
   1   3   5         91.20         93.29         2.21 o                         
   2   3   5        458.88        455.99         3.91 o                         
   3   3   5        333.81        317.26         3.16 o                         
   4   3   5          4.05          2.76         0.50 o                         
   5   3   5         17.78         26.90         0.98 o                         
   6   3   5         10.85          6.86         0.59 o                         
   7   3   5         52.24         52.18         1.11 o                         
   8   3   5          0.01         -0.29         0.62 o                         
 -11   4   5         27.75         32.14         1.33 o                         
 -10   4   5         21.31         23.95         1.45 o                         
  -9   4   5        350.03        373.56         5.56 o                         
  -8   4   5        262.34        251.01         4.51 o                         
  -7   4   5         83.05         74.15         2.19 o                         
  -6   4   5         30.40         32.95         1.32 o                         
  -5   4   5         47.97         40.57         1.31 o                         
  -4   4   5         22.09         21.59         0.91 o                         
  -3   4   5       1090.22       1090.91        12.78 o                         
  -2   4   5        102.05         87.09         2.18 o                         
  -1   4   5       2185.71       2207.26        29.20 o                         
   0   4   5         78.37         79.44         1.57 o                         
   1   4   5         40.19         36.68         0.94 o                         
   2   4   5        402.17        373.31         3.41 o                         
   3   4   5         21.30         22.16         0.82 o                         
   4   4   5          0.26          0.31         0.56 o                         
   5   4   5        181.61        156.85         2.23 o                         
   6   4   5         70.18         68.95         1.42 o                         
   7   4   5        223.32        228.68         3.42 o                         
   8   4   5        168.18        181.72         6.02 o                         
 -11   5   5          5.95          5.85         0.68 o                         
 -10   5   5          7.28          8.23         0.95 o                         
  -9   5   5        342.94        353.27         5.62 o                         
  -8   5   5        175.88        172.00         3.95 o                         
  -7   5   5        231.52        229.31         4.02 o                         
  -6   5   5         62.13         58.64         1.83 o                         
  -5   5   5         96.42         92.90         2.15 o                         
  -4   5   5          0.00          0.19         0.52 o                         
  -3   5   5         22.94         22.32         0.96 o                         
  -2   5   5         32.39         36.94         1.28 o                         
  -1   5   5       1462.78       1361.51        12.60 o                         
   0   5   5         89.65         83.32         2.13 o                         
   1   5   5        515.35        507.33         4.63 o                         
   2   5   5          3.60          2.60         0.50 o                         
   3   5   5         18.55         13.57         0.81 o                         
   4   5   5        254.76        204.34         3.04 o                         
   5   5   5          4.66          3.36         0.83 o                         
   6   5   5        108.98        100.29         2.18 o                         
   7   5   5         67.82         65.39         1.97 o                         
 -11   6   5         13.63         15.36         1.16 o                         
 -10   6   5        172.43        187.32         3.41 o                         
  -9   6   5          9.44         10.72         1.08 o                         
  -8   6   5        105.80        114.70         3.31 o                         
  -7   6   5          0.09          1.62         0.92 o                         
  -6   6   5         51.03         44.92         2.09 o                         
  -5   6   5         40.39         45.75         1.97 o                         
  -4   6   5        109.40        103.09         2.43 o                         
  -3   6   5         21.30         21.92         1.10 o                         
  -2   6   5        279.98        283.25         4.16 o                         
  -1   6   5        520.91        501.99         5.82 o                         
   0   6   5          7.93          9.96         0.87 o                         
   1   6   5         47.24         47.13         1.44 o                         
   2   6   5         56.65         50.12         1.35 o                         
   3   6   5         31.10         25.45         1.13 o                         
   4   6   5        109.75         94.80         2.03 o                         
   5   6   5          3.96          2.82         0.63 o                         
   6   6   5         39.31         35.27         1.55 o                         
 -10   7   5        165.25        188.12         4.12 o                         
  -9   7   5          3.87          3.74         1.19 o                         
  -8   7   5         43.14         43.32         2.04 o                         
  -7   7   5          5.69          5.19         0.94 o                         
  -6   7   5        143.59        128.16         3.40 o                         
  -5   7   5         94.12         92.59         2.78 o                         
  -4   7   5         66.50         57.37         1.90 o                         
  -3   7   5        142.22        132.04         3.85 o                         
  -2   7   5        370.22        374.45         6.06 o                         
  -1   7   5         86.48         89.15         3.03 o                         
   0   7   5         43.79         45.01         1.73 o                         
   1   7   5         66.76         65.29         1.78 o                         
   2   7   5         15.81         13.97         1.24 o                         
   3   7   5         79.46         65.90         1.93 o                         
   4   7   5         24.77         25.66         1.24 o                         
   5   7   5         20.21         17.68         1.40 o                         
  -9   8   5         46.24         52.66         3.56 o                         
  -8   8   5        239.92        242.14         5.46 o                         
  -7   8   5          0.23          0.23         0.68 o                         
  -6   8   5        118.98        109.59         3.12 o                         
  -5   8   5        445.30        422.22         7.76 o                         
  -4   8   5          1.52          3.61         0.69 o                         
  -3   8   5        223.34        228.47         3.75 o                         
  -2   8   5        142.47        151.38         3.45 o                         
  -1   8   5         75.48         72.89         2.50 o                         
   0   8   5         17.24         17.42         1.11 o                         
   1   8   5         30.49         29.90         1.26 o                         
   2   8   5         27.53         31.50         1.62 o                         
   3   8   5          5.63          5.61         0.77 o                         
   4   8   5          9.33         11.68         4.15 o                         
  -8   9   5          9.65          7.28         0.93 o                         
  -7   9   5          0.03          0.13         0.70 o                         
  -6   9   5         17.35         13.93         1.00 o                         
  -5   9   5         78.09         64.00         2.04 o                         
  -4   9   5         32.05         30.07         1.40 o                         
  -3   9   5          2.14          1.67         0.78 o                         
  -2   9   5          6.53          3.30         0.95 o                         
  -1   9   5         17.40         13.43         1.07 o                         
   0   9   5         21.56         22.34         1.30 o                         
   1   9   5        122.21        131.95         3.67 o                         
   2   9   5          3.98          5.56         1.08 o                         
   3   9   5         73.49         90.08         4.16 o                         
  -7  10   5          9.80         15.36         1.86 o                         
  -6  10   5         28.16         21.02         1.33 o                         
  -5  10   5         37.49         35.54         2.54 o                         
  -4  10   5          0.55          0.46         0.75 o                         
  -3  10   5         45.10         44.61         1.50 o                         
  -2  10   5         43.22         39.61         1.38 o                         
  -1  10   5          0.55          0.84         0.56 o                         
   0  10   5          1.58          1.66         0.63 o                         
   1  10   5         18.00         16.45         1.09 o                         
  -4  11   5        151.03        159.20         5.62 o                         
  -3  11   5          7.97          9.80         1.43 o                         
  -2  11   5          1.95          1.81         0.80 o                         
  -2 -12   6          0.05         -0.07         0.50 o                         
  -1 -12   6          9.06          8.44         0.70 o                         
   0 -12   6        162.04        162.84         4.49 o                         
   1 -12   6         70.64         65.88         2.65 o                         
   2 -12   6         76.28         77.89         2.94 o                         
   3 -12   6          7.58          8.17         1.50 o                         
  -4 -11   6         15.19         14.49         0.98 o                         
  -3 -11   6          9.78          9.29         0.99 o                         
  -2 -11   6          0.85          0.98         0.69 o                         
  -1 -11   6          0.10         -0.12         0.55 o                         
   0 -11   6         49.92         49.19         1.61 o                         
   1 -11   6          5.49          7.21         0.80 o                         
   2 -11   6          6.54          8.13         1.08 o                         
   3 -11   6         61.92         65.80         2.32 o                         
   4 -11   6         13.91         14.02         0.94 o                         
   5 -11   6         67.32         68.16         2.54 o                         
  -6 -10   6          0.09         -0.48         0.59 o                         
  -5 -10   6        113.18        114.05         2.54 o                         
  -4 -10   6         44.50         43.62         1.61 o                         
  -3 -10   6         25.95         21.60         1.28 o                         
  -2 -10   6          0.46          1.47         0.73 o                         
  -1 -10   6         21.09         19.93         1.29 o                         
   0 -10   6          1.22          1.41         1.04 o                         
   1 -10   6         12.74         14.11         1.44 o                         
   2 -10   6         16.69         17.99         1.52 o                         
   3 -10   6        598.80        623.10        10.52 o                         
   4 -10   6         61.92         70.26         2.28 o                         
   5 -10   6        339.89        340.54         5.05 o                         
   6 -10   6         36.08         36.88         2.00 o                         
  -7  -9   6          9.60         10.12         0.88 o                         
  -6  -9   6        188.95        202.97         3.26 o                         
  -5  -9   6        344.02        356.78         6.44 o                         
  -4  -9   6          2.60          2.44         0.76 o                         
  -3  -9   6         17.31         16.88         1.31 o                         
  -2  -9   6        247.37        248.93         4.15 o                         
  -1  -9   6         82.20         89.95         2.70 o                         
   0  -9   6         15.83         13.69         1.27 o                         
   1  -9   6         20.70         18.71         1.44 o                         
   2  -9   6          9.67          8.97         1.34 o                         
   3  -9   6         21.68         23.39         1.71 o                         
   4  -9   6        257.00        272.52         5.30 o                         
   5  -9   6         87.49         95.38         2.64 o                         
   6  -9   6         12.04         10.90         1.18 o                         
   7  -9   6        287.56        271.56         6.42 o                         
  -8  -8   6         33.40         35.07         1.46 o                         
  -7  -8   6        113.15        115.69         2.38 o                         
  -6  -8   6        135.58        147.74         3.39 o                         
  -5  -8   6         28.14         29.16         1.48 o                         
  -4  -8   6         73.84         85.13         2.97 o                         
  -3  -8   6          0.33         -0.56         0.75 o                         
  -2  -8   6        108.27        104.92         2.62 o                         
  -1  -8   6        703.80        725.68         8.05 o                         
   0  -8   6         28.55         25.49         1.39 o                         
   1  -8   6         46.79         46.71         1.78 o                         
   2  -8   6        335.89        335.61         5.90 o                         
   3  -8   6         74.57         71.58         2.48 o                         
   4  -8   6         33.88         38.87         1.94 o                         
   5  -8   6        103.42        108.77         3.27 o                         
   6  -8   6          8.16          6.81         1.77 o                         
   7  -8   6         24.65         30.95         2.24 o                         
   8  -8   6         38.54         46.42         2.82 o                         
  -9  -7   6         25.05         24.56         1.47 o                         
  -8  -7   6        525.20        542.03         6.49 o                         
  -7  -7   6         38.93         41.88         1.46 o                         
  -6  -7   6         73.45         74.04         2.05 o                         
  -5  -7   6        344.32        336.64         4.92 o                         
  -4  -7   6        702.99        740.49         9.74 o                         
  -3  -7   6        155.76        171.67         3.28 o                         
  -2  -7   6         70.13         74.19         2.25 o                         
  -1  -7   6        121.24        127.14         2.62 o                         
   0  -7   6          7.41          6.89         0.80 o                         
   1  -7   6         37.72         33.12         1.37 o                         
   2  -7   6         82.90         84.21         2.50 o                         
   3  -7   6        525.23        533.05         7.55 o                         
   4  -7   6          0.50          0.38         0.89 o                         
   5  -7   6         47.29         55.00         1.95 o                         
   6  -7   6          7.66          4.93         1.12 o                         
   7  -7   6        233.00        224.93         5.40 o                         
   8  -7   6          1.50          2.81         0.77 o                         
 -10  -6   6         60.41         52.71         2.73 o                         
  -9  -6   6        253.58        253.42         6.01 o                         
  -8  -6   6         55.85         54.99         2.24 o                         
  -7  -6   6          1.27          0.15         0.74 o                         
  -6  -6   6         72.55         64.18         1.83 o                         
  -5  -6   6          1.11          1.34         0.65 o                         
  -4  -6   6          0.06         -0.87         0.87 o                         
  -3  -6   6         44.31         43.04         1.49 o                         
  -2  -6   6          0.96         -0.36         0.72 o                         
  -1  -6   6        148.15        155.45         2.84 o                         
   0  -6   6        811.08        786.96         7.57 o                         
   1  -6   6         56.42         50.97         1.53 o                         
   2  -6   6          6.96         10.68         0.94 o                         
   3  -6   6        239.21        221.96         4.00 o                         
   4  -6   6         16.67         24.02         1.54 o                         
   5  -6   6        152.93        142.24         4.40 o                         
   6  -6   6         88.69         98.06         3.18 o                         
   7  -6   6        288.13        270.01         4.67 o                         
   8  -6   6         20.61         15.38         1.27 o                         
   9  -6   6         14.47         15.69         1.46 o                         
 -10  -5   6         28.38         33.32         4.58 o                         
  -9  -5   6        530.65        537.32         6.66 o                         
  -8  -5   6        514.35        520.09         6.48 o                         
  -7  -5   6          1.01          1.30         0.70 o                         
  -6  -5   6         93.00         96.51         2.21 o                         
  -5  -5   6        698.02        705.47         7.22 o                         
  -4  -5   6          8.05          7.21         0.88 o                         
  -3  -5   6        404.27        436.92         5.88 o                         
  -2  -5   6         43.09         49.78         1.73 o                         
  -1  -5   6       1181.24       1227.39        12.07 o                         
   0  -5   6          4.72          4.34         1.08 o                         
   1  -5   6        195.13        201.60         3.24 o                         
   2  -5   6        113.85        103.00         2.70 o                         
   3  -5   6        165.08        169.00         3.23 o                         
   4  -5   6        166.99        166.76         3.61 o                         
   5  -5   6         28.16         25.49         2.65 o                         
   6  -5   6         80.72         64.10         2.26 o                         
   7  -5   6          8.85          4.71         0.99 o                         
   8  -5   6         24.04         27.57         1.74 o                         
   9  -5   6          9.53          6.45         2.44 o                         
 -11  -4   6         35.28         35.18         2.31 o                         
 -10  -4   6          3.42          4.00         0.79 o                         
  -9  -4   6          0.42          0.37         0.62 o                         
  -8  -4   6          2.90          1.30         0.69 o                         
  -7  -4   6         97.28         83.08         2.63 o                         
  -6  -4   6          0.31          2.04         0.59 o                         
  -5  -4   6          8.31          8.03         0.72 o                         
  -4  -4   6       1021.64       1095.18        12.05 o                         
  -3  -4   6        686.11        735.40         8.23 o                         
  -2  -4   6        231.03        248.61         4.43 o                         
  -1  -4   6       2597.01       2609.89        25.68 o                         
   0  -4   6         42.04         38.50         1.55 o                         
   1  -4   6        268.90        301.20         5.57 o                         
   2  -4   6         98.38        148.51         3.48 o                         
   3  -4   6          1.02          1.23         0.64 o                         
   4  -4   6        201.47        208.48         4.44 o                         
   5  -4   6         29.84         30.71         1.58 o                         
   6  -4   6         55.87         49.57         2.03 o                         
   7  -4   6        189.27        175.25         3.81 o                         
   8  -4   6         16.98         18.45         1.60 o                         
   9  -4   6          6.45          2.45         0.62 o                         
 -11  -3   6          7.26          6.62         1.56 o                         
 -10  -3   6         55.45         52.92         1.86 o                         
  -9  -3   6        217.51        203.95         3.47 o                         
  -8  -3   6          0.24          0.78         0.62 o                         
  -7  -3   6        330.25        284.32         3.77 o                         
  -6  -3   6          7.44          5.56         0.67 o                         
  -5  -3   6         11.04         19.37         0.99 o                         
  -4  -3   6        115.92        118.68         3.43 o                         
  -3  -3   6        344.84        338.55         5.47 o                         
  -2  -3   6       1308.38       1354.49        14.51 o                         
  -1  -3   6        363.16        369.54         6.11 o                         
   0  -3   6       1451.90       1540.72        16.29 o                         
   1  -3   6        119.01         98.71         3.85 o                         
   2  -3   6        181.35        187.76         5.65 o                         
   3  -3   6        105.39        117.18         2.72 o                         
   4  -3   6        688.14        670.45         8.68 o                         
   5  -3   6          1.55          2.38         0.65 o                         
   6  -3   6          0.67          0.02         0.64 o                         
   7  -3   6          8.08          7.04         0.84 o                         
   8  -3   6        105.30        103.05         2.91 o                         
   9  -3   6         19.58         24.77         1.92 o                         
 -11  -2   6         66.98         58.49         2.00 o                         
 -10  -2   6         20.44         13.78         0.94 o                         
  -9  -2   6         18.50         16.22         1.09 o                         
  -8  -2   6         20.13         15.11         1.03 o                         
  -7  -2   6         10.51         13.90         0.96 o                         
  -6  -2   6        394.80        392.39         4.46 o                         
  -5  -2   6        999.24       1056.28        11.69 o                         
  -4  -2   6         95.70         86.25         2.87 o                         
  -3  -2   6       2010.66       1977.21        19.70 o                         
  -2  -2   6       1228.94       1296.20        20.19 o                         
  -1  -2   6        234.04        253.94         3.92 o                         
   0  -2   6        186.90        173.05         2.81 o                         
   1  -2   6        247.21        262.51         5.72 o                         
   2  -2   6          4.18         10.25         2.37 o                         
   3  -2   6         37.37         34.21         1.34 o                         
   4  -2   6         36.76         36.59         1.12 o                         
   5  -2   6         54.45         55.53         1.42 o                         
   6  -2   6        431.02        402.32         5.32 o                         
   7  -2   6          1.59          1.28         0.75 o                         
   8  -2   6         14.12         10.52         1.14 o                         
   9  -2   6         42.12         42.84         1.40 o                         
 -11  -1   6          0.16          0.25         0.57 o                         
 -10  -1   6        135.78        134.55         2.57 o                         
  -9  -1   6          5.33          3.26         0.68 o                         
  -8  -1   6        361.68        319.90         5.04 o                         
  -7  -1   6        393.58        415.65         4.93 o                         
  -6  -1   6         47.93         43.17         1.59 o                         
  -5  -1   6        231.05        239.83         4.20 o                         
  -4  -1   6        222.70        239.64         4.85 o                         
  -3  -1   6         16.31         18.34         1.13 o                         
  -2  -1   6         19.35         19.61         1.06 o                         
  -1  -1   6         20.97         29.21         1.08 o                         
   0  -1   6          8.30          8.38         1.15 o                         
   1  -1   6          0.02          0.45         1.10 o                         
   2  -1   6        740.22        829.37        20.55 o                         
   3  -1   6          0.38         -0.19         0.48 o                         
   4  -1   6        127.35        125.53         2.08 o                         
   5  -1   6        909.08        885.75         7.48 o                         
   6  -1   6        855.98        849.64         7.62 o                         
   7  -1   6        460.95        443.34         5.71 o                         
   8  -1   6          0.55          1.36         0.71 o                         
   9  -1   6         53.70         54.24         1.85 o                         
 -12   0   6          2.45          0.66         0.53 o                         
 -11   0   6         31.48         35.09         1.50 o                         
 -10   0   6         14.57         12.08         0.99 o                         
  -9   0   6        459.76        422.68         4.95 o                         
  -8   0   6          8.30          9.94         0.89 o                         
  -7   0   6         52.25         55.67         1.79 o                         
  -6   0   6        429.25        442.38         5.65 o                         
  -5   0   6        323.06        312.47         8.63 o                         
  -4   0   6        161.33        150.47         3.27 o                         
  -3   0   6       2044.80       2020.25        22.90 o                         
  -2   0   6       1381.33       1489.38        20.33 o                         
  -1   0   6         41.12         35.11         1.62 o                         
   0   0   6        127.02        155.64         3.38 o                         
   1   0   6        403.26        479.44         8.23 o                         
   2   0   6        233.25        252.04         7.10 o                         
   3   0   6         96.23         95.78         1.58 o                         
   4   0   6        543.44        526.95         4.94 o                         
   5   0   6         42.72         44.69         1.26 o                         
   6   0   6         31.75         25.83         0.97 o                         
   7   0   6        243.56        240.40         3.55 o                         
   8   0   6         11.29         11.92         0.92 o                         
   9   0   6         10.89         10.14         0.76 o                         
 -12   1   6         26.21         26.29         1.19 o                         
 -11   1   6         43.73         42.60         1.51 o                         
 -10   1   6         64.76         72.06         2.11 o                         
  -9   1   6         37.05         34.53         1.54 o                         
  -8   1   6        258.28        252.79         4.06 o                         
  -7   1   6         30.20         34.88         1.54 o                         
  -6   1   6        850.23        865.51         9.05 o                         
  -5   1   6        913.32        948.76        10.81 o                         
  -4   1   6        399.56        387.83        10.39 o                         
  -3   1   6        790.04        811.96         9.60 o                         
  -2   1   6         46.13         51.08         1.59 o                         
  -1   1   6         52.79         68.87         2.11 o                         
   0   1   6        106.69        112.46         4.53 o                         
   1   1   6         46.86         62.86         3.13 o                         
   2   1   6        214.42        227.97         2.80 o                         
   3   1   6        165.17        164.22         2.21 o                         
   4   1   6        685.27        671.88         5.81 o                         
   5   1   6        164.45        163.01         2.39 o                         
   6   1   6        234.42        215.77         2.86 o                         
   7   1   6          0.75         -0.49         0.50 o                         
   8   1   6          7.18          8.11         0.72 o                         
 -12   2   6          0.77          1.70         0.45 o                         
 -11   2   6          0.71          1.26         0.64 o                         
 -10   2   6          0.01          0.55         0.70 o                         
  -9   2   6         80.17         90.35         2.41 o                         
  -8   2   6        924.01        919.12        13.77 o                         
  -7   2   6         53.95         48.27         1.58 o                         
  -6   2   6        119.09        130.98         2.63 o                         
  -5   2   6        614.51        659.71         6.71 o                         
  -4   2   6          5.25          1.21         0.71 o                         
  -3   2   6        209.39        185.93         3.60 o                         
  -2   2   6          0.13          0.14         0.59 o                         
  -1   2   6          1.46          2.04         1.39 o                         
   0   2   6        158.78        154.04         8.22 o                         
   1   2   6          0.60          0.78         0.57 o                         
   2   2   6          6.12          7.47         0.50 o                         
   3   2   6        445.87        464.53         4.37 o                         
   4   2   6          4.38          6.33         0.58 o                         
   5   2   6          3.82          4.20         0.56 o                         
   6   2   6         32.92         39.20         1.10 o                         
   7   2   6          1.60          2.10         0.53 o                         
   8   2   6        145.04        155.77         4.30 o                         
 -12   3   6         45.20         47.14         2.00 o                         
 -11   3   6          9.48          8.30         0.96 o                         
 -10   3   6         81.24         82.95         2.23 o                         
  -9   3   6        114.33        117.21         3.19 o                         
  -8   3   6          7.43          7.55         1.01 o                         
  -7   3   6        476.19        481.91         5.97 o                         
  -6   3   6         91.71        100.91         2.09 o                         
  -5   3   6          0.13          1.14         0.53 o                         
  -4   3   6        361.09        390.40         5.37 o                         
  -3   3   6         87.10        103.88         2.83 o                         
  -2   3   6         75.98         89.93         3.56 o                         
  -1   3   6        147.66        135.91         5.52 o                         
   0   3   6         15.67         25.08         1.03 o                         
   1   3   6        147.88        136.23         1.90 o                         
   2   3   6         69.30         63.91         1.26 o                         
   3   3   6        105.00        110.72         1.74 o                         
   4   3   6          1.64          1.43         0.52 o                         
   5   3   6         77.74         67.05         1.51 o                         
   6   3   6        104.45         99.50         1.74 o                         
   7   3   6        126.10        132.30         2.09 o                         
 -11   4   6         88.82        101.66         2.55 o                         
 -10   4   6         12.19         13.72         1.06 o                         
  -9   4   6        823.52        848.31        15.58 o                         
  -8   4   6        345.03        352.52         5.19 o                         
  -7   4   6         94.60         90.64         2.42 o                         
  -6   4   6        298.57        308.01         3.98 o                         
  -5   4   6         38.91         47.20         1.35 o                         
  -4   4   6        687.37        697.14         6.63 o                         
  -3   4   6        299.99        331.20         4.09 o                         
  -2   4   6          0.00          0.93         0.75 o                         
  -1   4   6        287.31        263.22         3.83 o                         
   0   4   6        219.06        201.01         2.91 o                         
   1   4   6         17.86         17.89         0.79 o                         
   2   4   6        391.21        396.86         3.79 o                         
   3   4   6         59.78         61.90         1.48 o                         
   4   4   6        174.95        154.34         2.23 o                         
   5   4   6         33.39         40.05         1.22 o                         
   6   4   6         26.27         27.49         1.03 o                         
   7   4   6          8.91          6.81         0.85 o                         
 -11   5   6         10.78         10.41         0.86 o                         
 -10   5   6          0.02         -0.74         0.74 o                         
  -9   5   6          1.08          1.14         0.77 o                         
  -8   5   6          6.95          6.65         1.00 o                         
  -7   5   6         27.55         26.90         1.42 o                         
  -6   5   6         48.89         46.04         1.59 o                         
  -5   5   6         11.93          8.10         0.80 o                         
  -4   5   6         52.15         57.67         1.43 o                         
  -3   5   6         32.26         35.99         1.26 o                         
  -2   5   6       1090.80       1053.17        12.56 o                         
  -1   5   6        101.32        101.88         2.30 o                         
   0   5   6          2.44          3.28         0.69 o                         
   1   5   6        468.85        454.73         4.36 o                         
   2   5   6         30.69         17.92         1.72 o                         
   3   5   6          8.04          7.16         0.71 o                         
   4   5   6          2.18          3.41         0.70 o                         
   5   5   6          1.89          1.27         0.62 o                         
   6   5   6         90.16         91.45         2.04 o                         
   7   5   6        189.22        205.05         6.25 o                         
 -10   6   6         67.82         65.59         1.98 o                         
  -9   6   6         50.72         45.97         1.66 o                         
  -8   6   6         27.50         25.55         1.93 o                         
  -7   6   6        167.20        147.48         3.17 o                         
  -6   6   6         48.42         56.49         2.16 o                         
  -5   6   6         45.63         40.18         3.45 o                         
  -4   6   6        137.89        131.49         2.60 o                         
  -3   6   6         38.52         34.21         1.74 o                         
  -2   6   6       1755.28       1699.57        20.40 o                         
  -1   6   6       1646.24       1557.27        13.80 o                         
   0   6   6        317.45        304.60         3.95 o                         
   1   6   6         75.20         68.21         1.72 o                         
   2   6   6         26.25         20.18         1.02 o                         
   3   6   6         19.52         13.89         0.86 o                         
   4   6   6        201.83        175.60         2.82 o                         
   5   6   6        143.10        137.08         3.57 o                         
   6   6   6        357.64        341.17         9.56 o                         
 -10   7   6          1.77          0.30         0.57 o                         
  -9   7   6          5.79          8.88         0.83 o                         
  -8   7   6        158.14        154.45         4.17 o                         
  -7   7   6        168.97        147.91         3.26 o                         
  -6   7   6        272.13        253.40         4.68 o                         
  -5   7   6         56.25         39.64         1.99 o                         
  -4   7   6        133.26        119.76         2.97 o                         
  -3   7   6        274.14        267.83         5.04 o                         
  -2   7   6       1694.65       1645.82        21.06 o                         
  -1   7   6         54.68         54.22         1.90 o                         
   0   7   6          1.09          1.50         0.67 o                         
   1   7   6         60.36         64.87         1.72 o                         
   2   7   6        188.81        181.26         3.70 o                         
   3   7   6         14.18         13.95         1.34 o                         
   4   7   6          0.02          0.26         0.74 o                         
   5   7   6          1.28          1.84         0.59 o                         
  -9   8   6         51.76         50.95         4.67 o                         
  -8   8   6         66.36         68.85         2.68 o                         
  -7   8   6         17.80         17.08         1.08 o                         
  -6   8   6         36.37         34.88         1.59 o                         
  -5   8   6         42.91         37.78         2.63 o                         
  -4   8   6          3.77          5.08         0.77 o                         
  -3   8   6        348.71        341.83         5.97 o                         
  -2   8   6         75.89         80.81         2.62 o                         
  -1   8   6        160.95        153.64         3.23 o                         
   0   8   6         37.83         37.40         1.40 o                         
   1   8   6         31.16         28.53         1.40 o                         
   2   8   6         87.04         80.99         2.72 o                         
   3   8   6        110.64        102.72         2.69 o                         
   4   8   6          2.32          0.62         0.74 o                         
  -8   9   6         49.23         55.65         2.46 o                         
  -7   9   6         64.62         60.47         3.05 o                         
  -6   9   6         21.45         14.58         1.18 o                         
  -5   9   6          9.27          9.63         1.17 o                         
  -4   9   6         64.17         60.65         2.36 o                         
  -3   9   6        114.35        124.69         3.10 o                         
  -2   9   6          8.95          8.22         0.78 o                         
  -1   9   6        156.88        156.97         2.68 o                         
   0   9   6         48.06         46.85         2.29 o                         
   1   9   6         37.26         38.98         2.24 o                         
   2   9   6          8.68          8.40         1.03 o                         
  -6  10   6          0.06         -0.20         0.53 o                         
  -5  10   6         16.34         22.09         1.36 o                         
  -4  10   6          0.74          0.90         0.70 o                         
  -3  10   6          0.14          0.58         0.56 o                         
  -2  10   6        177.21        173.54         3.43 o                         
  -1  10   6         46.28         46.12         1.55 o                         
   0  10   6          0.02          0.93         0.72 o                         
  -1 -12   7        126.17        117.84         4.60 o                         
   0 -12   7          4.03          3.46         1.27 o                         
   1 -12   7          1.52          2.55         1.16 o                         
   2 -12   7         19.33         18.26         1.86 o                         
  -4 -11   7          0.08         -0.30         0.51 o                         
  -3 -11   7         37.52         39.82         1.72 o                         
  -2 -11   7         20.34         18.31         1.39 o                         
  -1 -11   7         18.16         23.81         1.25 o                         
   0 -11   7          7.52          6.96         0.82 o                         
   1 -11   7         12.60         12.67         1.05 o                         
   2 -11   7        125.24        131.30         3.27 o                         
   3 -11   7        142.32        144.64         5.34 o                         
   4 -11   7        160.22        152.69         5.26 o                         
  -6 -10   7          1.79          1.96         0.50 o                         
  -5 -10   7         14.36         12.21         1.25 o                         
  -4 -10   7          5.06          8.40         1.14 o                         
  -3 -10   7          0.17          0.34         0.75 o                         
  -2 -10   7         44.36         44.62         2.20 o                         
  -1 -10   7         16.70         18.24         1.41 o                         
   0 -10   7        152.52        149.35         3.77 o                         
   1 -10   7         37.11         40.89         1.98 o                         
   2 -10   7        135.60        134.85         3.43 o                         
   3 -10   7          1.96          2.38         1.03 o                         
   4 -10   7         84.07         91.61         2.76 o                         
   5 -10   7         26.28         26.70         1.28 o                         
   6 -10   7         34.26         27.69         2.25 o                         
  -7  -9   7         87.68         83.08         1.94 o                         
  -6  -9   7         49.29         48.28         1.64 o                         
  -5  -9   7          2.05          1.80         1.03 o                         
  -4  -9   7         47.69         49.50         1.65 o                         
  -3  -9   7        137.67        146.86         4.14 o                         
  -2  -9   7         33.31         35.28         1.84 o                         
  -1  -9   7          1.99          1.63         0.89 o                         
   0  -9   7         18.65         18.56         1.47 o                         
   1  -9   7         32.05         34.46         1.83 o                         
   2  -9   7       1268.78       1378.43        17.92 o                         
   3  -9   7          3.00          5.06         1.08 o                         
   4  -9   7        196.86        210.56         4.85 o                         
   5  -9   7         49.26         53.46         2.15 o                         
   6  -9   7         16.10         14.35         1.79 o                         
   7  -9   7         48.48         44.78         2.51 o                         
  -8  -8   7         27.94         26.17         1.26 o                         
  -7  -8   7        493.09        509.71         6.95 o                         
  -6  -8   7         82.64         93.97         2.33 o                         
  -5  -8   7        139.79        142.02         3.13 o                         
  -4  -8   7        233.02        234.29         4.62 o                         
  -3  -8   7        104.80        103.33         2.72 o                         
  -2  -8   7          0.63          0.27         0.82 o                         
  -1  -8   7         68.11         73.84         2.24 o                         
   0  -8   7         16.15         16.97         1.28 o                         
   1  -8   7        131.73        122.49         3.11 o                         
   2  -8   7       1349.78       1373.24        14.17 o                         
   3  -8   7         81.00         83.33         2.74 o                         
   4  -8   7          0.00          1.10         1.88 o                         
   5  -8   7         61.76         60.22         2.55 o                         
   6  -8   7          2.33          2.68         0.94 o                         
   7  -8   7         87.06         82.58         2.56 o                         
  -9  -7   7        108.96        106.01         3.15 o                         
  -8  -7   7         93.03         97.16         2.36 o                         
  -7  -7   7        457.03        467.91         6.27 o                         
  -6  -7   7        702.35        730.04         9.02 o                         
  -5  -7   7          8.85          8.99         0.90 o                         
  -4  -7   7         53.56         56.85         2.95 o                         
  -3  -7   7         68.11         68.20         2.21 o                         
  -2  -7   7         14.28         18.31         1.24 o                         
  -1  -7   7          5.43          4.59         0.86 o                         
   0  -7   7         53.92         57.53         2.09 o                         
   1  -7   7        207.24        203.53         3.76 o                         
   2  -7   7          3.92          6.12         0.98 o                         
   3  -7   7         19.89         27.56         1.90 o                         
   4  -7   7         35.16         32.50         2.72 o                         
   5  -7   7         19.17         19.35         1.40 o                         
   6  -7   7          0.93          0.91         0.70 o                         
   7  -7   7         37.61         30.77         1.45 o                         
   8  -7   7         15.95         15.37         1.68 o                         
 -10  -6   7         68.90         67.45         3.19 o                         
  -9  -6   7          9.40         12.71         0.84 o                         
  -8  -6   7          0.16          0.08         0.62 o                         
  -7  -6   7          0.07         -0.34         0.64 o                         
  -6  -6   7         11.10          9.72         0.92 o                         
  -5  -6   7        890.22        919.42        18.59 o                         
  -4  -6   7         47.59         44.71         2.27 o                         
  -3  -6   7          0.07          0.10         0.70 o                         
  -2  -6   7          0.22          0.61         0.74 o                         
  -1  -6   7         28.17         26.89         1.28 o                         
   0  -6   7          5.28          6.38         0.82 o                         
   1  -6   7         31.29         39.34         1.71 o                         
   2  -6   7          6.38          5.49         0.82 o                         
   3  -6   7        307.04        316.19         6.78 o                         
   4  -6   7         56.11         60.83         2.43 o                         
   5  -6   7          2.71          5.06         0.99 o                         
   6  -6   7        107.64         95.43         2.75 o                         
   7  -6   7          1.85          1.41         0.64 o                         
   8  -6   7         11.11         11.52         3.71 o                         
 -10  -5   7        110.63        110.40         3.50 o                         
  -9  -5   7          3.08          3.13         0.66 o                         
  -8  -5   7        124.61        116.76         2.76 o                         
  -7  -5   7        253.94        236.66         3.44 o                         
  -6  -5   7        319.47        302.01         4.17 o                         
  -5  -5   7         45.30         48.33         2.00 o                         
  -4  -5   7         34.03         40.26         1.80 o                         
  -3  -5   7        117.36        135.27         2.87 o                         
  -2  -5   7         48.37         45.59         1.54 o                         
  -1  -5   7         74.90         67.29         1.82 o                         
   0  -5   7         39.90         42.22         1.53 o                         
   1  -5   7        420.48        452.44         5.38 o                         
   2  -5   7        166.57        162.46         3.58 o                         
   3  -5   7        284.01        278.64         4.97 o                         
   4  -5   7         58.35         61.35         1.85 o                         
   5  -5   7          0.32          4.97         0.99 o                         
   6  -5   7         33.35         31.31         1.52 o                         
   7  -5   7         26.48         26.04         1.35 o                         
   8  -5   7          6.40          6.83         0.94 o                         
 -11  -4   7          0.25          0.64         0.78 o                         
 -10  -4   7         35.98         35.71         1.37 o                         
  -9  -4   7        114.95        123.59         2.78 o                         
  -8  -4   7        137.45        140.60         2.64 o                         
  -7  -4   7         52.32         44.94         1.45 o                         
  -6  -4   7         79.80         73.33         1.99 o                         
  -5  -4   7          4.25          2.44         0.75 o                         
  -4  -4   7        640.60        638.50         7.40 o                         
  -3  -4   7          1.40          2.46         0.74 o                         
  -2  -4   7       3717.62       3832.34        33.92 o                         
  -1  -4   7       1402.61       1440.81        14.72 o                         
   0  -4   7       1109.72       1186.28        11.80 o                         
   1  -4   7        866.23        946.90        10.56 o                         
   2  -4   7         52.66         53.95         1.82 o                         
   3  -4   7         67.81         72.26         2.06 o                         
   4  -4   7        173.98        176.86         3.77 o                         
   5  -4   7          4.44         10.14         1.03 o                         
   6  -4   7        100.89         84.01         2.29 o                         
   7  -4   7         13.90         18.05         1.42 o                         
   8  -4   7          2.26          1.86         0.75 o                         
   9  -4   7         60.22         63.49         3.06 o                         
 -11  -3   7        127.07        108.53         5.00 o                         
 -10  -3   7          8.66          6.32         0.85 o                         
  -9  -3   7         17.38         11.50         0.95 o                         
  -8  -3   7         55.88         62.93         1.65 o                         
  -7  -3   7        283.15        305.61         4.47 o                         
  -6  -3   7        101.14        100.64         2.33 o                         
  -5  -3   7        194.26        185.00         3.18 o                         
  -4  -3   7        720.90        744.23         8.91 o                         
  -3  -3   7       3659.11       3659.85        35.24 o                         
  -2  -3   7        407.71        412.40         6.01 o                         
  -1  -3   7         15.10         15.02         1.15 o                         
   0  -3   7        129.71        126.63         3.33 o                         
   1  -3   7         21.64         15.23         1.66 o                         
   2  -3   7         92.83         88.40         2.27 o                         
   3  -3   7        143.02        148.05         2.99 o                         
   4  -3   7          3.59          2.27         0.70 o                         
   5  -3   7         31.62         36.01         1.36 o                         
   6  -3   7         28.45         18.45         1.02 o                         
   7  -3   7         45.57         38.26         1.47 o                         
   8  -3   7         39.97         43.50         2.08 o                         
   9  -3   7         14.92         21.25         1.26 o                         
 -11  -2   7         10.19         11.27         1.33 o                         
 -10  -2   7        168.72        163.00         2.93 o                         
  -9  -2   7         76.93         69.51         1.76 o                         
  -8  -2   7         18.11         14.39         1.04 o                         
  -7  -2   7        387.71        372.18         4.47 o                         
  -6  -2   7         86.07         95.05         2.48 o                         
  -5  -2   7          0.59          0.52         0.69 o                         
  -4  -2   7        198.07        192.95         4.45 o                         
  -3  -2   7       1055.08       1061.57        11.76 o                         
  -2  -2   7          0.58          0.13         0.64 o                         
  -1  -2   7        810.72        882.46         9.27 o                         
   0  -2   7         10.91         14.62         1.34 o                         
   1  -2   7        147.51        134.56         4.34 o                         
   2  -2   7        148.53        157.60         3.34 o                         
   3  -2   7         78.00         95.45         2.15 o                         
   4  -2   7        134.14        128.88         2.36 o                         
   5  -2   7        357.21        380.28         6.16 o                         
   6  -2   7         33.66         28.63         1.28 o                         
   7  -2   7         58.08         61.97         1.91 o                         
   8  -2   7         83.06         79.71         2.72 o                         
   9  -2   7         49.15         48.34         1.89 o                         
 -11  -1   7          1.93          0.96         0.59 o                         
 -10  -1   7          4.97          3.93         0.75 o                         
  -9  -1   7         82.69         75.40         1.89 o                         
  -8  -1   7         36.63         30.42         1.34 o                         
  -7  -1   7         15.09         22.08         1.38 o                         
  -6  -1   7         24.64         21.62         1.21 o                         
  -5  -1   7         75.79         72.66         2.06 o                         
  -4  -1   7          0.03         -0.67         0.67 o                         
  -3  -1   7          3.52          3.00         0.77 o                         
  -2  -1   7       1032.20       1099.32        13.38 o                         
  -1  -1   7       1715.22       2017.67        47.27 o                         
   0  -1   7        220.63        248.52         4.80 o                         
   1  -1   7        100.49        116.64         4.66 o                         
   2  -1   7        338.18        371.21         4.02 o                         
   3  -1   7         11.67         11.53         0.67 o                         
   4  -1   7        179.46        179.49         2.44 o                         
   5  -1   7        979.67       1031.02        16.14 o                         
   6  -1   7         41.33         42.92         1.42 o                         
   7  -1   7        177.80        179.06         3.05 o                         
   8  -1   7         16.30         17.54         1.00 o                         
 -12   0   7          0.64          0.60         0.82 o                         
 -11   0   7         52.47         66.87         1.81 o                         
 -10   0   7         12.66         13.61         1.02 o                         
  -9   0   7         11.47         10.36         0.92 o                         
  -8   0   7        579.31        542.70         7.75 o                         
  -7   0   7         38.80         38.92         1.88 o                         
  -6   0   7          4.34          6.21         0.81 o                         
  -5   0   7        531.17        527.68         6.60 o                         
  -4   0   7        659.11        666.84        10.29 o                         
  -3   0   7         91.58         94.50         3.27 o                         
  -2   0   7        199.88        212.63         4.37 o                         
  -1   0   7        311.85        377.05         6.25 o                         
   0   0   7        154.85        149.89         6.51 o                         
   1   0   7        143.72        136.49         4.66 o                         
   2   0   7        557.20        592.88         4.90 o                         
   3   0   7          8.56          9.93         0.61 o                         
   4   0   7        607.36        602.26         5.22 o                         
   5   0   7         89.38         89.13         1.88 o                         
   6   0   7         58.28         50.35         1.49 o                         
   7   0   7         97.89         87.30         2.00 o                         
   8   0   7          1.94          3.39         0.55 o                         
 -12   1   7          3.70          5.27         0.61 o                         
 -11   1   7        318.24        328.41         5.53 o                         
 -10   1   7         94.60         95.84         2.79 o                         
  -9   1   7        578.28        570.54         6.69 o                         
  -8   1   7         41.31         31.73         1.61 o                         
  -7   1   7         11.90         13.60         1.04 o                         
  -6   1   7        279.60        270.44         4.22 o                         
  -5   1   7        119.65        126.31         2.52 o                         
  -4   1   7        285.91        282.44         6.84 o                         
  -3   1   7        409.77        491.36         7.70 o                         
  -2   1   7         37.78         49.26         3.62 o                         
  -1   1   7        919.10       1046.13        13.67 o                         
   0   1   7        423.94        466.37        16.76 o                         
   1   1   7       2189.63       2374.56        21.46 o                         
   2   1   7        163.73        183.10         2.41 o                         
   3   1   7        280.52        272.06         3.07 o                         
   4   1   7       1568.59       1583.89        13.08 o                         
   5   1   7          0.51          1.10         0.58 o                         
   6   1   7         21.74         17.16         0.95 o                         
   7   1   7         87.02         81.50         1.85 o                         
   8   1   7          5.86          6.28         0.62 o                         
 -12   2   7        302.36        328.21         5.45 o                         
 -11   2   7         71.61         67.18         1.86 o                         
 -10   2   7         26.79         29.50         1.28 o                         
  -9   2   7        221.10        217.43         3.98 o                         
  -8   2   7        749.05        769.42         8.26 o                         
  -7   2   7        865.07        905.35         9.65 o                         
  -6   2   7        160.73        168.48         3.03 o                         
  -5   2   7        388.37        444.75         5.31 o                         
  -4   2   7        488.12        496.53         5.75 o                         
  -3   2   7       1925.47       2006.36        24.74 o                         
  -2   2   7        327.10        335.19         8.43 o                         
  -1   2   7        166.44        179.76         9.44 o                         
   0   2   7        114.30        133.01         2.40 o                         
   1   2   7        739.01        794.08         7.31 o                         
   2   2   7        491.38        481.80         4.09 o                         
   3   2   7          0.89          1.66         0.49 o                         
   4   2   7         95.20         77.67         1.65 o                         
   5   2   7         14.59         10.79         0.87 o                         
   6   2   7          1.53          0.86         0.58 o                         
   7   2   7         13.99         17.72         0.79 o                         
   8   2   7          0.00         -0.74         0.74 o                         
 -11   3   7         76.13         78.39         2.35 o                         
 -10   3   7        207.02        231.77         3.85 o                         
  -9   3   7         64.27         67.75         2.43 o                         
  -8   3   7          9.26          8.51         0.98 o                         
  -7   3   7        377.02        404.53         5.34 o                         
  -6   3   7          7.14         10.24         0.78 o                         
  -5   3   7          3.32          1.73         0.62 o                         
  -4   3   7         80.02         70.01         1.80 o                         
  -3   3   7        911.40        869.10        11.42 o                         
  -2   3   7         91.94         78.39         2.77 o                         
  -1   3   7          0.60         -0.07         0.55 o                         
   0   3   7        145.02        131.01         2.07 o                         
   1   3   7          4.89          4.56         0.51 o                         
   2   3   7        212.78        207.69         2.51 o                         
   3   3   7        251.35        239.25         2.97 o                         
   4   3   7         98.37         84.48         1.72 o                         
   5   3   7        268.27        245.67         3.21 o                         
   6   3   7          1.38         -0.01         0.55 o                         
   7   3   7          1.03          3.15         0.82 o                         
 -11   4   7         16.15         16.86         1.03 o                         
 -10   4   7         41.97         40.36         1.46 o                         
  -9   4   7          4.48          3.56         0.87 o                         
  -8   4   7        128.09        140.93         3.05 o                         
  -7   4   7         17.20         16.61         1.08 o                         
  -6   4   7         16.92         20.03         1.02 o                         
  -5   4   7         91.36        100.46         2.08 o                         
  -4   4   7          4.07          6.77         0.70 o                         
  -3   4   7        205.31        192.93         3.38 o                         
  -2   4   7        108.15        100.00         2.47 o                         
  -1   4   7         26.26         27.82         1.26 o                         
   0   4   7        635.97        584.56         6.07 o                         
   1   4   7        140.43        129.61         2.20 o                         
   2   4   7          1.79          1.56         0.53 o                         
   3   4   7        538.63        481.43         5.12 o                         
   4   4   7         22.85         21.32         0.95 o                         
   5   4   7         39.98         29.27         1.17 o                         
   6   4   7          7.70         11.44         0.81 o                         
   7   4   7          2.98          3.00         0.97 o                         
 -11   5   7         25.96         26.04         0.93 o                         
 -10   5   7          2.62          2.79         0.69 o                         
  -9   5   7         30.67         39.65         1.87 o                         
  -8   5   7         37.12         41.25         2.13 o                         
  -7   5   7        214.52        204.42         3.68 o                         
  -6   5   7         26.08         43.29         1.55 o                         
  -5   5   7        418.21        387.06         5.20 o                         
  -4   5   7        345.48        364.30         4.91 o                         
  -3   5   7        752.30        703.84         8.12 o                         
  -2   5   7          4.25          4.07         0.95 o                         
  -1   5   7        937.02        883.26         8.71 o                         
   0   5   7        835.63        810.93         8.73 o                         
   1   5   7         44.43         45.88         1.31 o                         
   2   5   7          0.70          1.85         0.58 o                         
   3   5   7         21.12         16.64         0.96 o                         
   4   5   7        103.74         96.32         2.08 o                         
   5   5   7         32.54         28.95         1.24 o                         
   6   5   7         25.59         21.70         1.93 o                         
 -10   6   7          3.61          2.45         0.57 o                         
  -9   6   7         17.04         17.92         1.07 o                         
  -8   6   7         68.43         67.42         2.74 o                         
  -7   6   7         58.33         57.77         2.08 o                         
  -6   6   7          1.60         -0.42         0.79 o                         
  -5   6   7        201.35        187.20         4.38 o                         
  -4   6   7          8.13         10.53         1.21 o                         
  -3   6   7        113.75        102.01         6.12 o                         
  -2   6   7         41.42         32.88         3.56 o                         
  -1   6   7        679.05        661.85         7.18 o                         
   0   6   7        227.55        221.81         3.29 o                         
   1   6   7          2.88          4.20         0.68 o                         
   2   6   7         61.22         53.34         1.79 o                         
   3   6   7         59.83         52.83         1.67 o                         
   4   6   7          9.76          8.07         0.86 o                         
   5   6   7         23.16         22.65         1.53 o                         
 -10   7   7          1.70          1.41         2.12 o                         
  -9   7   7         38.18         41.42         2.14 o                         
  -8   7   7        110.52         93.18         3.07 o                         
  -7   7   7          0.04          0.52         0.71 o                         
  -6   7   7        229.69        219.74         4.73 o                         
  -5   7   7         51.98         48.26         2.53 o                         
  -4   7   7        341.24        351.92         6.25 o                         
  -3   7   7         40.19         38.63         1.72 o                         
  -2   7   7         15.21         14.71         1.32 o                         
  -1   7   7          9.38          8.58         0.88 o                         
   0   7   7          1.17          0.71         0.63 o                         
   1   7   7         18.78         21.58         1.20 o                         
   2   7   7          0.54          0.82         0.80 o                         
   3   7   7         46.82         48.18         1.74 o                         
   4   7   7          0.19          0.96         0.64 o                         
  -9   8   7         33.95         26.08         2.32 o                         
  -8   8   7         46.83         41.92         2.60 o                         
  -7   8   7         24.29         26.29         1.86 o                         
  -6   8   7         66.22         64.71         2.97 o                         
  -5   8   7          3.94          5.48         0.91 o                         
  -4   8   7          1.78          0.57         0.68 o                         
  -3   8   7        112.82        102.61         2.89 o                         
  -2   8   7         10.06          9.52         0.93 o                         
  -1   8   7          0.91          0.94         0.76 o                         
   0   8   7         12.17         11.78         0.90 o                         
   1   8   7         18.95         21.51         1.49 o                         
   2   8   7        126.92        132.77         4.31 o                         
   3   8   7         33.43         39.52         2.44 o                         
  -7   9   7         12.06         11.67         1.35 o                         
  -6   9   7         73.24         76.45         2.95 o                         
  -5   9   7         25.62         25.84         1.78 o                         
  -4   9   7          5.68          5.71         0.86 o                         
  -3   9   7         77.60         70.63         1.69 o                         
  -2   9   7         19.17         20.08         1.02 o                         
  -1   9   7        193.95        187.33         3.11 o                         
   0   9   7         87.56         98.31         4.48 o                         
   1   9   7          2.26          3.56         0.82 o                         
  -5  10   7          7.52          9.19         0.79 o                         
  -4  10   7          2.24          0.25         0.63 o                         
  -3  10   7         13.23         17.26         1.31 o                         
  -2  10   7         79.83         67.87         1.67 o                         
  -1  10   7         32.94         28.39         1.66 o                         
  -4 -11   8          0.02          0.37         0.61 o                         
  -3 -11   8         32.91         33.64         1.83 o                         
  -2 -11   8         56.39         54.06         2.57 o                         
  -1 -11   8         28.26         25.71         1.58 o                         
   0 -11   8         13.96         13.53         1.28 o                         
   1 -11   8          1.29          0.90         0.71 o                         
   2 -11   8          7.86          6.65         0.87 o                         
   3 -11   8         82.57         82.15         2.86 o                         
   4 -11   8         40.71         39.76         2.63 o                         
  -6 -10   8        200.08        192.27         3.55 o                         
  -5 -10   8        187.10        179.53         3.94 o                         
  -4 -10   8         32.89         31.38         1.53 o                         
  -3 -10   8         18.01         16.73         1.11 o                         
  -2 -10   8          0.45          0.14         0.94 o                         
  -1 -10   8         10.30         12.31         1.21 o                         
   0 -10   8          8.39          9.35         1.15 o                         
   1 -10   8         95.02        100.54         2.86 o                         
   2 -10   8         15.47         15.59         1.41 o                         
   3 -10   8        301.98        318.09         7.07 o                         
   4 -10   8          2.28          2.31         0.70 o                         
   5 -10   8          0.19         -0.76         0.76 o                         
  -7  -9   8          7.65          9.89         0.69 o                         
  -6  -9   8         43.45         43.53         1.53 o                         
  -5  -9   8         74.27         71.46         2.17 o                         
  -4  -9   8         31.63         26.30         1.48 o                         
  -3  -9   8          0.45         -0.20         1.04 o                         
  -2  -9   8         27.67         26.61         1.74 o                         
  -1  -9   8         95.72        104.96         3.22 o                         
   0  -9   8          1.60          0.18         1.03 o                         
   1  -9   8          9.04          7.90         1.19 o                         
   2  -9   8         10.80         11.49         1.21 o                         
   3  -9   8        482.28        513.96        10.44 o                         
   4  -9   8         41.66         43.89         2.05 o                         
   5  -9   8         14.66         15.83         1.33 o                         
   6  -9   8          0.51         -0.17         0.46 o                         
  -8  -8   8          1.37          2.83         1.06 o                         
  -7  -8   8         98.89         93.84         2.31 o                         
  -6  -8   8         89.93         91.72         2.56 o                         
  -5  -8   8        101.57         97.21         2.95 o                         
  -4  -8   8        105.67        112.50         3.34 o                         
  -3  -8   8        127.45        118.64         3.12 o                         
  -2  -8   8          0.72          1.37         0.79 o                         
  -1  -8   8         28.14         27.45         1.43 o                         
   0  -8   8          9.90          9.80         1.08 o                         
   1  -8   8        388.05        413.13         6.80 o                         
   2  -8   8        144.68        145.01         4.96 o                         
   3  -8   8          1.51          1.69         1.17 o                         
   4  -8   8          0.82          1.34         1.05 o                         
   5  -8   8         62.00         57.15         2.68 o                         
   6  -8   8          7.78          4.66         1.47 o                         
   7  -8   8         20.89         19.83         1.80 o                         
  -9  -7   8          1.02          0.84         0.58 o                         
  -8  -7   8         73.04         73.02         1.96 o                         
  -7  -7   8         66.97         59.40         2.09 o                         
  -6  -7   8          3.79          2.64         0.87 o                         
  -5  -7   8          9.85          7.68         0.94 o                         
  -4  -7   8         80.53         76.87         2.97 o                         
  -3  -7   8         75.73         78.11         2.25 o                         
  -2  -7   8        114.65        114.29         2.71 o                         
  -1  -7   8          1.79          2.35         0.75 o                         
   0  -7   8        146.05        144.76         3.02 o                         
   1  -7   8         61.78         53.03         2.34 o                         
   2  -7   8        310.70        317.56         7.59 o                         
   3  -7   8          5.49          6.36         1.24 o                         
   4  -7   8         40.45         41.93         2.21 o                         
   5  -7   8         12.85         11.36         1.59 o                         
   6  -7   8         13.47         16.97         1.25 o                         
   7  -7   8         35.95         33.34         1.90 o                         
  -9  -6   8         10.99         13.47         1.00 o                         
  -8  -6   8         79.02         78.02         2.25 o                         
  -7  -6   8          8.19         12.88         1.08 o                         
  -6  -6   8        332.07        316.10         5.04 o                         
  -5  -6   8          6.10          6.64         1.06 o                         
  -4  -6   8         17.07         15.03         1.28 o                         
  -3  -6   8         42.59         38.90         1.62 o                         
  -2  -6   8        121.89        122.90         2.68 o                         
  -1  -6   8        131.47        138.77         2.90 o                         
   0  -6   8        308.02        335.50         5.19 o                         
   1  -6   8       1467.98       1505.92        23.68 o                         
   2  -6   8        334.80        352.42         6.85 o                         
   3  -6   8        650.90        650.42         8.59 o                         
   4  -6   8         28.51         23.98         1.54 o                         
   5  -6   8         37.51         34.94         1.76 o                         
   6  -6   8          4.39          6.00         0.86 o                         
   7  -6   8         24.01         17.49         1.44 o                         
   8  -6   8          5.77          4.39         1.03 o                         
 -10  -5   8          0.65          0.36         0.75 o                         
  -9  -5   8          2.84          3.90         0.75 o                         
  -8  -5   8         44.24         54.54         2.03 o                         
  -7  -5   8        102.08         95.45         2.40 o                         
  -6  -5   8        186.94        189.96         3.72 o                         
  -5  -5   8       2207.03       2206.39        22.29 o                         
  -4  -5   8          1.00          0.26         0.72 o                         
  -3  -5   8         41.42         37.46         1.86 o                         
  -2  -5   8       1395.45       1462.79        16.18 o                         
  -1  -5   8          3.89          1.38         0.62 o                         
   0  -5   8        550.04        579.38         6.95 o                         
   1  -5   8        144.81        160.37         3.58 o                         
   2  -5   8         13.03         13.80         1.25 o                         
   3  -5   8         61.13         53.17         1.76 o                         
   4  -5   8         35.28         34.72         1.41 o                         
   5  -5   8         48.59         37.91         1.61 o                         
   6  -5   8          2.35          1.72         0.71 o                         
   7  -5   8         15.68         17.30         1.16 o                         
   8  -5   8        115.45        116.36         7.87 o                         
 -11  -4   8         30.31         31.99         2.09 o                         
 -10  -4   8         27.84         26.91         1.42 o                         
  -9  -4   8         94.51         77.87         2.40 o                         
  -8  -4   8        437.99        418.63         6.45 o                         
  -7  -4   8         33.70         31.49         1.57 o                         
  -6  -4   8        186.83        177.68         3.23 o                         
  -5  -4   8        916.01        923.81        10.01 o                         
  -4  -4   8        151.80        147.37         3.24 o                         
  -3  -4   8       1676.66       1603.29        16.48 o                         
  -2  -4   8       1270.45       1255.70        11.60 o                         
  -1  -4   8       1853.83       1989.03        17.07 o                         
   0  -4   8        831.34        870.24        11.04 o                         
   1  -4   8         49.46         49.15         1.70 o                         
   2  -4   8        463.13        490.81         5.93 o                         
   3  -4   8        447.17        458.57         6.56 o                         
   4  -4   8         26.11         20.35         1.77 o                         
   5  -4   8          3.23          1.00         0.71 o                         
   6  -4   8          8.28          7.18         0.77 o                         
   7  -4   8         45.50         44.53         1.88 o                         
   8  -4   8          0.17          1.19         0.60 o                         
 -11  -3   8         13.00         18.91         1.36 o                         
 -10  -3   8         21.68         19.35         1.40 o                         
  -9  -3   8        691.86        684.08         8.49 o                         
  -8  -3   8         34.01         30.34         1.44 o                         
  -7  -3   8        139.25        149.75         4.00 o                         
  -6  -3   8        180.50        154.86         3.60 o                         
  -5  -3   8         13.44         12.35         0.99 o                         
  -4  -3   8         31.65         18.58         1.34 o                         
  -3  -3   8       1804.81       1908.54        18.57 o                         
  -2  -3   8          3.33          4.88         0.87 o                         
  -1  -3   8        368.31        374.16         8.74 o                         
   0  -3   8        417.52        447.62         6.96 o                         
   1  -3   8          0.33         -0.48         0.67 o                         
   2  -3   8        264.17        252.30         4.46 o                         
   3  -3   8         41.66         44.63         1.79 o                         
   4  -3   8         81.24         68.72         1.95 o                         
   5  -3   8         57.46         62.63         1.76 o                         
   6  -3   8         85.51         84.21         2.10 o                         
   7  -3   8         50.01         42.89         2.12 o                         
   8  -3   8         13.99         13.65         1.24 o                         
 -11  -2   8          5.59          4.17         1.07 o                         
 -10  -2   8         28.84         33.15         1.30 o                         
  -9  -2   8        273.67        285.12         4.90 o                         
  -8  -2   8         29.08         34.27         1.54 o                         
  -7  -2   8        149.52        133.20         2.94 o                         
  -6  -2   8        104.56        101.00         2.48 o                         
  -5  -2   8        521.27        504.42         6.48 o                         
  -4  -2   8         47.23         47.95         1.76 o                         
  -3  -2   8         82.53         74.64         2.12 o                         
  -2  -2   8         49.97         46.69         2.23 o                         
  -1  -2   8       2606.71       2833.03        35.08 o                         
   0  -2   8        800.86        888.82        10.64 o                         
   1  -2   8        118.42        134.67         3.36 o                         
   2  -2   8         35.64         34.95         1.30 o                         
   3  -2   8         71.57         68.17         1.65 o                         
   4  -2   8         15.17         17.38         0.94 o                         
   5  -2   8         26.04         25.23         1.09 o                         
   6  -2   8         57.02         50.47         1.63 o                         
   7  -2   8         81.90         84.63         2.03 o                         
   8  -2   8         40.21         43.55         1.76 o                         
 -11  -1   8         71.47         67.31         1.83 o                         
 -10  -1   8        329.39        304.78         4.51 o                         
  -9  -1   8          0.16          1.80         0.83 o                         
  -8  -1   8          0.09         -0.26         0.80 o                         
  -7  -1   8          2.75          1.00         0.75 o                         
  -6  -1   8        173.64        152.38         3.07 o                         
  -5  -1   8        140.73        128.58         2.69 o                         
  -4  -1   8         46.84         46.66         1.73 o                         
  -3  -1   8          0.43         -0.65         0.65 o                         
  -2  -1   8        114.91        120.90         3.45 o                         
  -1  -1   8          2.11          8.61         1.19 o                         
   0  -1   8         51.87         68.30         2.19 o                         
   1  -1   8       1470.58       1672.21        16.11 o                         
   2  -1   8         79.54         84.47         1.66 o                         
   3  -1   8        503.93        524.13         4.93 o                         
   4  -1   8         70.15         70.37         1.49 o                         
   5  -1   8       1639.52       1607.27        17.68 o                         
   6  -1   8         18.76         16.48         0.95 o                         
   7  -1   8         43.25         50.19         1.55 o                         
   8  -1   8         77.16         89.91         2.46 o                         
 -11   0   8        331.12        325.47         4.53 o                         
 -10   0   8         15.48         16.75         1.09 o                         
  -9   0   8         45.33         43.64         1.52 o                         
  -8   0   8         47.40         51.79         1.89 o                         
  -7   0   8        103.03         99.16         2.68 o                         
  -6   0   8        307.82        304.84         4.56 o                         
  -5   0   8        105.94         99.31         2.23 o                         
  -4   0   8        459.31        544.45         7.17 o                         
  -3   0   8         47.37         53.67         2.60 o                         
  -2   0   8       1726.92       1897.23        38.71 o                         
  -1   0   8       4277.53       4790.36        73.56 o                         
   0   0   8        103.03        132.24         2.58 o                         
   1   0   8          2.17          0.29         0.39 o                         
   2   0   8        497.45        477.11         4.33 o                         
   3   0   8        763.86        772.15         6.27 o                         
   4   0   8        476.96        475.13         6.05 o                         
   5   0   8        378.87        358.64         4.40 o                         
   6   0   8        108.10        108.78         2.21 o                         
   7   0   8         24.84         23.08         1.06 o                         
   8   0   8         24.68         28.17         1.41 o                         
 -11   1   8        200.83        216.94         4.22 o                         
 -10   1   8        135.49        142.10         3.14 o                         
  -9   1   8         57.51         52.75         1.82 o                         
  -8   1   8         37.39         45.33         1.67 o                         
  -7   1   8          9.31         13.06         1.13 o                         
  -6   1   8         38.00         39.17         1.56 o                         
  -5   1   8         72.70         62.06         1.70 o                         
  -4   1   8          2.76          1.05         0.74 o                         
  -3   1   8        378.87        409.98         7.09 o                         
  -2   1   8        183.90        204.44         4.50 o                         
  -1   1   8        470.51        521.06         9.05 o                         
   0   1   8        167.73        192.42         2.84 o                         
   1   1   8        176.69        177.90         2.50 o                         
   2   1   8         11.21         14.03         0.72 o                         
   3   1   8         24.42         22.95         0.91 o                         
   4   1   8          6.89          9.82         0.76 o                         
   5   1   8        138.79        127.22         2.41 o                         
   6   1   8          0.21         -0.29         0.60 o                         
   7   1   8         52.54         52.98         1.97 o                         
 -11   2   8          2.56          3.31         0.70 o                         
 -10   2   8        107.61        110.52         2.73 o                         
  -9   2   8        446.59        455.40         6.87 o                         
  -8   2   8         43.90         43.11         1.66 o                         
  -7   2   8         43.41         40.09         1.77 o                         
  -6   2   8          7.76          9.56         0.94 o                         
  -5   2   8          1.85          0.05         0.56 o                         
  -4   2   8        256.86        234.92         5.11 o                         
  -3   2   8          0.23          1.81         0.86 o                         
  -2   2   8        141.03        141.08         3.35 o                         
  -1   2   8         50.94         45.57         1.48 o                         
   0   2   8         11.95         14.77         0.83 o                         
   1   2   8         64.69         63.00         1.49 o                         
   2   2   8          4.38          4.42         0.55 o                         
   3   2   8          0.02         -0.04         0.56 o                         
   4   2   8        177.56        158.83         2.54 o                         
   5   2   8          5.85          4.62         0.66 o                         
   6   2   8         11.50         10.57         0.76 o                         
   7   2   8         45.05         55.06         1.79 o                         
 -11   3   8          1.49          3.56         0.71 o                         
 -10   3   8          2.37          2.79         0.78 o                         
  -9   3   8          9.10          9.34         1.12 o                         
  -8   3   8        732.47        744.59         8.30 o                         
  -7   3   8        145.98        161.58         3.21 o                         
  -6   3   8         40.57         37.08         1.37 o                         
  -5   3   8          1.89          2.81         0.78 o                         
  -4   3   8        128.89        143.92         2.88 o                         
  -3   3   8        807.52        756.63         8.88 o                         
  -2   3   8         81.88         65.04         2.26 o                         
  -1   3   8        245.17        227.87         3.76 o                         
   0   3   8        170.87        159.51         2.55 o                         
   1   3   8          5.43          5.83         0.59 o                         
   2   3   8          2.80          2.82         0.52 o                         
   3   3   8        127.39        102.84         2.03 o                         
   4   3   8         10.21         12.03         0.78 o                         
   5   3   8          0.01          0.41         0.60 o                         
   6   3   8         25.00         26.85         1.14 o                         
   7   3   8         12.25         12.15         2.10 o                         
 -11   4   8         17.46         19.71         1.42 o                         
 -10   4   8         60.76         66.87         1.94 o                         
  -9   4   8         95.39         97.04         2.40 o                         
  -8   4   8         25.91         28.26         1.51 o                         
  -7   4   8        132.42        144.91         2.76 o                         
  -6   4   8         41.42         39.69         1.66 o                         
  -5   4   8        114.44        115.43         2.84 o                         
  -4   4   8         15.87         14.68         1.09 o                         
  -3   4   8         27.27         25.05         1.26 o                         
  -2   4   8        161.26        152.96         3.25 o                         
  -1   4   8         43.49         42.33         1.46 o                         
   0   4   8          0.44          0.68         0.55 o                         
   1   4   8         86.55         76.47         1.76 o                         
   2   4   8        189.98        175.51         2.80 o                         
   3   4   8        119.34         88.50         1.98 o                         
   4   4   8          1.57          1.34         0.59 o                         
   5   4   8         95.08        101.48         2.33 o                         
   6   4   8        224.03        246.94         7.54 o                         
 -11   5   8          4.24          6.55         1.21 o                         
 -10   5   8          0.00         -0.61         0.66 o                         
  -9   5   8        314.23        333.25         5.60 o                         
  -8   5   8         31.34         31.22         1.50 o                         
  -7   5   8        221.93        218.70         3.99 o                         
  -6   5   8         78.64         76.51         2.29 o                         
  -5   5   8        156.60        140.17         3.01 o                         
  -4   5   8        251.68        258.63         4.21 o                         
  -3   5   8        804.66        781.00         9.65 o                         
  -2   5   8        763.08        746.38         9.95 o                         
  -1   5   8        815.05        795.76        12.06 o                         
   0   5   8         32.76         34.54         1.25 o                         
   1   5   8         96.76        100.77         1.92 o                         
   2   5   8        511.45        438.95         5.12 o                         
   3   5   8        113.81        105.19         2.44 o                         
   4   5   8         17.89         14.96         0.96 o                         
   5   5   8         63.87         61.91         2.51 o                         
 -10   6   8        376.18        396.11        11.28 o                         
  -9   6   8        200.32        195.57         4.69 o                         
  -8   6   8         59.68         64.87         2.36 o                         
  -7   6   8          3.56          0.27         1.02 o                         
  -6   6   8        249.40        254.50         7.36 o                         
  -5   6   8         65.50         63.19         2.88 o                         
  -4   6   8        132.80        135.05         3.26 o                         
  -3   6   8         46.51         44.70         2.06 o                         
  -2   6   8         22.83         23.91         1.49 o                         
  -1   6   8        348.05        354.23         4.67 o                         
   0   6   8          0.35         -0.08         0.66 o                         
   1   6   8         52.99         51.02         1.81 o                         
   2   6   8         68.82         64.39         2.07 o                         
   3   6   8          2.67          0.65         0.70 o                         
   4   6   8        135.63        132.30         3.95 o                         
  -9   7   8         45.79         58.05         2.84 o                         
  -8   7   8          8.13          3.75         1.36 o                         
  -7   7   8          0.03          0.31         0.87 o                         
  -6   7   8         45.50         39.11         2.15 o                         
  -5   7   8          2.08          6.72         1.26 o                         
  -4   7   8         52.86         48.69         2.70 o                         
  -3   7   8          0.13         -0.08         1.06 o                         
  -2   7   8       1108.31       1105.24        13.75 o                         
  -1   7   8        141.38        137.83         3.34 o                         
   0   7   8         29.25         29.75         1.34 o                         
   1   7   8         66.91         70.06         2.06 o                         
   2   7   8         15.73         21.36         1.19 o                         
   3   7   8         52.15         56.47         1.78 o                         
  -8   8   8          5.84         11.64         3.08 o                         
  -7   8   8         21.11         18.11         1.09 o                         
  -6   8   8         13.90         16.95         1.10 o                         
  -5   8   8         30.55         35.15         1.55 o                         
  -4   8   8         58.70         55.61         1.96 o                         
  -3   8   8          0.63         -0.19         0.73 o                         
  -2   8   8          4.47          1.87         0.82 o                         
  -1   8   8          1.75          1.45         0.64 o                         
   0   8   8          1.36          1.86         0.69 o                         
   1   8   8        420.71        494.16         9.38 o                         
   2   8   8          5.30         10.62         1.13 o                         
  -7   9   8          0.08         -0.44         0.62 o                         
  -6   9   8          4.08          4.45         0.97 o                         
  -5   9   8         67.76         71.85         3.13 o                         
  -4   9   8         18.00         17.62         1.07 o                         
  -3   9   8        677.91        693.27        10.37 o                         
  -2   9   8          0.01         -0.15         0.49 o                         
  -1   9   8         73.63         71.90         3.89 o                         
   0   9   8          3.83          2.29         0.72 o                         
  -4 -11   9         20.34         20.53         1.62 o                         
  -3 -11   9          0.83          1.07         0.67 o                         
  -2 -11   9          2.18          1.29         0.49 o                         
  -1 -11   9          7.07          7.75         1.18 o                         
   0 -11   9        111.44        115.17         4.08 o                         
   1 -11   9          3.97          0.78         1.78 o                         
   2 -11   9         84.97         91.34         6.14 o                         
   3 -11   9         12.51         16.51         1.54 o                         
  -5 -10   9          8.03          9.67         0.95 o                         
  -4 -10   9         19.68         19.24         1.13 o                         
  -3 -10   9          5.41          6.58         0.77 o                         
  -2 -10   9        593.60        579.47         8.80 o                         
  -1 -10   9        105.81         99.25         2.94 o                         
   0 -10   9         10.37          9.06         1.25 o                         
   1 -10   9         40.34         41.64         2.04 o                         
   2 -10   9         10.09          9.01         1.60 o                         
   3 -10   9        137.52        151.05         5.09 o                         
   4 -10   9          0.04         -0.80         0.89 o                         
  -7  -9   9          0.22          0.46         0.54 o                         
  -6  -9   9         10.62         10.26         0.88 o                         
  -5  -9   9         59.43         56.79         1.86 o                         
  -4  -9   9          1.42          1.85         0.88 o                         
  -3  -9   9          8.62          7.32         1.03 o                         
  -2  -9   9        244.93        239.07         5.30 o                         
  -1  -9   9        101.35        108.70         3.15 o                         
   0  -9   9        139.29        144.50         4.14 o                         
   1  -9   9          8.59          7.73         1.76 o                         
   2  -9   9        173.08        184.42         5.63 o                         
   3  -9   9         75.18         75.99         2.69 o                         
   4  -9   9          0.01         -0.53         0.85 o                         
   5  -9   9          0.39          0.98         0.51 o                         
  -8  -8   9          4.41          3.95         1.56 o                         
  -7  -8   9        152.51        134.54         3.93 o                         
  -6  -8   9        339.85        337.73         5.91 o                         
  -5  -8   9          0.75          0.53         0.80 o                         
  -4  -8   9          0.15          1.15         1.13 o                         
  -3  -8   9         89.78         85.13         2.56 o                         
  -2  -8   9          2.48          4.08         1.16 o                         
  -1  -8   9          0.39          0.28         0.84 o                         
   0  -8   9        169.96        170.08         5.36 o                         
   1  -8   9          0.22          1.32         1.40 o                         
   2  -8   9         16.88         18.43         1.71 o                         
   3  -8   9         49.27         58.44         2.62 o                         
   4  -8   9          1.64          2.46         1.09 o                         
   5  -8   9          1.52          0.58         0.73 o                         
   6  -8   9          0.62          1.57         0.51 o                         
  -9  -7   9        123.92        113.40         3.16 o                         
  -8  -7   9         77.08         82.36         3.49 o                         
  -7  -7   9         34.02         35.91         1.55 o                         
  -6  -7   9         19.41         20.97         1.39 o                         
  -5  -7   9         17.76         18.85         1.29 o                         
  -4  -7   9        210.54        224.51         4.51 o                         
  -3  -7   9        122.23        125.62         2.81 o                         
  -2  -7   9         34.82         34.08         1.51 o                         
  -1  -7   9          9.57         10.20         1.23 o                         
   0  -7   9        136.61        142.75         4.47 o                         
   1  -7   9         14.46         17.25         2.27 o                         
   2  -7   9        253.53        243.58         5.51 o                         
   3  -7   9          2.13          1.97         1.15 o                         
   4  -7   9         10.83          8.77         1.40 o                         
   5  -7   9        216.03        210.59         4.58 o                         
   6  -7   9         86.92         79.78         2.25 o                         
   7  -7   9          6.12          4.65         1.08 o                         
  -9  -6   9         26.29         20.06         1.70 o                         
  -8  -6   9         75.73         66.69         2.34 o                         
  -7  -6   9        257.68        268.98         5.42 o                         
  -6  -6   9        114.54        111.38         2.72 o                         
  -5  -6   9        168.73        172.47         3.91 o                         
  -4  -6   9        190.56        198.75         4.49 o                         
  -3  -6   9          4.17          3.45         0.83 o                         
  -2  -6   9         21.92         22.89         1.36 o                         
  -1  -6   9        346.44        358.15         6.76 o                         
   0  -6   9        149.67        151.60         4.47 o                         
   1  -6   9       1924.21       1964.08        33.89 o                         
   2  -6   9        461.37        460.01         8.13 o                         
   3  -6   9          4.63          5.96         1.05 o                         
   4  -6   9         51.10         50.93         2.68 o                         
   5  -6   9         59.94         57.05         2.06 o                         
   6  -6   9          0.01         -0.44         0.70 o                         
   7  -6   9         12.29         10.58         1.64 o                         
 -10  -5   9          1.00          1.78         0.60 o                         
  -9  -5   9         14.97         19.28         1.36 o                         
  -8  -5   9        325.49        328.16         5.47 o                         
  -7  -5   9         23.71         26.48         1.34 o                         
  -6  -5   9          6.82          7.88         0.98 o                         
  -5  -5   9         76.25         83.43         2.46 o                         
  -4  -5   9        223.47        224.35         4.32 o                         
  -3  -5   9         40.93         45.61         2.02 o                         
  -2  -5   9        219.69        231.94         4.42 o                         
  -1  -5   9        179.73        184.78         4.32 o                         
   0  -5   9        110.77        104.34         3.32 o                         
   1  -5   9        106.08         94.53         2.80 o                         
   2  -5   9        237.06        231.31         4.64 o                         
   3  -5   9        123.59        109.74         2.59 o                         
   4  -5   9        296.00        295.61         4.00 o                         
   5  -5   9        202.72        196.53         3.38 o                         
   6  -5   9         58.08         53.91         1.67 o                         
   7  -5   9         35.60         30.76         2.53 o                         
 -10  -4   9         50.49         42.84         1.96 o                         
  -9  -4   9          7.41          9.85         1.46 o                         
  -8  -4   9          0.22          0.56         0.79 o                         
  -7  -4   9         27.65         27.34         1.35 o                         
  -6  -4   9       1299.24       1361.94        16.28 o                         
  -5  -4   9         14.60         16.13         1.58 o                         
  -4  -4   9          3.31          2.50         0.85 o                         
  -3  -4   9         91.73         92.10         3.03 o                         
  -2  -4   9         18.02         19.43         1.35 o                         
  -1  -4   9        226.10        258.04         4.40 o                         
   0  -4   9       1500.70       1626.70        22.27 o                         
   1  -4   9         10.74         10.31         1.07 o                         
   2  -4   9         83.06         70.12         2.59 o                         
   3  -4   9         38.00         46.84         1.72 o                         
   4  -4   9        159.63        168.43         2.95 o                         
   5  -4   9         28.42         30.39         1.24 o                         
   6  -4   9          0.78         -0.75         0.75 o                         
   7  -4   9          0.93          0.64         0.63 o                         
 -11  -3   9        123.02        129.04         8.22 o                         
 -10  -3   9         13.26         15.09         1.57 o                         
  -9  -3   9          5.07          3.76         0.98 o                         
  -8  -3   9          2.63          2.36         0.84 o                         
  -7  -3   9        251.31        258.98         4.57 o                         
  -6  -3   9       1051.45       1098.77        11.08 o                         
  -5  -3   9        169.50        168.08         3.36 o                         
  -4  -3   9          3.58          4.54         0.83 o                         
  -3  -3   9         12.32         10.87         1.17 o                         
  -2  -3   9         61.52         59.22         2.08 o                         
  -1  -3   9        184.44        186.80         3.82 o                         
   0  -3   9          4.84          7.72         1.10 o                         
   1  -3   9        177.40        173.57         3.31 o                         
   2  -3   9        315.79        317.80         4.75 o                         
   3  -3   9         19.44         17.30         1.11 o                         
   4  -3   9        527.39        503.14         6.05 o                         
   5  -3   9        456.31        435.69         5.40 o                         
   6  -3   9        187.24        179.24         4.11 o                         
   7  -3   9         49.66         47.44         1.71 o                         
   8  -3   9          0.67          0.11         0.46 o                         
 -11  -2   9          1.01          3.05         2.12 o                         
 -10  -2   9        108.62        103.47         2.72 o                         
  -9  -2   9        518.89        526.91         6.61 o                         
  -8  -2   9         21.19         20.74         1.22 o                         
  -7  -2   9         36.81         40.55         1.93 o                         
  -6  -2   9        775.90        781.01         8.22 o                         
  -5  -2   9        603.85        588.14         7.32 o                         
  -4  -2   9         75.32         84.27         2.39 o                         
  -3  -2   9        340.41        370.09         5.24 o                         
  -2  -2   9        149.19        181.37         4.07 o                         
  -1  -2   9         32.65         37.60         1.69 o                         
   0  -2   9       1353.31       1468.31        17.25 o                         
   1  -2   9        201.67        205.37         4.94 o                         
   2  -2   9        406.81        420.84         5.32 o                         
   3  -2   9       1027.19       1062.67        11.43 o                         
   4  -2   9         91.45        103.09         2.14 o                         
   5  -2   9        111.57        107.54         2.31 o                         
   6  -2   9          9.49         12.05         0.94 o                         
   7  -2   9         75.33         77.15         1.91 o                         
   8  -2   9         48.15         42.78         2.35 o                         
 -11  -1   9         17.72         17.73         1.06 o                         
 -10  -1   9         95.80         89.46         2.00 o                         
  -9  -1   9        244.60        253.86         4.21 o                         
  -8  -1   9          1.04          0.85         0.85 o                         
  -7  -1   9         17.02         19.54         1.32 o                         
  -6  -1   9          0.32          1.11         0.68 o                         
  -5  -1   9        131.67        123.20         3.31 o                         
  -4  -1   9         54.90         59.02         1.97 o                         
  -3  -1   9         14.91         13.88         1.13 o                         
  -2  -1   9         99.39        104.38         2.73 o                         
  -1  -1   9          8.23          9.07         0.82 o                         
   0  -1   9        188.14        209.17         3.63 o                         
   1  -1   9         32.40         39.95         1.33 o                         
   2  -1   9          0.19          1.16         0.54 o                         
   3  -1   9        225.99        225.58         3.06 o                         
   4  -1   9        399.75        403.11         4.49 o                         
   5  -1   9        289.89        296.16         4.10 o                         
   6  -1   9         10.49          8.29         0.87 o                         
   7  -1   9          1.52          1.73         0.53 o                         
 -11   0   9          2.28          1.93         0.61 o                         
 -10   0   9         30.23         25.70         1.23 o                         
  -9   0   9          0.02         -0.76         0.76 o                         
  -8   0   9          0.91          2.30         0.84 o                         
  -7   0   9          3.02          4.46         0.82 o                         
  -6   0   9        106.75        102.97         2.73 o                         
  -5   0   9        197.56        200.29         4.27 o                         
  -4   0   9          8.55         13.99         1.21 o                         
  -3   0   9         14.12         15.63         1.29 o                         
  -2   0   9        290.56        338.26         4.82 o                         
  -1   0   9        592.33        631.97         6.43 o                         
   0   0   9         97.03        109.26         1.97 o                         
   1   0   9         33.02         36.23         1.20 o                         
   2   0   9        214.99        233.23         3.03 o                         
   3   0   9         83.92         91.68         2.16 o                         
   4   0   9        121.09        122.48         2.20 o                         
   5   0   9         42.34         51.90         1.58 o                         
   6   0   9        104.48         99.92         1.92 o                         
   7   0   9          1.49          1.64         0.51 o                         
 -11   1   9        126.27        119.22         2.56 o                         
 -10   1   9         99.86         98.25         2.32 o                         
  -9   1   9          3.52          3.07         1.10 o                         
  -8   1   9        119.19        120.95         2.82 o                         
  -7   1   9       1222.97       1262.74        11.83 o                         
  -6   1   9          0.32         -0.03         0.88 o                         
  -5   1   9          2.79          4.42         1.00 o                         
  -4   1   9        654.48        657.96         8.51 o                         
  -3   1   9          0.49          0.54         0.80 o                         
  -2   1   9         37.82         31.81         1.45 o                         
  -1   1   9        259.68        261.65         3.78 o                         
   0   1   9         81.53         75.45         1.78 o                         
   1   1   9         73.42         75.76         1.75 o                         
   2   1   9         86.10         81.86         1.56 o                         
   3   1   9          4.63          4.13         0.58 o                         
   4   1   9          8.89          8.98         0.76 o                         
   5   1   9         82.20         83.62         1.95 o                         
   6   1   9          0.51          0.72         0.54 o                         
   7   1   9        155.49        156.83         3.13 o                         
 -11   2   9          5.48          5.25         0.61 o                         
 -10   2   9         93.69         92.59         2.38 o                         
  -9   2   9        288.70        322.79         5.37 o                         
  -8   2   9          1.46          3.44         0.85 o                         
  -7   2   9        258.89        273.42         6.98 o                         
  -6   2   9         20.46         19.76         1.48 o                         
  -5   2   9        226.24        240.42         4.84 o                         
  -4   2   9        266.04        262.48         4.93 o                         
  -3   2   9          5.76          5.60         0.90 o                         
  -2   2   9        234.49        239.25         4.23 o                         
  -1   2   9        110.00        113.16         2.48 o                         
   0   2   9        581.24        581.02         6.24 o                         
   1   2   9       1314.24       1286.13        10.75 o                         
   2   2   9         20.65         21.07         1.74 o                         
   3   2   9          2.16          3.99         0.62 o                         
   4   2   9          1.92          4.67         0.66 o                         
   5   2   9          1.20          2.35         0.69 o                         
   6   2   9          7.30          7.28         0.66 o                         
 -11   3   9         49.24         50.62         2.87 o                         
 -10   3   9        183.86        189.04         3.12 o                         
  -9   3   9         68.09         63.65         2.00 o                         
  -8   3   9        103.43        108.42         2.88 o                         
  -7   3   9        112.65        125.98         3.12 o                         
  -6   3   9         54.52         49.59         2.05 o                         
  -5   3   9        174.95        160.96         3.29 o                         
  -4   3   9        117.46        104.91         2.85 o                         
  -3   3   9        395.77        381.88         5.70 o                         
  -2   3   9        771.10        768.68        10.61 o                         
  -1   3   9        534.46        532.37         6.29 o                         
   0   3   9        414.91        414.24         4.49 o                         
   1   3   9         30.16         22.03         1.11 o                         
   2   3   9         15.05         12.88         0.86 o                         
   3   3   9        139.71        119.89         2.36 o                         
   4   3   9        120.76        110.16         2.56 o                         
   5   3   9          1.24          1.25         0.66 o                         
   6   3   9         59.22         69.69         1.68 o                         
 -11   4   9          0.35          1.83         0.86 o                         
 -10   4   9          0.35         -0.60         0.94 o                         
  -9   4   9        305.05        316.31         5.41 o                         
  -8   4   9        146.66        142.69         3.34 o                         
  -7   4   9         76.99         85.22         2.94 o                         
  -6   4   9          1.33          1.12         0.77 o                         
  -5   4   9         43.90         43.72         2.15 o                         
  -4   4   9        432.00        415.47         5.99 o                         
  -3   4   9        148.73        137.34         3.58 o                         
  -2   4   9        603.71        585.77         8.61 o                         
  -1   4   9          2.17          1.43         0.69 o                         
   0   4   9         73.01         73.38         1.67 o                         
   1   4   9        267.99        242.78         3.22 o                         
   2   4   9          6.26          5.95         0.67 o                         
   3   4   9         82.98         73.04         1.87 o                         
   4   4   9         28.82         29.68         1.48 o                         
   5   4   9         83.90         82.09         2.06 o                         
 -10   5   9         79.46         97.41         3.37 o                         
  -9   5   9         34.57         33.41         3.34 o                         
  -8   5   9          0.01          0.26         1.06 o                         
  -7   5   9         87.86         75.20         2.67 o                         
  -6   5   9         90.02         79.22         2.26 o                         
  -5   5   9        144.50        139.88         3.26 o                         
  -4   5   9          7.44          5.77         1.07 o                         
  -3   5   9        280.63        273.96         4.94 o                         
  -2   5   9        361.59        353.99         5.56 o                         
  -1   5   9        520.83        508.91         5.93 o                         
   0   5   9          2.78          2.52         0.61 o                         
   1   5   9          0.05          0.20         0.65 o                         
   2   5   9         18.91         20.36         1.18 o                         
   3   5   9         28.38         32.12         1.51 o                         
   4   5   9          3.58          3.97         0.70 o                         
   5   5   9         11.17          8.01         0.79 o                         
 -10   6   9          0.98          1.65         2.77 o                         
  -9   6   9          2.11          2.70         1.62 o                         
  -8   6   9          0.01          0.84         0.86 o                         
  -7   6   9          5.82          3.40         1.30 o                         
  -6   6   9          8.69         11.38         1.41 o                         
  -5   6   9         15.69         12.46         1.61 o                         
  -4   6   9         86.68         86.82         2.83 o                         
  -3   6   9         31.84         36.38         1.72 o                         
  -2   6   9         92.06         94.66         2.41 o                         
  -1   6   9         84.27         82.21         1.99 o                         
   0   6   9         14.33         15.35         1.03 o                         
   1   6   9        164.26        148.50         3.87 o                         
   2   6   9         53.11         54.62         2.02 o                         
   3   6   9         11.83          9.93         0.92 o                         
   4   6   9          6.06          8.52         1.08 o                         
  -9   7   9          5.33          2.22         0.77 o                         
  -8   7   9          5.29          4.36         0.79 o                         
  -7   7   9        272.08        234.21         6.47 o                         
  -6   7   9         60.97         51.30         2.22 o                         
  -5   7   9         72.37         73.10         2.71 o                         
  -4   7   9         37.48         40.05         1.80 o                         
  -3   7   9         75.21         71.97         2.41 o                         
  -2   7   9          0.05          0.76         0.74 o                         
  -1   7   9        195.23        194.38         3.83 o                         
   0   7   9         16.16         14.24         0.97 o                         
   1   7   9         42.13         39.59         1.54 o                         
   2   7   9         44.56         44.97         1.62 o                         
  -8   8   9          1.63          0.71         1.22 o                         
  -7   8   9          5.75          6.04         0.65 o                         
  -6   8   9          3.24          3.10         0.77 o                         
  -5   8   9          2.89          2.24         0.92 o                         
  -4   8   9         13.25         11.47         1.10 o                         
  -3   8   9        101.29        103.71         2.26 o                         
  -2   8   9        145.14        137.72         2.84 o                         
  -1   8   9          1.07          1.00         0.51 o                         
   0   8   9         85.34         93.89         2.69 o                         
   1   8   9         28.13         36.07         1.27 o                         
  -6   9   9          0.80          2.50         0.78 o                         
  -5   9   9        195.54        200.07         4.08 o                         
  -4   9   9        107.91        112.75         3.11 o                         
  -3   9   9        370.17        364.10         8.86 o                         
  -2   9   9        131.54        137.34        10.90 o                         
  -1   9   9          9.82         11.23         1.29 o                         
  -3 -11  10         32.54         28.97         2.04 o                         
  -2 -11  10          0.01          0.72         0.53 o                         
  -1 -11  10         10.09          9.13         1.11 o                         
   0 -11  10        106.83        105.67         5.51 o                         
   1 -11  10        348.66        353.39        10.57 o                         
   2 -11  10          0.01          0.33         0.90 o                         
  -5 -10  10        140.80        120.68         3.24 o                         
  -4 -10  10          5.78          6.88         0.70 o                         
  -3 -10  10        174.45        162.51         3.33 o                         
  -2 -10  10        105.78        105.21         4.13 o                         
  -1 -10  10         51.75         53.12         3.11 o                         
   0 -10  10          6.00          6.85         1.69 o                         
   1 -10  10         38.20         36.54         1.95 o                         
   2 -10  10        101.54        101.51         5.39 o                         
   3 -10  10         11.71         11.66         1.40 o                         
   4 -10  10         20.84         21.67         1.85 o                         
  -7  -9  10         64.04         62.13         3.12 o                         
  -6  -9  10         31.05         31.90         2.09 o                         
  -5  -9  10         92.52         92.02         2.71 o                         
  -4  -9  10          0.33          0.93         0.65 o                         
  -3  -9  10          0.96          0.91         0.80 o                         
  -2  -9  10        236.12        242.87         5.07 o                         
  -1  -9  10        211.49        230.35         7.66 o                         
   0  -9  10         38.28         42.40         2.24 o                         
   1  -9  10        106.31        116.57         3.64 o                         
   2  -9  10        207.93        213.36        12.44 o                         
   3  -9  10          2.70          3.06         1.44 o                         
   4  -9  10          9.01         10.45         0.95 o                         
   5  -9  10         46.98         49.01         1.98 o                         
  -8  -8  10         21.03         25.68         2.06 o                         
  -7  -8  10          0.07          0.27         0.51 o                         
  -6  -8  10         74.71         79.02         3.15 o                         
  -5  -8  10        137.13        137.61         3.13 o                         
  -4  -8  10          8.01          8.82         1.34 o                         
  -3  -8  10         24.99         23.17         1.43 o                         
  -2  -8  10          5.66          4.41         1.73 o                         
  -1  -8  10         17.01         18.53         1.66 o                         
   0  -8  10          4.58          4.47         1.63 o                         
   1  -8  10         30.90         34.69         2.74 o                         
   2  -8  10         20.86         22.51         2.61 o                         
   3  -8  10         31.17         30.75         2.03 o                         
   4  -8  10          8.76          6.59         0.86 o                         
   5  -8  10        174.59        177.08         5.07 o                         
  -9  -7  10          1.96          1.97         0.75 o                         
  -8  -7  10         59.35         50.39         2.49 o                         
  -7  -7  10         12.10         11.81         0.92 o                         
  -6  -7  10        250.79        248.15         5.16 o                         
  -5  -7  10          0.43          0.29         0.78 o                         
  -4  -7  10         13.57         11.72         1.11 o                         
  -3  -7  10        965.40        954.17        10.66 o                         
  -2  -7  10          8.73          8.44         1.47 o                         
  -1  -7  10         35.11         34.63         2.02 o                         
   0  -7  10        242.07        240.04         5.95 o                         
   1  -7  10          0.76          2.39         1.38 o                         
   2  -7  10        116.98        128.42         3.94 o                         
   3  -7  10          4.50          6.47         1.40 o                         
   4  -7  10          1.32          1.15         0.94 o                         
   5  -7  10        109.54        102.41         2.99 o                         
   6  -7  10          1.71          2.00         0.58 o                         
  -9  -6  10         18.21         18.92         1.22 o                         
  -8  -6  10        113.93        108.12         3.44 o                         
  -7  -6  10         51.99         53.07         1.99 o                         
  -6  -6  10        110.53        113.64         2.94 o                         
  -5  -6  10        174.08        187.17         3.97 o                         
  -4  -6  10         71.47         73.49         2.60 o                         
  -3  -6  10        146.67        148.69         4.63 o                         
  -2  -6  10        782.77        801.18        11.27 o                         
  -1  -6  10         59.45         59.01         2.50 o                         
   0  -6  10          5.19          6.21         1.34 o                         
   1  -6  10          1.95          2.11         1.58 o                         
   2  -6  10        305.95        300.04         5.89 o                         
   3  -6  10        203.20        204.54         4.56 o                         
   4  -6  10         52.79         57.60         2.18 o                         
   5  -6  10        109.52        121.39         4.33 o                         
   6  -6  10         12.61         10.21         1.22 o                         
 -10  -5  10         46.39         46.19         2.77 o                         
  -9  -5  10         20.77         23.51         1.57 o                         
  -8  -5  10         45.31         47.30         2.10 o                         
  -7  -5  10        507.58        529.81         9.05 o                         
  -6  -5  10        214.01        202.43         4.45 o                         
  -5  -5  10        180.89        197.36         4.61 o                         
  -4  -5  10         90.16         85.95         4.34 o                         
  -3  -5  10          1.69          0.01         1.12 o                         
  -2  -5  10         98.39        105.02         3.28 o                         
  -1  -5  10          2.18          1.38         0.98 o                         
   0  -5  10          0.49          0.60         1.12 o                         
   1  -5  10        311.81        292.55         5.77 o                         
   2  -5  10        131.61        131.89         3.53 o                         
   3  -5  10          0.57         -0.73         0.79 o                         
   4  -5  10        194.00        195.62         3.42 o                         
   5  -5  10        265.48        265.28         4.70 o                         
   6  -5  10          0.25          0.92         0.63 o                         
   7  -5  10          4.08          5.80         1.13 o                         
 -10  -4  10         28.58         18.69         1.25 o                         
  -9  -4  10         33.33         31.07         1.61 o                         
  -8  -4  10        239.22        244.56         5.30 o                         
  -7  -4  10        489.39        497.22         8.08 o                         
  -6  -4  10          8.44          6.47         1.12 o                         
  -5  -4  10        665.46        699.97        11.93 o                         
  -4  -4  10         19.81         22.24         2.36 o                         
  -3  -4  10        113.42        127.40         3.44 o                         
  -2  -4  10         69.51         71.88         2.44 o                         
  -1  -4  10         20.98         17.24         1.47 o                         
   0  -4  10          7.40          9.76         1.34 o                         
   1  -4  10        850.70        853.70        10.54 o                         
   2  -4  10        427.65        420.28         6.29 o                         
   3  -4  10        423.64        417.17         5.43 o                         
   4  -4  10         48.04         51.84         1.63 o                         
   5  -4  10        261.00        261.95         3.63 o                         
   6  -4  10          0.32          0.43         0.79 o                         
   7  -4  10          1.46          2.34         0.52 o                         
 -11  -3  10         62.61         59.38         3.16 o                         
 -10  -3  10          5.58          4.39         0.78 o                         
  -9  -3  10         18.47         19.04         1.44 o                         
  -8  -3  10          0.29          0.07         0.82 o                         
  -7  -3  10         40.40         44.04         1.82 o                         
  -6  -3  10          3.57          4.41         0.97 o                         
  -5  -3  10       1498.15       1471.99        21.60 o                         
  -4  -3  10         75.23         73.89         3.18 o                         
  -3  -3  10          0.80          1.42         0.87 o                         
  -2  -3  10        246.27        259.87         4.79 o                         
  -1  -3  10         20.68         21.79         1.54 o                         
   0  -3  10         35.76         34.61         2.16 o                         
   1  -3  10         35.46         35.19         1.56 o                         
   2  -3  10        686.80        670.13         8.06 o                         
   3  -3  10          0.80          0.58         0.71 o                         
   4  -3  10        172.23        171.55         3.02 o                         
   5  -3  10        204.34        212.02         3.45 o                         
   6  -3  10        253.65        253.39         5.53 o                         
   7  -3  10        121.41        118.80         2.75 o                         
 -11  -2  10          1.64          1.51         0.69 o                         
 -10  -2  10          4.95          5.32         0.70 o                         
  -9  -2  10          9.36          9.41         0.86 o                         
  -8  -2  10          0.08          1.31         0.74 o                         
  -7  -2  10        205.32        206.43         4.34 o                         
  -6  -2  10       1153.25       1152.44        15.84 o                         
  -5  -2  10         31.80         34.80         2.10 o                         
  -4  -2  10         63.73         61.48         2.16 o                         
  -3  -2  10         35.05         33.95         1.57 o                         
  -2  -2  10        608.57        640.53         7.81 o                         
  -1  -2  10        145.56        151.60         3.33 o                         
   0  -2  10        288.48        298.40         4.27 o                         
   1  -2  10         67.85         71.92         2.07 o                         
   2  -2  10          0.65         -0.25         0.86 o                         
   3  -2  10         13.03         14.10         0.99 o                         
   4  -2  10        210.71        200.89         4.07 o                         
   5  -2  10          0.17          0.99         0.65 o                         
   6  -2  10         40.89         36.18         1.44 o                         
   7  -2  10         81.07         82.78         2.19 o                         
 -11  -1  10          0.04         -0.63         0.63 o                         
 -10  -1  10          0.59          2.35         0.87 o                         
  -9  -1  10         46.20         45.57         1.66 o                         
  -8  -1  10         14.78         16.13         1.36 o                         
  -7  -1  10         18.79         14.71         1.42 o                         
  -6  -1  10        561.58        547.97         9.72 o                         
  -5  -1  10         72.69         72.78         2.34 o                         
  -4  -1  10          9.51         11.29         1.27 o                         
  -3  -1  10        301.05        321.21         5.43 o                         
  -2  -1  10         26.63         36.38         1.59 o                         
  -1  -1  10          3.51          4.54         0.73 o                         
   0  -1  10          2.12          3.53         0.68 o                         
   1  -1  10          3.11          6.06         0.75 o                         
   2  -1  10        757.49        804.34         8.32 o                         
   3  -1  10        877.99        911.84        11.36 o                         
   4  -1  10          0.50          0.81         0.61 o                         
   5  -1  10         10.60         10.56         0.95 o                         
   6  -1  10        163.04        152.79         3.35 o                         
   7  -1  10         28.32         27.01         1.47 o                         
 -11   0  10          8.92         10.73         0.75 o                         
 -10   0  10         55.34         56.52         1.63 o                         
  -9   0  10        122.88        130.87         2.68 o                         
  -8   0  10       1398.20       1489.05        15.45 o                         
  -7   0  10       1586.86       1635.49        21.00 o                         
  -6   0  10        472.46        499.36         8.86 o                         
  -5   0  10        429.54        460.21         6.70 o                         
  -4   0  10        648.83        694.93        10.92 o                         
  -3   0  10        536.88        581.76         8.94 o                         
  -2   0  10         80.62         81.63         3.00 o                         
  -1   0  10        110.20        133.86         2.76 o                         
   0   0  10          8.44          8.44         0.69 o                         
   1   0  10       1519.56       1669.49        15.44 o                         
   2   0  10        149.98        159.27         3.57 o                         
   3   0  10         32.50         29.28         1.18 o                         
   4   0  10         24.22         25.18         1.32 o                         
   5   0  10         17.77         18.62         1.12 o                         
   6   0  10         42.58         42.90         2.18 o                         
 -11   1  10         23.97         26.83         0.99 o                         
 -10   1  10        342.80        353.49         5.12 o                         
  -9   1  10          8.05         11.61         1.15 o                         
  -8   1  10         56.66         56.87         2.48 o                         
  -7   1  10         31.76         25.12         1.72 o                         
  -6   1  10          0.52         -1.07         1.07 o                         
  -5   1  10         56.57         54.29         2.62 o                         
  -4   1  10        185.46        186.56         4.13 o                         
  -3   1  10        152.22        169.17         3.25 o                         
  -2   1  10          0.05         -0.69         0.71 o                         
  -1   1  10          3.25          3.66         0.57 o                         
   0   1  10        133.64        141.19         2.47 o                         
   1   1  10        592.54        622.82         8.10 o                         
   2   1  10         28.69         30.90         1.15 o                         
   3   1  10         52.50         53.03         1.78 o                         
   4   1  10         32.65         32.66         1.32 o                         
   5   1  10         22.80         18.04         1.01 o                         
   6   1  10         15.73         19.51         0.96 o                         
 -11   2  10         49.57         46.31         1.42 o                         
 -10   2  10        117.79        117.42         2.57 o                         
  -9   2  10       1357.60       1422.34        23.79 o                         
  -8   2  10         74.27         73.26         2.64 o                         
  -7   2  10         56.76         56.58         2.21 o                         
  -6   2  10         68.19         78.46         2.76 o                         
  -5   2  10         56.57         58.56         2.35 o                         
  -4   2  10         90.60         71.22         2.50 o                         
  -3   2  10          1.06          0.67         0.87 o                         
  -2   2  10          5.73          5.49         0.98 o                         
  -1   2  10          3.04          1.09         0.61 o                         
   0   2  10        147.07        148.27         2.71 o                         
   1   2  10        645.90        634.29         6.16 o                         
   2   2  10         91.72         88.89         1.97 o                         
   3   2  10        133.70        136.58         2.78 o                         
   4   2  10         20.65         19.26         1.02 o                         
   5   2  10          2.78          2.35         0.60 o                         
   6   2  10          0.89          0.55         0.50 o                         
 -11   3  10         63.88         63.97         2.03 o                         
 -10   3  10         17.51         17.26         1.28 o                         
  -9   3  10         75.56         86.47         2.69 o                         
  -8   3  10         88.99         94.32         3.04 o                         
  -7   3  10         53.17         49.21         2.01 o                         
  -6   3  10         20.57         16.59         1.19 o                         
  -5   3  10         59.54         53.13         4.69 o                         
  -4   3  10        138.06        128.64         3.24 o                         
  -3   3  10          5.67          5.33         1.63 o                         
  -2   3  10        612.86        602.07        14.13 o                         
  -1   3  10       1027.11       1021.82        13.25 o                         
   0   3  10        173.83        172.27         2.79 o                         
   1   3  10         67.22         63.44         1.64 o                         
   2   3  10         37.40         32.33         1.27 o                         
   3   3  10         17.19         18.46         1.13 o                         
   4   3  10         78.00         83.42         2.39 o                         
   5   3  10         13.61         13.32         0.84 o                         
 -11   4  10         29.13         29.72         2.07 o                         
 -10   4  10        136.58        135.65         3.66 o                         
  -9   4  10        136.14        136.49         3.73 o                         
  -8   4  10         14.07         11.44         1.39 o                         
  -7   4  10          1.00          1.21         1.23 o                         
  -6   4  10         58.58         56.86         1.90 o                         
  -5   4  10         47.96         47.86         2.05 o                         
  -4   4  10         23.12         20.14         1.30 o                         
  -3   4  10         49.17         50.19         2.22 o                         
  -2   4  10          0.17          0.54         1.01 o                         
  -1   4  10       2328.58       2255.07        17.12 o                         
   0   4  10        358.63        338.61         4.44 o                         
   1   4  10         62.40         68.83         1.76 o                         
   2   4  10         21.74         19.65         1.44 o                         
   3   4  10         29.45         20.24         1.12 o                         
   4   4  10        117.84        124.59         2.69 o                         
   5   4  10          0.87         -0.57         0.57 o                         
 -10   5  10         30.71         37.12         1.86 o                         
  -9   5  10        151.84        149.75         5.11 o                         
  -8   5  10         72.53         72.67         2.97 o                         
  -7   5  10        390.97        373.23         6.29 o                         
  -6   5  10        100.50         87.93         2.56 o                         
  -5   5  10        671.95        669.42         8.81 o                         
  -4   5  10         60.34         58.85         2.35 o                         
  -3   5  10       1224.15       1235.97        15.39 o                         
  -2   5  10        234.48        222.57         4.13 o                         
  -1   5  10         12.78         14.97         0.95 o                         
   0   5  10          7.80          5.48         0.64 o                         
   1   5  10         60.51         55.32         1.83 o                         
   2   5  10         18.69         17.79         1.22 o                         
   3   5  10         15.63         13.87         0.79 o                         
   4   5  10          3.34          5.89         0.75 o                         
  -9   6  10        119.70        114.15         3.85 o                         
  -8   6  10         11.85         12.37         1.25 o                         
  -7   6  10         72.17         71.06         3.44 o                         
  -6   6  10         73.39         73.13         2.73 o                         
  -5   6  10         28.31         29.81         1.91 o                         
  -4   6  10          0.92         -0.01         0.85 o                         
  -3   6  10        133.30        137.60         3.17 o                         
  -2   6  10        315.25        323.98         7.02 o                         
  -1   6  10          8.95         10.60         0.87 o                         
   0   6  10         77.13         70.65         2.05 o                         
   1   6  10          0.05          0.42         0.60 o                         
   2   6  10         18.95         13.65         1.04 o                         
   3   6  10          0.01          0.26         0.49 o                         
  -8   7  10          0.18          0.15         0.54 o                         
  -7   7  10         12.37         10.41         1.25 o                         
  -6   7  10          0.10         -0.38         1.50 o                         
  -5   7  10        123.07        123.84         3.34 o                         
  -4   7  10          0.05          0.46         0.74 o                         
  -3   7  10        499.30        510.26         6.65 o                         
  -2   7  10          8.87          7.71         1.01 o                         
  -1   7  10         43.37         52.30         2.14 o                         
   0   7  10         78.21         84.43         2.53 o                         
   1   7  10        113.89        106.63         4.51 o                         
  -7   8  10         36.63         40.60         3.05 o                         
  -6   8  10        108.00        113.23         3.48 o                         
  -5   8  10         52.46         46.47         1.84 o                         
  -4   8  10          7.03         10.49         0.73 o                         
  -3   8  10          6.13          7.70         0.73 o                         
  -2   8  10        103.14         99.79         2.22 o                         
  -1   8  10         55.04         67.44         1.91 o                         
   0   8  10          9.41         10.98         1.32 o                         
  -2 -11  11         85.64         77.06         3.27 o                         
  -1 -11  11        173.15        185.54         4.39 o                         
   0 -11  11         74.17         70.28         3.52 o                         
  -5 -10  11         57.38         53.42         2.90 o                         
  -4 -10  11        262.15        246.23         7.08 o                         
  -3 -10  11         59.77         48.19         1.84 o                         
  -2 -10  11         13.57         15.25         1.54 o                         
  -1 -10  11         14.19         10.96         1.47 o                         
   0 -10  11         36.25         38.47         1.96 o                         
   1 -10  11        131.63        133.60         4.51 o                         
   2 -10  11         16.36         12.86         1.39 o                         
   3 -10  11          1.27          1.08         0.69 o                         
  -6  -9  11        171.10        174.87         6.67 o                         
  -5  -9  11         15.09         13.59         1.48 o                         
  -4  -9  11        162.20        146.13         3.80 o                         
  -3  -9  11        103.79        105.68         6.70 o                         
  -2  -9  11          6.67          8.56         1.25 o                         
  -1  -9  11        111.43        114.65         4.88 o                         
   0  -9  11         14.64         14.18         1.53 o                         
   1  -9  11          6.50          5.61         1.61 o                         
   2  -9  11          3.30          3.69         1.12 o                         
   3  -9  11          1.29          1.51         0.65 o                         
   4  -9  11         42.50         44.50         1.94 o                         
  -7  -8  11         22.98         17.04         2.19 o                         
  -6  -8  11         14.09         11.87         1.87 o                         
  -5  -8  11          6.57          8.56         0.92 o                         
  -4  -8  11          5.21          5.13         1.63 o                         
  -3  -8  11        114.44        127.67         5.23 o                         
  -2  -8  11        267.35        270.98         6.90 o                         
  -1  -8  11         59.02         51.73         3.33 o                         
   0  -8  11         73.50         73.16         3.35 o                         
   1  -8  11          1.30          0.11         1.03 o                         
   2  -8  11          2.04          2.07         1.37 o                         
   3  -8  11         52.66         53.49         2.17 o                         
   4  -8  11          0.27          0.80         0.68 o                         
   5  -8  11        167.94        165.97         4.15 o                         
  -8  -7  11          0.63         -1.18         1.24 o                         
  -7  -7  11         13.55         12.25         2.26 o                         
  -6  -7  11        103.91         99.92         3.18 o                         
  -5  -7  11          0.68          0.50         1.20 o                         
  -4  -7  11         65.53         71.13         3.22 o                         
  -3  -7  11       1028.99       1023.13        15.56 o                         
  -2  -7  11          9.14          6.35         1.43 o                         
  -1  -7  11        471.36        460.39        10.01 o                         
   0  -7  11          2.48          2.83         1.21 o                         
   1  -7  11         53.89         53.29         3.04 o                         
   2  -7  11         74.08         82.29         2.94 o                         
   3  -7  11         15.04         15.58         1.19 o                         
   4  -7  11        376.63        363.00         8.22 o                         
   5  -7  11         28.96         21.85         1.08 o                         
  -9  -6  11          0.68          0.51         0.76 o                         
  -8  -6  11          5.81          5.09         0.92 o                         
  -7  -6  11         23.21         21.02         1.44 o                         
  -6  -6  11          2.91          2.99         2.40 o                         
  -5  -6  11         67.21         59.96         2.57 o                         
  -4  -6  11        506.94        503.84        10.57 o                         
  -3  -6  11        249.10        257.86         5.64 o                         
  -2  -6  11        536.08        499.12         8.76 o                         
  -1  -6  11        296.31        276.61         6.18 o                         
   0  -6  11         35.26         34.08         2.21 o                         
   1  -6  11         23.86         20.37         1.84 o                         
   2  -6  11         46.39         43.82         1.93 o                         
   3  -6  11         50.02         48.00         1.78 o                         
   4  -6  11          0.54          1.23         0.83 o                         
   5  -6  11        238.47        225.47         4.99 o                         
   6  -6  11          4.77          3.88         1.04 o                         
 -10  -5  11         80.35         78.51         4.28 o                         
  -9  -5  11          1.85          0.92         0.77 o                         
  -8  -5  11        178.17        187.53         4.76 o                         
  -7  -5  11        101.25        109.18         3.31 o                         
  -6  -5  11        343.54        337.92         7.51 o                         
  -5  -5  11        629.46        631.74        12.24 o                         
  -4  -5  11       2612.88       2683.57        35.62 o                         
  -3  -5  11        397.72        395.61         7.41 o                         
  -2  -5  11        371.39        360.57         7.09 o                         
  -1  -5  11        110.65        118.48         4.10 o                         
   0  -5  11          9.45         10.86         1.36 o                         
   1  -5  11        252.13        242.74         5.38 o                         
   2  -5  11         44.29         47.90         1.79 o                         
   3  -5  11        254.86        265.07         4.57 o                         
   4  -5  11          0.01          0.05         0.58 o                         
   5  -5  11          1.47          0.95         0.64 o                         
   6  -5  11          1.77          2.57         0.89 o                         
 -10  -4  11         73.40         73.11         2.28 o                         
  -9  -4  11         73.74         73.50         2.65 o                         
  -8  -4  11          2.90          2.70         0.86 o                         
  -7  -4  11         39.62         43.25         2.42 o                         
  -6  -4  11         66.60         64.19         3.18 o                         
  -5  -4  11          0.83          0.29         1.47 o                         
  -4  -4  11        346.81        367.82         8.62 o                         
  -3  -4  11         35.50         35.14         2.12 o                         
  -2  -4  11          6.68          6.70         1.20 o                         
  -1  -4  11         11.34         10.66         1.30 o                         
   0  -4  11        329.23        336.71         6.40 o                         
   1  -4  11        196.68        192.80         4.15 o                         
   2  -4  11         51.53         56.15         1.91 o                         
   3  -4  11        591.97        622.10        10.52 o                         
   4  -4  11         33.49         34.42         1.38 o                         
   5  -4  11         11.89         12.08         0.93 o                         
   6  -4  11         54.64         48.42         2.12 o                         
 -10  -3  11          2.36          3.99         0.72 o                         
  -9  -3  11          9.91         10.25         1.32 o                         
  -8  -3  11        271.56        282.57         5.79 o                         
  -7  -3  11        132.85        124.27         5.06 o                         
  -6  -3  11        576.31        574.76         9.86 o                         
  -5  -3  11          5.28          4.74         1.25 o                         
  -4  -3  11          8.87         11.50         1.28 o                         
  -3  -3  11         14.84         17.30         1.52 o                         
  -2  -3  11         10.70         10.05         1.23 o                         
  -1  -3  11         23.16         21.01         1.39 o                         
   0  -3  11         25.44         26.23         1.76 o                         
   1  -3  11          5.49          5.31         0.89 o                         
   2  -3  11       1023.31       1026.47        10.95 o                         
   3  -3  11        437.52        469.05         6.00 o                         
   4  -3  11        465.93        483.79         5.96 o                         
   5  -3  11        207.63        212.87         3.41 o                         
   6  -3  11        245.81        231.74        10.83 o                         
 -11  -2  11          0.14          0.36         0.90 o                         
 -10  -2  11         39.14         38.81         1.45 o                         
  -9  -2  11        169.42        178.63         3.76 o                         
  -8  -2  11          5.11          4.22         1.43 o                         
  -7  -2  11        595.38        610.42        10.15 o                         
  -6  -2  11        166.57        165.33         4.35 o                         
  -5  -2  11        279.70        306.88         7.80 o                         
  -4  -2  11        119.17        125.43         4.19 o                         
  -3  -2  11         76.32         76.43         2.35 o                         
  -2  -2  11        358.26        398.47         6.25 o                         
  -1  -2  11         71.74         69.84         2.19 o                         
   0  -2  11         33.55         41.62         1.93 o                         
   1  -2  11         50.38         55.46         1.90 o                         
   2  -2  11       1943.86       2046.54        22.45 o                         
   3  -2  11         68.88         72.36         2.08 o                         
   4  -2  11        166.45        176.66         3.12 o                         
   5  -2  11         37.28         42.95         2.33 o                         
   6  -2  11         15.84         17.64         0.95 o                         
 -11  -1  11          3.33          4.77         0.95 o                         
 -10  -1  11          0.59          0.89         0.64 o                         
  -9  -1  11         11.23          9.00         0.92 o                         
  -8  -1  11          2.96          5.58         2.14 o                         
  -7  -1  11        200.41        214.37         5.42 o                         
  -6  -1  11        724.53        704.96        10.34 o                         
  -5  -1  11         23.66         26.60         1.78 o                         
  -4  -1  11        121.17        137.69         3.73 o                         
  -3  -1  11          0.27         -0.45         0.93 o                         
  -2  -1  11         43.46         46.18         2.15 o                         
  -1  -1  11        466.80        494.97         6.93 o                         
   0  -1  11          3.14          5.21         0.74 o                         
   1  -1  11       2020.86       2260.43        18.66 o                         
   2  -1  11        106.50        110.90         2.79 o                         
   3  -1  11         33.44         38.12         1.50 o                         
   4  -1  11          8.44         10.13         0.84 o                         
   5  -1  11          8.84          8.98         0.83 o                         
   6  -1  11         13.53         13.74         0.98 o                         
 -11   0  11         24.15         24.01         1.08 o                         
 -10   0  11         57.50         59.79         1.95 o                         
  -9   0  11        400.12        424.84         6.80 o                         
  -8   0  11        561.65        587.93         9.94 o                         
  -7   0  11        197.30        197.43         5.19 o                         
  -6   0  11         71.54         78.36         3.66 o                         
  -5   0  11          0.22         -0.14         1.04 o                         
  -4   0  11        128.84        129.92         3.67 o                         
  -3   0  11         40.98         50.10         3.14 o                         
  -2   0  11        454.20        471.76         9.58 o                         
  -1   0  11         21.47         23.77         1.07 o                         
   0   0  11        209.81        240.37         4.49 o                         
   1   0  11         93.73        104.31         2.17 o                         
   2   0  11          7.36          9.67         0.88 o                         
   3   0  11         69.15         76.23         1.88 o                         
   4   0  11         11.63         10.41         0.98 o                         
   5   0  11          9.03          7.86         0.78 o                         
   6   0  11          0.28         -0.04         0.46 o                         
 -11   1  11         46.45         52.93         1.41 o                         
 -10   1  11          7.36          5.40         0.81 o                         
  -9   1  11        147.18        151.69         4.15 o                         
  -8   1  11         13.60         12.90         1.94 o                         
  -7   1  11         73.47         73.88         3.34 o                         
  -6   1  11         11.37         12.56         1.14 o                         
  -5   1  11         18.56         20.57         1.84 o                         
  -4   1  11         71.76         81.40         2.96 o                         
  -3   1  11          5.42          1.83         0.64 o                         
  -2   1  11        217.24        218.21         4.25 o                         
  -1   1  11         62.80         67.39         1.86 o                         
   0   1  11         61.46         69.86         2.29 o                         
   1   1  11         38.02         36.76         1.31 o                         
   2   1  11          9.23         11.09         0.81 o                         
   3   1  11         49.31         48.09         1.58 o                         
   4   1  11          3.89          4.12         0.64 o                         
   5   1  11         10.58         10.52         0.85 o                         
 -11   2  11          0.19         -0.09         0.44 o                         
 -10   2  11         21.31         23.71         1.25 o                         
  -9   2  11        222.52        232.21         4.55 o                         
  -8   2  11        196.02        201.39         4.51 o                         
  -7   2  11          0.00         -0.17         1.02 o                         
  -6   2  11        119.34        127.25         3.17 o                         
  -5   2  11          6.10          5.13         1.48 o                         
  -4   2  11          2.57          4.07         0.91 o                         
  -3   2  11        525.77        526.71        12.11 o                         
  -2   2  11         87.25         83.81         2.88 o                         
  -1   2  11         18.30         18.07         1.01 o                         
   0   2  11        786.34        786.40         8.37 o                         
   1   2  11          0.13          1.08         0.58 o                         
   2   2  11         39.59         33.31         1.28 o                         
   3   2  11        135.67        122.15         2.81 o                         
   4   2  11         34.52         31.76         1.29 o                         
   5   2  11        132.00        136.25         3.66 o                         
 -11   3  11        120.45        116.16         5.91 o                         
 -10   3  11          0.00         -0.11         0.84 o                         
  -9   3  11         93.44        102.10         2.81 o                         
  -8   3  11        213.54        214.74         4.76 o                         
  -7   3  11         96.06         97.20         3.07 o                         
  -6   3  11        391.92        375.27         5.61 o                         
  -5   3  11        152.28        163.50         3.82 o                         
  -4   3  11        332.98        329.76         5.21 o                         
  -3   3  11        373.34        383.47         6.30 o                         
  -2   3  11       1187.56       1196.11        12.45 o                         
  -1   3  11          1.52          1.72         0.84 o                         
   0   3  11          2.39          0.20         0.57 o                         
   1   3  11        195.08        171.43         2.92 o                         
   2   3  11         19.31         19.96         0.95 o                         
   3   3  11         13.06         12.36         0.82 o                         
   4   3  11        158.74        175.91         3.29 o                         
 -10   4  11        359.95        361.11         6.38 o                         
  -9   4  11         93.86         92.87         3.16 o                         
  -8   4  11         27.41         26.07         1.49 o                         
  -7   4  11         89.29         86.40         2.98 o                         
  -6   4  11        245.26        250.00         4.55 o                         
  -5   4  11        387.40        379.46         5.76 o                         
  -4   4  11         31.13         29.68         1.65 o                         
  -3   4  11        126.03        128.19         3.39 o                         
  -2   4  11         39.61         37.67         1.70 o                         
  -1   4  11          6.93          7.72         0.76 o                         
   0   4  11         26.86         24.96         1.23 o                         
   1   4  11         56.04         61.92         1.71 o                         
   2   4  11          0.58          0.84         0.58 o                         
   3   4  11         59.54         53.87         1.46 o                         
   4   4  11          1.63          0.51         0.49 o                         
 -10   5  11          4.71          4.25         1.39 o                         
  -9   5  11         12.47         10.80         2.26 o                         
  -8   5  11         66.68         65.17         2.63 o                         
  -7   5  11         50.38         47.07         2.20 o                         
  -6   5  11         27.67         27.83         1.42 o                         
  -5   5  11          4.55          6.58         0.96 o                         
  -4   5  11         23.12         21.84         1.53 o                         
  -3   5  11        614.25        603.23         7.99 o                         
  -2   5  11        194.52        202.74         3.54 o                         
  -1   5  11          7.18          7.93         0.79 o                         
   0   5  11          6.19          5.50         0.93 o                         
   1   5  11         28.61         30.65         1.50 o                         
   2   5  11          1.37          1.54         0.66 o                         
   3   5  11         28.64         23.99         2.87 o                         
  -9   6  11          6.45          6.13         0.83 o                         
  -8   6  11          0.07         -0.50         0.88 o                         
  -7   6  11          0.59          0.76         1.19 o                         
  -6   6  11          5.35          3.80         0.80 o                         
  -5   6  11         30.81         29.80         1.57 o                         
  -4   6  11          5.11          4.23         0.73 o                         
  -3   6  11        112.83        112.41         2.23 o                         
  -2   6  11         49.70         49.68         1.51 o                         
  -1   6  11          0.06          0.02         0.60 o                         
   0   6  11          3.16          8.44         0.91 o                         
   1   6  11        159.16        173.61         4.52 o                         
   2   6  11          1.38          3.16         0.91 o                         
  -8   7  11         22.31         29.98         2.41 o                         
  -7   7  11          0.01          1.03         0.59 o                         
  -6   7  11         62.38         61.87         2.27 o                         
  -5   7  11          0.00          1.02         0.66 o                         
  -4   7  11         47.87         51.93         1.46 o                         
  -3   7  11          3.59          5.62         0.69 o                         
  -2   7  11         13.93         13.03         1.52 o                         
  -1   7  11         33.85         32.14         2.09 o                         
   0   7  11         21.13         20.35         1.31 o                         
  -5   8  11         93.28         89.92         3.89 o                         
  -4   8  11        164.99        165.42         3.93 o                         
  -3   8  11         53.40         52.53         2.66 o                         
  -4 -10  12          3.28          3.20         1.06 o                         
  -3 -10  12         25.92         27.87         1.61 o                         
  -2 -10  12        145.45        145.33         6.40 o                         
  -1 -10  12         61.93         62.41         2.63 o                         
   0 -10  12         44.82         37.38         1.37 o                         
   1 -10  12          0.57          0.61         0.48 o                         
  -6  -9  12         15.60         16.41         1.61 o                         
  -5  -9  12         12.22         12.68         1.15 o                         
  -4  -9  12          1.58          2.49         0.94 o                         
  -3  -9  12         40.04         42.08         3.98 o                         
  -2  -9  12        280.99        282.30         6.03 o                         
  -1  -9  12          9.50          7.69         1.28 o                         
   0  -9  12         33.65         34.64         2.82 o                         
   1  -9  12         26.96         24.68         1.57 o                         
   2  -9  12          4.72          4.64         0.73 o                         
   3  -9  12         20.96         22.35         1.16 o                         
  -7  -8  12          0.00         -0.90         0.90 o                         
  -6  -8  12         57.27         59.69         2.95 o                         
  -5  -8  12         43.35         35.36         2.21 o                         
  -4  -8  12         39.24         32.36         4.02 o                         
  -3  -8  12         14.85         12.56         2.63 o                         
  -2  -8  12        149.85        131.70         4.35 o                         
  -1  -8  12         64.34         51.52         2.57 o                         
   0  -8  12         71.59         66.44         3.00 o                         
   1  -8  12          4.80          3.59         1.55 o                         
   2  -8  12         17.66         16.30         1.27 o                         
   3  -8  12          2.03          1.66         0.64 o                         
   4  -8  12        176.60        170.62         3.58 o                         
  -8  -7  12          6.79          7.24         1.39 o                         
  -7  -7  12        103.10        107.45         3.89 o                         
  -6  -7  12         28.51         34.83         2.61 o                         
  -5  -7  12         45.68         36.70         4.20 o                         
  -4  -7  12          2.28          3.57         1.59 o                         
  -3  -7  12        124.28        133.22         6.02 o                         
  -2  -7  12         11.31         15.58         1.48 o                         
  -1  -7  12        250.89        243.30         6.34 o                         
   0  -7  12         24.21         27.52         2.17 o                         
   1  -7  12         40.18         40.52         2.06 o                         
   2  -7  12          0.51          1.33         0.77 o                         
   3  -7  12        124.38        118.83         4.97 o                         
   4  -7  12         65.56         61.56         2.24 o                         
   5  -7  12         21.41         21.74         1.65 o                         
  -9  -6  12          9.92         10.62         1.59 o                         
  -8  -6  12        161.47        152.28         4.67 o                         
  -7  -6  12        154.55        132.02         6.90 o                         
  -6  -6  12         78.71         73.61         3.16 o                         
  -5  -6  12        284.16        292.34         9.06 o                         
  -4  -6  12         27.73         17.07         2.53 o                         
  -3  -6  12        767.92        729.75        11.41 o                         
  -2  -6  12         39.04         37.03         2.42 o                         
  -1  -6  12        313.31        317.16         6.61 o                         
   0  -6  12         70.55         74.19         3.44 o                         
   1  -6  12         21.33         22.14         1.51 o                         
   2  -6  12         62.84         68.92         2.33 o                         
   3  -6  12         71.28         71.07         1.92 o                         
   4  -6  12        175.74        182.51         4.40 o                         
   5  -6  12         49.79         51.59         2.14 o                         
  -9  -5  12          1.17          2.35         0.83 o                         
  -8  -5  12         25.66         21.21         3.20 o                         
  -7  -5  12        119.43        125.67         4.18 o                         
  -6  -5  12         45.47         40.98         2.66 o                         
  -5  -5  12        130.64        123.29         4.76 o                         
  -4  -5  12         15.92         13.08         1.97 o                         
  -3  -5  12         55.91         50.26         2.55 o                         
  -2  -5  12         87.88         93.42         3.33 o                         
  -1  -5  12          6.81          7.48         1.37 o                         
   0  -5  12         20.18         23.76         1.53 o                         
   1  -5  12        125.88        129.23         3.29 o                         
   2  -5  12          0.27          0.08         0.84 o                         
   3  -5  12        285.13        285.03         4.48 o                         
   4  -5  12         25.11         26.72         1.12 o                         
   5  -5  12         27.66         25.43         1.28 o                         
 -10  -4  12          0.02         -0.03         0.66 o                         
  -9  -4  12         32.27         35.35         1.90 o                         
  -8  -4  12          4.78          6.11         1.96 o                         
  -7  -4  12         12.25         12.46         2.03 o                         
  -6  -4  12        145.33        153.34         4.44 o                         
  -5  -4  12          0.52          0.09         1.11 o                         
  -4  -4  12        237.41        232.19         6.70 o                         
  -3  -4  12          6.68          7.44         1.26 o                         
  -2  -4  12          2.77          3.96         0.99 o                         
  -1  -4  12         87.92         89.23         2.71 o                         
   0  -4  12          6.75          7.50         1.19 o                         
   1  -4  12        619.34        618.73         9.08 o                         
   2  -4  12         83.40         88.70         2.51 o                         
   3  -4  12         58.22         63.96         1.82 o                         
   4  -4  12          3.14          3.02         0.61 o                         
   5  -4  12         30.00         26.86         1.73 o                         
 -10  -3  12          0.40          1.31         0.89 o                         
  -9  -3  12          3.84          1.63         0.90 o                         
  -8  -3  12         58.74         57.93         2.85 o                         
  -7  -3  12        571.79        598.71        11.55 o                         
  -6  -3  12        449.20        441.72         8.22 o                         
  -5  -3  12          5.00          8.26         1.31 o                         
  -4  -3  12        175.38        183.25         5.26 o                         
  -3  -3  12        208.33        214.01         5.00 o                         
  -2  -3  12        121.82        120.47         3.41 o                         
  -1  -3  12         42.86         47.28         2.47 o                         
   0  -3  12        635.66        649.33        11.92 o                         
   1  -3  12        165.82        161.39         3.19 o                         
   2  -3  12        290.72        298.59         4.44 o                         
   3  -3  12        282.15        292.89         4.35 o                         
   4  -3  12        275.32        274.12         5.35 o                         
   5  -3  12         50.99         50.23         1.65 o                         
 -10  -2  12          1.77          3.67         0.86 o                         
  -9  -2  12          3.81          3.84         1.03 o                         
  -8  -2  12        711.40        763.28        13.47 o                         
  -7  -2  12         52.52         54.28         2.88 o                         
  -6  -2  12          0.70          0.04         1.08 o                         
  -5  -2  12        249.80        252.93         7.14 o                         
  -4  -2  12          5.53          3.13         1.27 o                         
  -3  -2  12         12.70         13.94         1.62 o                         
  -2  -2  12        502.09        531.81         9.13 o                         
  -1  -2  12        185.29        213.56         5.67 o                         
   0  -2  12        213.15        240.02         6.34 o                         
   1  -2  12         50.10         55.38         1.71 o                         
   2  -2  12        298.39        316.27         4.62 o                         
   3  -2  12        308.02        317.06         5.05 o                         
   4  -2  12        116.39        114.94         2.42 o                         
   5  -2  12        215.68        209.79         4.34 o                         
 -11  -1  12         21.46         25.98         1.41 o                         
 -10  -1  12         86.68         75.01         2.54 o                         
  -9  -1  12         11.52         12.41         1.57 o                         
  -8  -1  12        689.18        743.37        11.48 o                         
  -7  -1  12         82.41         80.91         4.31 o                         
  -6  -1  12        288.64        300.28         6.45 o                         
  -5  -1  12         81.71         81.95         2.94 o                         
  -4  -1  12         28.37         25.94         2.03 o                         
  -3  -1  12        278.85        279.42         6.52 o                         
  -2  -1  12         11.05         10.91         1.56 o                         
  -1  -1  12          1.00          0.68         0.78 o                         
   0  -1  12         46.63         53.29         1.77 o                         
   1  -1  12       1082.67       1210.11        12.80 o                         
   2  -1  12          0.04          0.28         0.75 o                         
   3  -1  12          9.57          9.90         0.87 o                         
   4  -1  12         36.69         35.07         1.47 o                         
   5  -1  12          8.25          8.32         1.05 o                         
 -11   0  12          5.95          5.85         1.26 o                         
 -10   0  12        495.66        517.66         7.81 o                         
  -9   0  12          0.46          0.51         0.80 o                         
  -8   0  12        223.67        228.62         6.21 o                         
  -7   0  12         62.73         64.77         3.81 o                         
  -6   0  12         87.37         88.64         4.09 o                         
  -5   0  12          3.92          3.37         1.25 o                         
  -4   0  12        104.60         95.18         5.02 o                         
  -3   0  12          5.97          3.68         0.89 o                         
  -2   0  12         46.92         44.01         2.02 o                         
  -1   0  12        146.60        159.57         3.04 o                         
   0   0  12        228.70        260.38         3.78 o                         
   1   0  12        180.00        192.10         3.15 o                         
   2   0  12         31.43         31.01         1.21 o                         
   3   0  12         19.98         21.91         1.18 o                         
   4   0  12         19.25         23.13         1.28 o                         
   5   0  12          9.61          9.76         0.89 o                         
 -11   1  12          1.04          0.87         0.94 o                         
 -10   1  12          7.17          8.26         0.98 o                         
  -9   1  12         23.39         25.99         1.68 o                         
  -8   1  12          6.22          2.29         1.37 o                         
  -7   1  12        170.21        166.28         5.17 o                         
  -6   1  12         16.52         16.84         1.47 o                         
  -5   1  12        202.46        200.70         5.18 o                         
  -4   1  12        140.48        146.74         3.75 o                         
  -3   1  12          8.58          5.50         0.89 o                         
  -2   1  12         84.41         99.13         2.53 o                         
  -1   1  12        288.26        313.62         4.44 o                         
   0   1  12        382.34        420.82         5.12 o                         
   1   1  12         35.66         35.34         1.33 o                         
   2   1  12        365.90        370.27         4.86 o                         
   3   1  12         19.19         13.77         0.88 o                         
   4   1  12         92.30        109.19         2.59 o                         
   5   1  12        308.83        335.87        15.40 o                         
 -10   2  12         20.56         21.19         1.25 o                         
  -9   2  12         51.04         54.88         1.93 o                         
  -8   2  12         12.66         14.15         1.24 o                         
  -7   2  12          7.26          6.09         1.14 o                         
  -6   2  12          0.06          0.45         0.74 o                         
  -5   2  12        987.59        990.08        13.45 o                         
  -4   2  12         81.04         80.13         3.18 o                         
  -3   2  12        162.09        159.91         4.18 o                         
  -2   2  12          0.09         -0.47         0.84 o                         
  -1   2  12         14.57         12.07         0.84 o                         
   0   2  12         41.16         36.58         1.27 o                         
   1   2  12         61.05         70.36         1.77 o                         
   2   2  12         13.21         14.11         0.87 o                         
   3   2  12          1.85          2.68         0.53 o                         
   4   2  12         46.55         45.66         2.31 o                         
 -10   3  12          0.12          1.45         0.97 o                         
  -9   3  12         23.43         21.96         1.46 o                         
  -8   3  12         29.22         25.86         1.42 o                         
  -7   3  12          0.40          1.84         0.93 o                         
  -6   3  12        105.27        103.26         2.92 o                         
  -5   3  12          5.30          3.85         1.02 o                         
  -4   3  12          0.45          1.41         0.94 o                         
  -3   3  12         33.72         30.40         1.67 o                         
  -2   3  12       1067.55       1092.17        15.40 o                         
  -1   3  12          7.86          8.11         0.91 o                         
   0   3  12         13.10         15.51         0.88 o                         
   1   3  12        152.61        143.59         3.16 o                         
   2   3  12          0.13          1.84         0.61 o                         
   3   3  12        101.53        118.84         2.20 o                         
   4   3  12         20.64         20.30         1.54 o                         
 -10   4  12         45.34         43.45         2.07 o                         
  -9   4  12         57.75         68.48         3.05 o                         
  -8   4  12          4.81          4.60         0.79 o                         
  -7   4  12          1.88          2.18         1.03 o                         
  -6   4  12        151.21        150.10         3.19 o                         
  -5   4  12          1.34          1.38         0.75 o                         
  -4   4  12         45.92         46.90         2.07 o                         
  -3   4  12         24.42         25.95         1.45 o                         
  -2   4  12         14.38         19.00         1.48 o                         
  -1   4  12         41.53         37.52         1.34 o                         
   0   4  12          5.84          6.80         0.77 o                         
   1   4  12         45.49         39.84         1.32 o                         
   2   4  12         17.55         20.78         1.04 o                         
   3   4  12         75.79         83.40         2.92 o                         
  -9   5  12          0.86          0.62         1.26 o                         
  -8   5  12         13.45          9.78         1.07 o                         
  -7   5  12         13.69          9.44         1.16 o                         
  -6   5  12          1.57         -0.17         0.81 o                         
  -5   5  12         14.43         15.11         1.36 o                         
  -4   5  12          0.19          0.71         0.72 o                         
  -3   5  12         45.71         48.50         1.54 o                         
  -2   5  12        174.54        183.63         3.36 o                         
  -1   5  12         86.18         85.29         2.31 o                         
   0   5  12          3.13          2.72         0.64 o                         
   1   5  12          4.08          5.86         0.91 o                         
   2   5  12         63.90         74.06         3.19 o                         
  -8   6  12         69.53         67.92         4.08 o                         
  -7   6  12        111.85        121.49         3.17 o                         
  -6   6  12          2.61          3.97         1.17 o                         
  -5   6  12         18.74         22.18         1.21 o                         
  -4   6  12          0.10          0.85         0.50 o                         
  -3   6  12         13.92         15.74         0.98 o                         
  -2   6  12          7.17          9.53         0.87 o                         
  -1   6  12         28.07         29.81         1.81 o                         
   0   6  12        284.98        316.28        10.02 o                         
  -6   7  12         64.21         69.33         2.33 o                         
  -5   7  12        152.40        160.43         3.46 o                         
  -4   7  12          5.77          6.18         0.87 o                         
  -3   7  12          0.14          0.62         0.63 o                         
  -2   7  12          0.64          1.63         0.55 o                         
  -2 -10  13         31.99         25.77         2.13 o                         
  -1 -10  13         26.54         27.03         2.15 o                         
  -5  -9  13          6.26          9.89         1.63 o                         
  -4  -9  13         15.95         13.73         1.25 o                         
  -3  -9  13          3.87          2.58         0.85 o                         
  -2  -9  13         15.40         15.27         1.58 o                         
  -1  -9  13        158.76        148.65         4.20 o                         
   0  -9  13          4.15          5.09         0.78 o                         
   1  -9  13         17.14         14.93         0.80 o                         
   2  -9  13          0.01         -0.16         0.66 o                         
  -6  -8  13         25.84         17.03         1.88 o                         
  -5  -8  13          1.11          4.92         1.15 o                         
  -4  -8  13       1018.89        942.80        50.02 o                         
  -3  -8  13         68.57         75.68         4.31 o                         
  -2  -8  13         29.06         29.56         1.93 o                         
  -1  -8  13        171.59        152.17         3.15 o                         
   0  -8  13        143.52        123.56         2.52 o                         
   1  -8  13        156.10        148.75         3.32 o                         
   2  -8  13         79.64         72.37         2.41 o                         
   3  -8  13         48.00         43.44         1.89 o                         
  -7  -7  13        312.98        316.27         9.96 o                         
  -6  -7  13        162.66        158.49         5.13 o                         
  -5  -7  13          7.97          8.67         1.46 o                         
  -4  -7  13         43.42         45.34         3.26 o                         
  -3  -7  13        163.86        169.64         6.36 o                         
  -2  -7  13        123.74        136.00         3.64 o                         
  -1  -7  13          1.44          1.70         0.80 o                         
   0  -7  13          5.31          5.88         1.03 o                         
   1  -7  13         29.33         30.06         1.42 o                         
   2  -7  13          1.18          1.51         0.98 o                         
   3  -7  13          4.86          5.09         0.89 o                         
   4  -7  13        228.28        205.56         4.64 o                         
  -8  -6  13         86.28         95.33         3.24 o                         
  -7  -6  13         36.24         36.30         2.36 o                         
  -6  -6  13        122.57        122.42         3.90 o                         
  -5  -6  13         57.19         51.33         2.67 o                         
  -4  -6  13         15.00         12.55         2.13 o                         
  -3  -6  13        115.11        104.16         6.12 o                         
  -2  -6  13         28.88         25.50         1.76 o                         
  -1  -6  13         26.51         23.23         1.62 o                         
   0  -6  13          3.23          3.28         1.00 o                         
   1  -6  13         50.66         55.13         2.01 o                         
   2  -6  13         14.18         15.65         1.78 o                         
   3  -6  13        128.02        125.16         2.68 o                         
   4  -6  13        513.99        484.00         9.50 o                         
  -9  -5  13         54.59         62.73         1.95 o                         
  -8  -5  13        194.84        189.22         9.06 o                         
  -7  -5  13         87.56         90.09         3.92 o                         
  -6  -5  13         66.77         59.35         2.88 o                         
  -5  -5  13         56.95         61.01         3.05 o                         
  -4  -5  13        154.38        157.24         4.91 o                         
  -3  -5  13         82.15         78.11         4.55 o                         
  -2  -5  13        150.01        151.77         4.04 o                         
  -1  -5  13        133.95        121.78         3.15 o                         
   0  -5  13          0.09          1.29         1.09 o                         
   1  -5  13         68.61         71.67         2.75 o                         
   2  -5  13          0.12          0.89         0.78 o                         
   3  -5  13        197.99        188.04         4.40 o                         
   4  -5  13         40.58         29.86         1.38 o                         
  -9  -4  13         38.43         34.05         1.67 o                         
  -8  -4  13          3.56          3.80         1.06 o                         
  -7  -4  13          1.42          2.60         1.10 o                         
  -6  -4  13         57.39         55.61         2.92 o                         
  -5  -4  13         21.09         22.10         2.36 o                         
  -4  -4  13         20.32         23.25         2.27 o                         
  -3  -4  13          0.01          2.77         1.20 o                         
  -2  -4  13         48.90         40.92         2.79 o                         
  -1  -4  13        195.63        181.89         4.02 o                         
   0  -4  13         95.51         96.25         3.00 o                         
   1  -4  13         43.98         45.27         2.08 o                         
   2  -4  13          2.20          2.42         1.01 o                         
   3  -4  13        615.90        625.40        12.86 o                         
   4  -4  13        188.17        180.22         3.24 o                         
   5  -4  13         44.21         36.86         2.19 o                         
 -10  -3  13         14.07         18.81         1.73 o                         
  -9  -3  13         43.06         45.73         3.14 o                         
  -8  -3  13          0.02          0.88         0.99 o                         
  -7  -3  13          1.05          0.18         1.05 o                         
  -6  -3  13         10.80         10.74         3.11 o                         
  -5  -3  13         28.01         29.73         2.43 o                         
  -4  -3  13          0.01         -1.14         1.81 o                         
  -3  -3  13          1.71          2.73         1.08 o                         
  -2  -3  13        200.36        196.97         5.07 o                         
  -1  -3  13        280.35        288.20         5.47 o                         
   0  -3  13        819.77        866.23        17.47 o                         
   1  -3  13        262.25        297.72         5.00 o                         
   2  -3  13         38.60         38.56         1.76 o                         
   3  -3  13          3.02          4.71         0.68 o                         
   4  -3  13        152.49        153.33         3.07 o                         
   5  -3  13          3.52          4.58         0.97 o                         
 -10  -2  13         39.87         45.38         1.80 o                         
  -9  -2  13        295.03        311.89         6.51 o                         
  -8  -2  13          6.80          7.60         1.39 o                         
  -7  -2  13         40.65         38.95         2.48 o                         
  -6  -2  13         69.39         74.40         4.56 o                         
  -5  -2  13        163.67        160.09         5.94 o                         
  -4  -2  13         61.17         62.73         5.89 o                         
  -3  -2  13        154.96        133.77         4.82 o                         
  -2  -2  13         74.51         67.57         2.90 o                         
  -1  -2  13         56.70         59.44         2.11 o                         
   0  -2  13        913.77       1028.85        13.11 o                         
   1  -2  13         68.25         77.80         2.26 o                         
   2  -2  13          0.86          0.32         0.73 o                         
   3  -2  13         18.10         22.20         1.19 o                         
   4  -2  13          5.92          8.32         0.76 o                         
   5  -2  13         12.19          8.65         1.11 o                         
 -10  -1  13          5.66          7.27         1.09 o                         
  -9  -1  13          1.00         -0.88         0.88 o                         
  -8  -1  13         65.70         59.13         2.91 o                         
  -7  -1  13         95.40         95.43         5.02 o                         
  -6  -1  13        290.65        292.51         8.90 o                         
  -5  -1  13          8.79          6.98         1.46 o                         
  -4  -1  13        186.27        187.18         4.92 o                         
  -3  -1  13         69.39         53.93         2.57 o                         
  -2  -1  13         74.65         65.40         3.11 o                         
  -1  -1  13         82.10         93.02         2.53 o                         
   0  -1  13          3.30          5.98         0.85 o                         
   1  -1  13          6.71          6.25         0.86 o                         
   2  -1  13        161.70        176.38         4.43 o                         
   3  -1  13          2.22          3.11         0.66 o                         
   4  -1  13          8.33          9.82         0.77 o                         
 -10   0  13        244.60        240.16         4.39 o                         
  -9   0  13        179.67        194.01         5.57 o                         
  -8   0  13         63.19         64.16         2.93 o                         
  -7   0  13        230.21        221.49         5.98 o                         
  -6   0  13         52.82         58.53         3.02 o                         
  -5   0  13          0.25          1.42         1.12 o                         
  -4   0  13         90.20         88.83         2.85 o                         
  -3   0  13          2.35          1.29         0.73 o                         
  -2   0  13         17.35         16.50         1.12 o                         
  -1   0  13          2.75          2.51         0.64 o                         
   0   0  13          9.78         11.31         0.96 o                         
   1   0  13        231.77        246.59         4.47 o                         
   2   0  13        234.10        258.41         4.44 o                         
   3   0  13          6.12          5.29         0.68 o                         
   4   0  13         26.64         29.57         1.13 o                         
 -10   1  13         78.53         81.42         2.58 o                         
  -9   1  13          7.70          8.00         0.97 o                         
  -8   1  13         62.40         64.11         2.43 o                         
  -7   1  13        154.51        155.98         4.17 o                         
  -6   1  13         44.07         42.49         2.52 o                         
  -5   1  13         63.45         55.20         2.44 o                         
  -4   1  13         64.87         55.28         2.32 o                         
  -3   1  13          1.69          1.38         0.68 o                         
  -2   1  13        268.43        278.98         4.45 o                         
  -1   1  13        177.13        188.92         3.73 o                         
   0   1  13         61.34         66.65         1.61 o                         
   1   1  13        540.76        549.09         6.30 o                         
   2   1  13         26.08         28.39         1.30 o                         
   3   1  13         16.47         22.01         0.98 o                         
   4   1  13          0.01          0.20         0.39 o                         
 -10   2  13         12.15         12.15         0.88 o                         
  -9   2  13          7.95          8.00         0.96 o                         
  -8   2  13        115.24        124.38         4.43 o                         
  -7   2  13         66.20         68.87         2.57 o                         
  -6   2  13          4.73          5.55         1.07 o                         
  -5   2  13         10.01          8.24         1.17 o                         
  -4   2  13         11.73         13.45         1.38 o                         
  -3   2  13         16.28         15.96         1.31 o                         
  -2   2  13        901.82        923.40        10.73 o                         
  -1   2  13          1.77          3.27         0.67 o                         
   0   2  13        128.15        126.65         2.30 o                         
   1   2  13          6.51          5.86         0.65 o                         
   2   2  13          4.55          5.46         0.61 o                         
   3   2  13          0.29          0.94         0.48 o                         
  -9   3  13          4.22          2.61         1.11 o                         
  -8   3  13        180.32        162.36         3.57 o                         
  -7   3  13         21.35         16.61         1.42 o                         
  -6   3  13        626.91        634.92         8.00 o                         
  -5   3  13         20.77         20.67         1.88 o                         
  -4   3  13        453.73        460.82         6.99 o                         
  -3   3  13         60.55         57.92         2.18 o                         
  -2   3  13         29.39         28.95         1.28 o                         
  -1   3  13          3.57          5.06         0.75 o                         
   0   3  13         98.47         94.59         3.42 o                         
   1   3  13         76.33         75.79         1.77 o                         
   2   3  13         35.75         36.02         1.48 o                         
  -9   4  13          2.82          4.89         2.19 o                         
  -8   4  13          4.76          6.24         1.48 o                         
  -7   4  13         63.08         54.58         2.05 o                         
  -6   4  13        208.37        202.46         3.46 o                         
  -5   4  13          4.03          4.33         0.85 o                         
  -4   4  13         76.69         78.49         2.17 o                         
  -3   4  13         72.03         72.19         2.09 o                         
  -2   4  13         53.06         55.75         1.96 o                         
  -1   4  13          0.27          0.37         0.53 o                         
   0   4  13        126.63        116.21         2.42 o                         
   1   4  13          0.30          0.93         0.72 o                         
  -8   5  13         71.29         59.13         2.41 o                         
  -7   5  13        209.11        195.76         5.48 o                         
  -6   5  13        129.93        125.05         3.86 o                         
  -5   5  13          5.89          5.80         0.78 o                         
  -4   5  13         70.55         70.97         1.82 o                         
  -3   5  13          0.24          1.38         0.53 o                         
  -2   5  13          0.60          0.18         0.57 o                         
  -1   5  13          4.66          3.85         0.83 o                         
   0   5  13         81.40         86.92         4.85 o                         
  -7   6  13         24.57         26.68         1.43 o                         
  -6   6  13         73.84         65.43         2.05 o                         
  -5   6  13          1.21          1.56         0.74 o                         
  -4   6  13         26.45         26.39         2.65 o                         
  -3   6  13         12.36         10.73         0.95 o                         
  -2   6  13         30.19         32.49         2.11 o                         
  -1   6  13         36.17         36.05         1.60 o                         
  -4  -9  14          1.52          3.15         1.03 o                         
  -3  -9  14         15.71         13.09         1.67 o                         
  -2  -9  14         61.16         54.15         2.29 o                         
  -1  -9  14          4.72          5.89         0.98 o                         
   0  -9  14          0.24          1.07         1.05 o                         
  -6  -8  14         57.42         70.92         3.43 o                         
  -5  -8  14          1.23          1.51         1.30 o                         
  -4  -8  14         52.07         39.53         3.34 o                         
  -3  -8  14        117.50         99.19         4.15 o                         
  -2  -8  14         45.71         40.56         2.57 o                         
  -1  -8  14         17.49         14.36         1.04 o                         
   0  -8  14         44.48         35.90         1.22 o                         
   1  -8  14        114.87        110.85         2.50 o                         
   2  -8  14         52.40         42.34         1.88 o                         
  -7  -7  14          2.35          0.54         0.83 o                         
  -6  -7  14         46.77         42.17         2.69 o                         
  -5  -7  14         19.35         22.82         1.46 o                         
  -4  -7  14         66.67         58.43         3.31 o                         
  -3  -7  14         33.89         37.67         2.81 o                         
  -2  -7  14        141.33        138.93         4.03 o                         
  -1  -7  14        107.53        101.78         4.12 o                         
   0  -7  14        106.16        101.92         2.20 o                         
   1  -7  14        148.67        144.95         2.57 o                         
   2  -7  14          0.05          0.38         0.43 o                         
   3  -7  14         38.40         37.13         2.33 o                         
  -8  -6  14        129.79        106.32         4.35 o                         
  -7  -6  14          0.36          1.46         2.49 o                         
  -6  -6  14         36.71         29.32         2.01 o                         
  -5  -6  14        546.53        514.76         9.33 o                         
  -4  -6  14         26.89         25.15         2.52 o                         
  -3  -6  14          3.22          2.19         1.46 o                         
  -2  -6  14         92.98         88.69         2.86 o                         
  -1  -6  14         97.01         93.87         2.53 o                         
   0  -6  14         32.45         27.17         1.41 o                         
   1  -6  14          0.09         -0.57         0.63 o                         
   2  -6  14          7.54          7.40         0.64 o                         
   3  -6  14         89.86         86.50         2.89 o                         
  -8  -5  14         11.13         13.61         1.28 o                         
  -7  -5  14          6.82          6.01         1.35 o                         
  -6  -5  14         25.42         32.13         1.98 o                         
  -5  -5  14          7.00          8.21         4.67 o                         
  -4  -5  14        114.93        115.72        14.22 o                         
  -3  -5  14          2.58          1.54         1.03 o                         
  -2  -5  14          0.00          0.83         0.94 o                         
  -1  -5  14          2.44          0.24         0.87 o                         
   0  -5  14         15.02         14.02         1.16 o                         
   1  -5  14         46.22         46.78         1.65 o                         
   2  -5  14        257.09        249.97         4.59 o                         
   3  -5  14         13.08         11.60         0.79 o                         
  -9  -4  14          0.04         -0.70         0.70 o                         
  -8  -4  14          7.01          7.44         0.96 o                         
  -7  -4  14        161.17        169.38         4.47 o                         
  -6  -4  14          0.01          2.11         2.41 o                         
  -5  -4  14         29.17         22.48         2.58 o                         
  -4  -4  14         72.87         64.41         3.95 o                         
  -3  -4  14         79.76         82.94         3.48 o                         
  -2  -4  14        185.80        188.60         7.31 o                         
  -1  -4  14         56.66         54.69         2.32 o                         
   0  -4  14         15.84         18.92         1.35 o                         
   1  -4  14        121.01        124.70         2.79 o                         
   2  -4  14          1.46          1.15         0.60 o                         
   3  -4  14         42.88         40.23         1.27 o                         
   4  -4  14         39.69         39.98         2.29 o                         
  -9  -3  14          0.38         -0.07         0.79 o                         
  -8  -3  14         49.88         57.45         2.04 o                         
  -7  -3  14         20.86         23.87         2.94 o                         
  -6  -3  14          2.07          1.84         1.73 o                         
  -5  -3  14        135.24        132.45         8.99 o                         
  -4  -3  14         58.83         60.74         3.82 o                         
  -3  -3  14        179.70        181.68        10.62 o                         
  -2  -3  14        249.47        232.83        13.60 o                         
  -1  -3  14         58.03         56.83         2.14 o                         
   0  -3  14         19.85         21.10         1.49 o                         
   1  -3  14        126.36        133.60         5.26 o                         
   2  -3  14         26.77         28.02         1.33 o                         
   3  -3  14         19.97         22.64         1.16 o                         
   4  -3  14         32.52         33.91         1.44 o                         
 -10  -2  14        289.93        283.82         8.53 o                         
  -9  -2  14        234.14        228.57         4.25 o                         
  -8  -2  14          4.40          4.16         1.10 o                         
  -7  -2  14          0.00          0.24         1.55 o                         
  -6  -2  14          7.42         11.16         2.31 o                         
  -5  -2  14        161.31        153.18         6.33 o                         
  -4  -2  14        151.39        151.29        11.52 o                         
  -3  -2  14         15.51         11.48         1.92 o                         
  -2  -2  14          5.82          9.33         1.34 o                         
  -1  -2  14         38.76         44.08         2.24 o                         
   0  -2  14         33.64         39.24         1.77 o                         
   1  -2  14         37.01         41.73         1.75 o                         
   2  -2  14         48.19         48.50         1.60 o                         
   3  -2  14          4.73          4.70         0.55 o                         
   4  -2  14         35.76         34.81         1.47 o                         
 -10  -1  14        110.59        104.82         6.31 o                         
  -9  -1  14         81.30         75.18         2.24 o                         
  -8  -1  14         28.51         24.36         2.08 o                         
  -7  -1  14         56.29         61.04         2.80 o                         
  -6  -1  14          3.09          4.37         1.72 o                         
  -5  -1  14          4.28          4.07         1.67 o                         
  -4  -1  14        172.58        163.31         4.08 o                         
  -3  -1  14         57.30         53.12         2.32 o                         
  -2  -1  14         42.70         41.11         2.11 o                         
  -1  -1  14        222.79        250.30         5.39 o                         
   0  -1  14        304.21        342.75         6.16 o                         
   1  -1  14          9.45          9.56         0.81 o                         
   2  -1  14         85.09         92.53         2.19 o                         
   3  -1  14          3.88          4.13         0.57 o                         
 -10   0  14         68.35         65.56         2.38 o                         
  -9   0  14          3.85          3.85         0.94 o                         
  -8   0  14         58.21         53.28         2.03 o                         
  -7   0  14        135.37        145.99         7.58 o                         
  -6   0  14        108.08        113.21         3.93 o                         
  -5   0  14         38.85         33.12         2.67 o                         
  -4   0  14        355.46        346.29         6.32 o                         
  -3   0  14          9.78         12.03         1.11 o                         
  -2   0  14         13.05         12.88         1.15 o                         
  -1   0  14        403.92        453.42         7.71 o                         
   0   0  14          0.00          0.29         0.62 o
[truncated: 25,273 more chars]
